# Supplementary material for: Biological activity reduction and mitochondrial and lysosomal dysfunction of mesenchymal stem cells aging in vitro
Source: Stem Cell Res Ther. 2022 Aug 13;13:411. doi: 10.1186/s13287-022-03107-4 (PMC9375398; doi:10.1186/s13287-022-03107-4)
Supplement: Supplementary file 4 — Additional file 4. Table S1. List of relative expression levels of identified metabolites related energy metabolism in the supernatant of UMSC-P4 and UMSC-P9. Related to Figure 5A, 5B and Figure S3. [file 13287_2022_3107_MOESM4_ESM.xlsx]

## Sheet: Sheet1
Metabolite Name	Analyte Mass Range	Analyte Retention Time(min)	QC RSD	p-value	UMSC-P9-1	UMSC-P9-2	UMSC-P9-3	UMSC-P9-4	UMSC-P9-5	UMSC-P9-6	UMSC-P4-1	UMSC-P4-2	UMSC-P4-3	UMSC-P4-4	UMSC-P4-5	UMSC-P4-6
					Relative intensity
Succinate	117.1 / 73.0	5.08165	8.78538	7.68189e-09	8.16019e+06	5.86659e+06	6.56797e+06	8.32855e+06	8.05078e+06	7.0778e+06	2.36324e+07	2.79229e+07	2.17826e+07	2.32963e+07	2.58997e+07	2.56556e+07
Lactate	89.2 / 43.0	1.89856	1.61641	5.19833e-08	5.44384e+06	5.15765e+06	5.33132e+06	6.00406e+06	5.94866e+06	5.2543e+06	8.7608e+06	8.88775e+06	8.16455e+06	8.04102e+06	8.83639e+06	8.49615e+06
L-Malic acid	133.0 / 115.1	5.55465	9.27825	6.23526e-08	2.91806e+07	2.40793e+07	2.38762e+07	3.25871e+07	2.86086e+07	2.57682e+07	6.00144e+07	6.93537e+07	5.49688e+07	5.88915e+07	6.08624e+07	6.24298e+07
Isocitrate	191.0 / 73.0	8.38495	14.0362	1.14688e-06	131649	95251.9	92415	126082	89034.3	103583	312867	461425	332219	426773	340362	345518
Citrate	191.1 / 87.1	8.54453	11.8588	1.41319e-06	2.92571e+07	2.38555e+07	1.93701e+07	3.30976e+07	2.99203e+07	2.96305e+07	6.72039e+07	9.9193e+07	7.02102e+07	8.52875e+07	7.57489e+07	8.12082e+07
D-Glucose 6-phosphate	259.0 / 97.0	8.62147	2.4014	4.35832e-06	149266	126347	104424	177969	112570	126522	251354	313060	251560	310816	271428	259141
cis-Aconitate	173.1 / 85.1	7.54867	5.50841	7.17146e-06	3.83506e+06	2.96312e+06	2.44595e+06	4.14034e+06	3.6835e+06	3.04415e+06	8.54053e+06	1.31808e+07	8.37194e+06	1.1433e+07	9.33575e+06	9.98317e+06
Cyclic AMP	328.0 / 134.0	2.05824	10.6877	0.000197391	65062.8	57732.8	73287.1	91597.3	94448.1	68673	114244	199369	140441	167618	133458	166647
Flavin mononucleotide (FMN)	455.1 / 97.0	5.27371	3.47146	0.000283679	7326.82	7051.57	8668.48	12521.3	8118.28	7017.15	15823.6	15961	12383.7	14481.7	13243.6	13140.4
Beta-D-Fructose 6-phosphate	259.1 / 97.0	7.63591	8.54184	0.000496009	150890	64439.9	53290.2	103182	54081.6	79779.4	168031	184071	147051	174573	173726	154421
alpha-ketoglutarate	145.2 / 101.1	4.2839	4.34177	0.00223614	2.10678e+06	2.26699e+06	2.06362e+06	2.15583e+06	2.389e+06	2.05088e+06	2.61092e+06	2.60104e+06	2.65846e+06	2.55296e+06	3.10044e+06	3.48276e+06
Phosphoenolpyruvate	167.1 / 79.0	8.05511	4.31945	0.00382631	56967.3	40422.5	32336.2	54495.8	45169.8	43004.2	57316.1	77888.8	58621.8	86217.4	67845.2	60687.4
GMP	362.1 / 79.1	8.06658	6.41823	0.00739287	8461.73	8599.17	4058.6	10044	6225.55	4849.75	7601.27	16922.8	13380.2	12554.4	12657.7	10835
Fumarate	115.1 / 71.1	4.59772	7.55784	0.0111553	464789	623373	514499	503290	661757	857051	836078	1.11281e+06	887685	736019	1.44551e+06	866242
Adenosine monophosphate	346.1 / 79.0	6.39465	6.96547	0.0186395	9425.08	6673.15	7774.03	7705.02	7946.1	6879.52	13002.6	39525	27450	14653.9	16759.9	10940.8
Oxaloacetate	131.1 / 87.1	4.56813	4.32141	0.0318454	96788	35282.3	119393	60588	103161	81803.1	160475	91076.4	133389	98689.2	146898	116988
ADP	426.0 / 79.0	7.89786	8.42349	0.0696185	6504.98	7395.7	4884.73	7042.88	4499.61	4005.47	3774.28	13856.2	10009.8	11535.5	9494.4	5612.1
NAD	662.1 / 540.0	6.5094	10.9474	0.197012	4747.2	3371.2	2064	5366.38	2545.6	1548	825.6	3440	4127.88	1995.2	1035.78	1307.2
3-Phospho-D-glycerate	185.0 / 97.0	8.3552	5.43036	0.400854	13204.7	17914.1	24221.8	14226.8	11853.9	19828.5	28852.5	18482.9	7712.63	21454.6	17241.2	26591
Dihydroxyacetone phosphate	169.1 / 97.0	6.50679	10.0172	0.666165	126190	76639.5	112314	89940.9	118431	95317.1	68977	138371	104505	76791.7	107072	88988.1
Pyruvate	87.1 / 43.1	1.40744	2.48542	0.742119	667780	645531	618130	806410	744217	636816	576866	634049	765665	828421	695103	715002
NADH	664.1 / 408.0	6.50956
NADPH	744.1 / 408.0	10.5841
NADP	742.1 / 620.0	10.5834
Adenosine 5'-triphosphate (ATP)	506.0 / 159.0	9.37336
Guanosine 5'-diphosphate (GDP)	442.0 / 79.0	9.54808
Guanosine 5'-triphosphate (GTP)	522.0 / 159.1	10.9127
Thiamine pyrophosphate (TPP)	423.0 / 302.0	8.90674
D-Fructose 1,6-bisphosphate	339.1 / 97.0	11.5846
Acetyl coenzyme A (Acetyl-CoA)	808.2 / 408.1	6.52155
Succinyl coenzyme A (Succinyl-CoA)	866.1 / 408.1	9.88462
Glutaryl-CoA	880.1 / 407.9	9.62682
