# Supplementary material for: Biological activity reduction and mitochondrial and lysosomal dysfunction of mesenchymal stem cells aging in vitro
Source: Stem Cell Res Ther. 2022 Aug 13;13:411. doi: 10.1186/s13287-022-03107-4 (PMC9375398; doi:10.1186/s13287-022-03107-4)
Supplement: Supplementary file 5 — Additional file 5. Table S2. List of expression levels of identified metabolites related energy metabolism in the cell lysate of UMSC-P4 and UMSC-P9. Related to Figure 5F. [file 13287_2022_3107_MOESM5_ESM.xlsx]

## Sheet: 附件1 能量代谢 MRM定量分析
Metabolite Name	KEGG ID	Transitions	Retention Time(min)	QC RSD	UMSC-P4-1	UMSC-P4-2	UMSC-P4-3	UMSC-P4-4	UMSC-P4-5	UMSC-P4-6	UMSC-P9-1	UMSC-P9-2	UMSC-P9-3	UMSC-P9-4	UMSC-P9-5	UMSC-P9-6
					nmoal
GMP	C00144	362.1 / 79.1	8.5094	0.0461531	0.0479245	0.324725	0.0493954	0.392307	0.0479435	0.0374322	0.0312788	0.0107852	0.00490626	0.0122293	0.0685574	0.307744
NAD	C00003	662.1 / 540.0	7.00229	0.194052	0.379262	0.379482	0.354905	0.487605	0.347131	0.446019	0.550349	0.335642	0.28396	0.250906	0.505267	0.607653
NADH	C00004	664.1 / 408.0	7.01431	0.0974771	0.883688	0.722701	0.508439	1.41633	1.9829	0.68204	0.453862	0.446808	0.378563	0.616137	0.718845	0.90781
NADPH	C00005	744.1 / 408.0	10.87	0.192346	0.290989	0.238906	0.237579	0.367838	0.334649	0.222982	0.234324	0.215978	0.195434	0.0991573	0.307835	0.208997
NADP	C00006	742.1 / 620.0	10.873	0.0463481	0.185609	0.151631	0.12149	0.187476	0.178838	0.184982	0.186656	0.142607	0.128009	0.19379	0.186092	0.203815
ADP	C00008	426.0 / 79.0	8.19852	0.0544422	0.617731	1.51707	0.559127	1.8396	0.770661	1.3625	0.408877	0.234619	0.265507	0.177744	0.286246	0.543654
Adenosine monophosphate	C00020	346.1 / 79.0	6.83048	0.0145784	0.572295	0.495169	0.575286	1.89693	0.62564	0.604302	0.582765	0.541862	0.52511	0.524487	0.630637	1.02409
Cyclic AMP	C00575	328.0 / 134.0	2.27028	0.000119389	0.0486411	0.0567547	0.0470133	0.0520498	0.0484273	0.0485644	0.0479422	0.0478261	0.0478422	0.0503852	0.0503871	0.052108
Adenosine 5'-triphosphate (ATP)	C00002	506.0 / 159.0	9.39995	0.0188388	0.674899	0.610112	0.791386	1.21706	0.611171	1.20339	0.583634	0.532863	0.496773	0.419979	0.602286	0.500588
Guanosine 5'-diphosphate (GDP)	C00035	442.0 / 79.0	9.86613	0.0106725	0.119526	0.131656	0.119138	0.160036	0.123171	0.172748	0.0739554	0.0717999	0.0752843	0.0576185	0.0638586	0.0761216
Guanosine 5'-triphosphate (GTP)	C00044	522.0 / 159.1	11.0188	0.0731984	0.247565	0.210707	0.294229	0.425377	0.267765	0.398265	0.231311	0.200031	0.191161	0.0979967	0.257728	0.189922
Thiamine pyrophosphate (TPP)	C00068	423.0 / 302.0	9.45099	0.0744089	0.00582447	0.00500811	0.00600848	0.00662546	0.00811543	0.00343495	0.00726825	0.00994561	0.00824891	0.00896253	0.00129077	0.00739873
Flavin mononucleotide (FMN)	C00061	455.1 / 97.0	5.68991	9.84017e-05	3.23113	3.23274	3.23235	3.22861	3.23099	3.2316	3.23278	3.23868	3.23892	3.23866	3.24249	3.2431
D-Fructose 1,6-bisphosphate	C00354	339.1 / 97.0	11.753	0.0091482	3.38329	3.58761	3.95934	5.22318	5.09998	3.12935	6.84243	6.73164	6.09877	6.58886	7.8644	5.79599
Beta-D-Fructose 6-phosphate	C05345	259.1 / 97.0	8.04446	0.00948582	3.91164	3.44382	0.622878	3.8048	3.60321	3.1056	9.59351	9.94227	7.14475	4.34584	11.3414	9.18978
3-Phospho-D-glycerate	C00197	185.0 / 97.0	8.65642	0.0360308	24.4046	31.1927	38.154	34.6606	33.5179	32.8277	41.2805	43.0359	52.1573	42.8761	46.1304	41.367
D-Glucose 6-phosphate	C00092	259.0 / 97.0	9.01776	0.0329954	0.610616	0.441536	0.0816638	0.500123	0.601156	0.484131	0.454248	0.322259	0.298591	3.45574	0.434682	0.726476
Dihydroxyacetone phosphate	C00111	169.1 / 97.0	6.93248	0.158398	4.12995	2.97204	3.28753	5.42348	5.11093	3.33389	5.06376	4.76617	4.61862	3.94182	5.77725	3.07225
Acetyl coenzyme A (Acetyl-CoA)	C00024	808.2 / 408.1	6.73958	0.000692025	0.360681	0.360035	0.360477	0.360764	0.362763	0.36095	0.360323	0.359751	0.359568	0.359532	0.359995	0.359645
