# Supplementary material for: Biological activity reduction and mitochondrial and lysosomal dysfunction of mesenchymal stem cells aging in vitro
Source: Stem Cell Res Ther. 2022 Aug 13;13:411. doi: 10.1186/s13287-022-03107-4 (PMC9375398; doi:10.1186/s13287-022-03107-4)
Supplement: Supplementary file 6 — Additional file 6. Table S3. List of transcripts of 120210 genes and their FPKM from transcriptome sequence in UMSC-P4 and UMSC-P9. Related to Figure 7A and 7B. [file 13287_2022_3107_MOESM6_ESM.xlsx]

## Sheet: Sheet1
#ID	gene_name	UMSC-P4-1 FPKM	UMSC-P4-1 _count	UMSC-P4-2 FPKM	UMSC-P4-2 _count	UMSC-P4-3 FPKM	UMSC-P4-3 _count	UMSC-P9-1 FPKM	UMSC-P9-1 _count	UMSC-P9-2 FPKM	UMSC-P9-2 _count	UMSC-P9-3 FPKM	UMSC-P9-3 _count	UMSC-P4vs_UMSC-P9edgeR_Pvalue	UMSC-P4 vs_UMSC-P9_edgeR_log2FC	UMSC-P4_vs_UMSC-P9_edgeR_(Pvalue_0.01_FC_1.5)_regulated	COG_class	COG_class_annotation	GO_annotation	KEGG_annotation	KEGG_pathway_annotation	KOG_class	KOG_class_annotation	Pfam_annotation	Swiss_Prot_annotation	eggNOG_class	eggNOG_class_annotation	NR_annotation
ENSG00000000003	TSPAN6	10.1842	1316	10.9576	1291	9.33207	1196	11.0631	1229	10.6706	1174	10.2256	1032	0.186786	0.150757	normal	--	--	Cellular Component: integral component of membrane (GO:0016021);;	K17295|1.2e-65|hsa:7105|K17295 tetraspanin-6 | (RefSeq) TSPAN6, T245, TM4SF6, TSPAN-6; tetraspanin 6	--	[R]	General function prediction only	Tetraspanin family	Tetraspanin-6 OS=Homo sapiens OX=9606 GN=TSPAN6 PE=1 SV=1	S	Function unknown	tetraspanin-6 isoform d precursor [Homo sapiens]
ENSG00000000419	DPM1	39.7661	2340	35.3742	1894	36.9147	2161	38.032	1930	37.9458	1912	37.1555	1679	0.391876	0.0911526	normal	[G]	Carbohydrate transport and metabolism	Molecular Function: dolichyl-phosphate beta-D-mannosyltransferase activity (GO:0004582);; Molecular Function: mannose binding (GO:0005537);; Cellular Component: endoplasmic reticulum (GO:0005783);; Biological Process: protein glycosylation (GO:0006486);; Biological Process: dolichol metabolic process (GO:0019348);; Biological Process: GDP-mannose metabolic process (GO:0019673);; Molecular Functio…	K00721|5.3e-141|ggo:101135435|K00721 dolichol-phosphate mannosyltransferase [EC:2.4.1.83] | (RefSeq) DPM1; dolichol-phosphate mannosyltransferase subunit 1	N-Glycan biosynthesis (ko00510)	[R]	General function prediction only	Glycosyl transferase family 2	Dolichol-phosphate mannosyltransferase subunit 1 OS=Homo sapiens OX=9606 GN=DPM1 PE=1 SV=1	M	Cell wall/membrane/envelope biogenesis	dolichol-phosphate mannosyltransferase subunit 1 isoform 2 [Homo sapiens]
ENSG00000000457	SCYL3	1.54023	442	1.51831	429	1.6321	499	1.68542	481	1.40704	395	1.53403	346	0.440332	0.133208	normal	--	--	Molecular Function: protein kinase activity (GO:0004672);; Molecular Function: ATP binding (GO:0005524);;	K17542|0.0e+00|ggo:101149326|K17542 SCY1-like protein 3 | (RefSeq) SCYL3; protein-associating with the carboxyl-terminal domain of ezrin isoform X2	--	[R]	General function prediction only	Protein kinase domain	Protein-associating with the carboxyl-terminal domain of ezrin OS=Homo sapiens OX=9606 GN=SCYL3 PE=1 SV=3	S	Function unknown	protein-associating with the carboxyl-terminal domain of ezrin isoform 1 [Homo sapiens]
ENSG00000000460	C1orf112	3.49134	557	3.57151	639	3.25178	570	3.22488	463	3.7306	456	2.83727	399	0.432046	-0.126744	normal	--	--	--	--	--	--	--	Domain of unknown function (DUF4487)	Uncharacterized protein C1orf112 OS=Homo sapiens OX=9606 GN=C1orf112 PE=1 SV=1	S	Function unknown	uncharacterized protein C1orf112 isoform 1 [Homo sapiens]
ENSG00000000971	CFH	22.6562	4613	27.3745	5173	25.6943	5511	23.3415	4172	19.0764	3234	21.5946	3523	0.162231	-0.183997	normal	--	--	Molecular Function: opsonin binding (GO:0001846);; Molecular Function: complement binding (GO:0001848);; Molecular Function: complement component C3b binding (GO:0001851);; Biological Process: immune effector process (GO:0002252);; Biological Process: activation of immune response (GO:0002253);; Biological Process: immune system process (GO:0002376);; Biological Process: regulation of acute infla…	K04004|0.0e+00|hsa:3075|K04004 complement factor H | (RefSeq) CFH, AHUS1, AMBP1, ARMD4, ARMS1, CFHL3, FH, FHL1, HF, HF1, HF2, HUS; complement factor H	Complement and coagulation cascades (ko04610);; Staphylococcus aureus infection (ko05150)	--	--	Sushi repeat (SCR repeat)	Complement factor H OS=Homo sapiens OX=9606 GN=CFH PE=1 SV=4	S	Function unknown	complement factor H isoform a precursor [Homo sapiens]
ENSG00000001036	FUCA2	47.6711	6064	42.889	4975	46.4566	5933	45.1601	4932	45.515	4936	45.9123	4477	0.568229	0.0622588	normal	[G]	Carbohydrate transport and metabolism	Molecular Function: alpha-L-fucosidase activity (GO:0004560);; Biological Process: fucose metabolic process (GO:0006004);;	K01206|4.5e-283|hsa:2519|K01206 alpha-L-fucosidase [EC:3.2.1.51] | (RefSeq) FUCA2, dJ20N2.5; alpha-L-fucosidase 2	Other glycan degradation (ko00511);; Lysosome (ko04142)	[G]	Carbohydrate transport and metabolism	Alpha-L-fucosidase	Plasma alpha-L-fucosidase OS=Homo sapiens OX=9606 GN=FUCA2 PE=1 SV=2	G	Carbohydrate transport and metabolism	plasma alpha-L-fucosidase precursor [Homo sapiens]
ENSG00000001084	GCLC	2.74654	562	3.42701	632	3.44497	711	3.82439	658	3.18104	557	3.08024	489	0.397365	0.135552	normal	--	--	Molecular Function: glutamate-cysteine ligase activity (GO:0004357);; Cellular Component: mitochondrion (GO:0005739);; Cellular Component: cytosol (GO:0005829);; Biological Process: glutathione biosynthetic process (GO:0006750);; Biological Process: response to oxidative stress (GO:0006979);; Biological Process: aging (GO:0007568);; Biological Process: response to nutrient (GO:0007584);; Biologic…	K11204|0.0e+00|hsa:2729|K11204 glutamate--cysteine ligase catalytic subunit [EC:6.3.2.2] | (RefSeq) GCLC, GCL, GCS, GLCL, GLCLC; glutamate-cysteine ligase catalytic subunit	Cysteine and methionine metabolism (ko00270);; Glutathione metabolism (ko00480);; Ferroptosis (ko04216)	[H]	Coenzyme transport and metabolism	Glutamate-cysteine ligase	Glutamate--cysteine ligase catalytic subunit OS=Homo sapiens OX=9606 GN=GCLC PE=1 SV=2	I	Lipid transport and metabolism	glutamate--cysteine ligase catalytic subunit isoform a [Homo sapiens]
ENSG00000001167	NFYA	7.99341	1634	9.78917	1815	8.205	1684	8.74451	1533	7.46024	1305	8.11919	1291	0.89446	-0.0162753	normal	--	--	Molecular Function: DNA binding (GO:0003677);; Molecular Function: transcription factor activity, sequence-specific DNA binding (GO:0003700);; Cellular Component: CCAAT-binding factor complex (GO:0016602);;	K08064|2.1e-168|aml:100466779|K08064 nuclear transcription factor Y, alpha | (RefSeq) NFYA; nuclear transcription factor Y subunit alpha isoform X1	Antigen processing and presentation (ko04612);; Spinocerebellar ataxia (ko05017);; Tuberculosis (ko05152)	[K]	Transcription	CCAAT-binding transcription factor (CBF-B/NF-YA) subunit B	Nuclear transcription factor Y subunit alpha OS=Homo sapiens OX=9606 GN=NFYA PE=1 SV=2	K	Transcription	nuclear transcription factor Y subunit alpha isoform 1 [Homo sapiens]
ENSG00000001460	STPG1	3.30676	463	3.27051	426	3.12892	441	3.46749	426	3.49851	411	3.34929	363	0.347441	0.151733	normal	--	--	Cellular Component: cellular_component (GO:0005575);; Cellular Component: intracellular (GO:0005622);; Cellular Component: cell (GO:0005623);; Biological Process: transport (GO:0006810);; Biological Process: mitochondrial transport (GO:0006839);; Biological Process: apoptotic process (GO:0006915);; Biological Process: organelle organization (GO:0006996);; Biological Process: mitochondrion organiz…	--	--	--	--	Sperm-tail PG-rich repeat	O(6)-methylguanine-induced apoptosis 2 OS=Homo sapiens OX=9606 GN=STPG1 PE=1 SV=1	S	Function unknown	O(6)-methylguanine-induced apoptosis 2 isoform 1 [Homo sapiens]
ENSG00000001461	NIPAL3	7.15009	1892	7.94378	1997	8.24283	2181	10.1034	2438	9.78029	2274	9.21043	1967	0.000137775	0.435574	normal	--	--	Molecular Function: magnesium ion transmembrane transporter activity (GO:0015095);; Cellular Component: integral component of membrane (GO:0016021);;	K22733|1.0e-161|hsa:57185|K22733 magnesium transporter | (RefSeq) NIPAL3, DJ462O23.2, NPAL3; NIPA like domain containing 3	--	[S]	Function unknown	Magnesium transporter NIPA	NIPA-like protein 3 OS=Homo sapiens OX=9606 GN=NIPAL3 PE=1 SV=1	S	Function unknown	NIPA-like protein 3 isoform f [Homo sapiens]
ENSG00000001497	LAS1L	19.8455	2758	15.5084	2037	16.231	2363	14.621	1773	17.6146	2117	16.6657	1792	0.828451	-0.0268899	normal	--	--	Molecular Function: endonuclease activity (GO:0004519);; Biological Process: rRNA processing (GO:0006364);; Cellular Component: Las1 complex (GO:0090730);;	K16912|3.5e-161|hsa:81887|K16912 ribosomal biogenesis protein LAS1 | (RefSeq) LAS1L, Las1, Las1-like, WTS, dJ475B7.2; LAS1 like ribosome biogenesis factor	--	[R]	General function prediction only	Las1-like	Ribosomal biogenesis protein LAS1L OS=Homo sapiens OX=9606 GN=LAS1L PE=1 SV=2	S	Function unknown	LAS1-like (S. cerevisiae), isoform CRA_c [Homo sapiens]
ENSG00000001629	ANKIB1	8.25819	2715	11.0024	3294	10.835	3556	10.7306	3002	8.53179	2390	11.0092	2739	0.626977	0.0682711	normal	--	--	Molecular Function: ubiquitin-protein transferase activity (GO:0004842);; Molecular Function: metal ion binding (GO:0046872);;	K11967|0.0e+00|hsa:54467|K11967 ankyrin repeat and IBR domain-containing protein 1 [EC:2.3.2.31] | (RefSeq) ANKIB1; ankyrin repeat and IBR domain containing 1	--	[O]	Posttranslational modification, protein turnover, chaperones	IBR domain, a half RING-finger domain	Ankyrin repeat and IBR domain-containing protein 1 OS=Homo sapiens OX=9606 GN=ANKIB1 PE=1 SV=3	O	Posttranslational modification, protein turnover, chaperones	ankyrin repeat and IBR domain-containing protein 1 [Homo sapiens]
ENSG00000001630	CYP51A1	10.9861	1900	11.69	1846	11.9874	2080	13.9557	2070	14.3677	2126	14.0042	1863	0.000624484	0.357666	normal	[QV]	Secondary metabolites biosynthesis, transport and catabolism;; Defense mechanisms	Molecular Function: iron ion binding (GO:0005506);; Cellular Component: endoplasmic reticulum (GO:0005783);; Molecular Function: sterol 14-demethylase activity (GO:0008398);; Cellular Component: integral component of membrane (GO:0016021);; Molecular Function: heme binding (GO:0020037);; Biological Process: cholesterol biosynthetic process via 24,25-dihydrolanosterol (GO:0033488);; Biological Pro…	K05917|6.6e-296|hsa:1595|K05917 sterol 14alpha-demethylase [EC:1.14.14.154 1.14.15.36] | (RefSeq) CYP51A1, CP51, CYP51, CYPL1, LDM, P450-14DM, P450L1; cytochrome P450 family 51 subfamily A member 1	Steroid biosynthesis (ko00100)	[Q]	Secondary metabolites biosynthesis, transport and catabolism	Cytochrome P450	Lanosterol 14-alpha demethylase OS=Homo sapiens OX=9606 GN=CYP51A1 PE=1 SV=3	Q	Secondary metabolites biosynthesis, transport and catabolism	lanosterol 14-alpha demethylase isoform 1 precursor [Homo sapiens]
ENSG00000001631	KRIT1	7.92612	1361	10.3721	1518	10.5854	1663	6.84384	995	5.53197	793	6.2566	826	0.000143292	-0.496507	normal	--	--	Cellular Component: cytoskeleton (GO:0005856);;	K17705|0.0e+00|hsa:889|K17705 Krev interaction trapped protein 1 | (RefSeq) KRIT1, CAM, CCM1; KRIT1 ankyrin repeat containing	Rap1 signaling pathway (ko04015)	[T]	Signal transduction mechanisms	NUDIX, or N-terminal NPxY motif-rich, region of KRIT	Krev interaction trapped protein 1 OS=Homo sapiens OX=9606 GN=KRIT1 PE=1 SV=2	S	Function unknown	krev interaction trapped protein 1 [Pan paniscus]
ENSG00000002016	RAD52	2.59483	332	2.8154	319	2.64023	338	2.32816	231	2.42584	263	2.22994	213	0.338398	-0.184582	normal	[L]	Replication, recombination and repair	Biological Process: DNA recombinase assembly (GO:0000730);; Cellular Component: nucleus (GO:0005634);; Biological Process: DNA double-strand break processing involved in repair via single-strand annealing (GO:0010792);; Biological Process: cellular response to oxidative stress (GO:0034599);;	K10873|1.2e-234|hsa:5893|K10873 DNA repair and recombination protein RAD52 | (RefSeq) RAD52; RAD52 homolog, DNA repair protein	Homologous recombination (ko03440)	[L]	Replication, recombination and repair	Rad52/22 family double-strand break repair protein	DNA repair protein RAD52 homolog OS=Homo sapiens OX=9606 GN=RAD52 PE=1 SV=1	L	Replication, recombination and repair	DNA repair protein RAD52 homolog isoform a [Homo sapiens]
ENSG00000002330	BAD	32.261	1673	22.5248	1058	22.6264	1140	23.9952	1061	33.3948	1469	27.9879	1123	0.17005	0.222691	normal	--	--	Biological Process: response to hypoxia (GO:0001666);; Biological Process: release of cytochrome c from mitochondria (GO:0001836);; Cellular Component: mitochondrion (GO:0005739);; Cellular Component: cytosol (GO:0005829);; Biological Process: glucose catabolic process (GO:0006007);; Biological Process: spermatogenesis (GO:0007283);; Biological Process: extrinsic apoptotic signaling pathway via d…	K02158|1.3e-91|ggo:101151128|K02158 Bcl-2-antagonist of cell death | (RefSeq) BAD; bcl2-associated agonist of cell death	EGFR tyrosine kinase inhibitor resistance (ko01521);; Endocrine resistance (ko01522);; Platinum drug resistance (ko01524);; ErbB signaling pathway (ko04012);; Ras signaling pathway (ko04014);; cGMP-PKG signaling pathway (ko04022);; cAMP signaling pathway (ko04024);; Chemokine signaling pathway (ko04062);; Autophagy - animal (ko04140);; PI3K-Akt signaling pathway (ko04151);; Apoptosis (ko04210);; …	--	--	Pro-apoptotic Bcl-2 protein, BAD	Bcl2-associated agonist of cell death OS=Homo sapiens OX=9606 GN=BAD PE=1 SV=3	D	Cell cycle control, cell division, chromosome partitioning	bcl2-associated agonist of cell death [Pan troglodytes]
ENSG00000002549	LAP3	26.4533	2788	25.37	2422	27.121	2891	24.853	2231	23.2766	2075	26.9794	2181	0.914319	-0.0126081	normal	[E]	Amino acid transport and metabolism	Molecular Function: aminopeptidase activity (GO:0004177);; Cellular Component: cytoplasm (GO:0005737);; Molecular Function: metalloexopeptidase activity (GO:0008235);; Molecular Function: manganese ion binding (GO:0030145);;	K11142|3.4e-300|ggo:101126256|K11142 cytosol aminopeptidase [EC:3.4.11.1 3.4.11.5] | (RefSeq) LAP3; cytosol aminopeptidase	Arginine and proline metabolism (ko00330);; Glutathione metabolism (ko00480)	[R]	General function prediction only	Cytosol aminopeptidase family, catalytic domain	Cytosol aminopeptidase OS=Homo sapiens OX=9606 GN=LAP3 PE=1 SV=3	E	Amino acid transport and metabolism	cytosol aminopeptidase [Pan troglodytes]
ENSG00000002586	CD99	339.418	20577	299.391	16637	289.255	17698	278.165	14682	301.435	15594	279.234	13222	0.767549	-0.0338372	normal	--	--	Cellular Component: integral component of membrane (GO:0016021);;	K06520|2.4e-78|hsa:4267|K06520 CD99 antigen | (RefSeq) CD99, HBA71, MIC2, MIC2X, MIC2Y, MSK5X; CD99 molecule (Xg blood group)	Cell adhesion molecules (ko04514);; Leukocyte transendothelial migration (ko04670)	--	--	CD99 antigen like protein 2	CD99 antigen OS=Homo sapiens OX=9606 GN=CD99 PE=1 SV=1	U	Intracellular trafficking, secretion, and vesicular transport	CD99 antigen isoform a precursor [Homo sapiens]
ENSG00000002822	MAD1L1	12.9378	1815	10.4616	1404	10.1948	1490	9.26935	1144	10.2435	1281	9.58532	1126	0.391573	-0.102325	normal	--	--	Biological Process: mitotic spindle assembly checkpoint (GO:0007094);;	K06679|6.9e-307|hsa:8379|K06679 mitotic spindle assembly checkpoint protein MAD1 | (RefSeq) MAD1L1, MAD1, PIG9, TP53I9, TXBP181; mitotic arrest deficient 1 like 1	Cell cycle (ko04110);; Oocyte meiosis (ko04114);; Progesterone-mediated oocyte maturation (ko04914);; Human T-cell leukemia virus 1 infection (ko05166);; Viral carcinogenesis (ko05203)	[D]	Cell cycle control, cell division, chromosome partitioning	Mitotic checkpoint protein	Mitotic spindle assembly checkpoint protein MAD1 OS=Homo sapiens OX=9606 GN=MAD1L1 PE=1 SV=2	S	Function unknown	mitotic spindle assembly checkpoint protein MAD1 isoform a [Homo sapiens]
ENSG00000002834	LASP1	170.518	37615	163.113	32783	165.283	36398	154.17	29165	175.611	33339	161.221	27569	0.601062	0.0563575	normal	--	--	Cellular Component: focal adhesion (GO:0005925);; Molecular Function: ion transmembrane transporter activity (GO:0015075);; Cellular Component: cortical actin cytoskeleton (GO:0030864);; Molecular Function: metal ion binding (GO:0046872);; Molecular Function: actin filament binding (GO:0051015);;	K18267|7.6e-22|pki:111857826|K18267 nebulin | (RefSeq) nebulin-like	--	[Z]	Cytoskeleton	Nebulin repeat	LIM and SH3 domain protein 1 OS=Homo sapiens OX=9606 GN=LASP1 PE=1 SV=2	S	Function unknown	LIM and SH3 domain protein 1 isoform a [Homo sapiens]
ENSG00000002919	SNX11	6.86801	894	7.00487	795	6.90639	799	7.67295	845	9.16681	961	8.41475	811	0.00301155	0.374066	normal	--	--	Biological Process: intracellular protein transport (GO:0006886);; Molecular Function: phosphatidylinositol binding (GO:0035091);;	K17924|4.3e-153|hsa:29916|K17924 sorting nexin-10/11 | (RefSeq) SNX11; sorting nexin 11	--	[U]	Intracellular trafficking, secretion, and vesicular transport	PX domain	Sorting nexin-11 OS=Homo sapiens OX=9606 GN=SNX11 PE=1 SV=2	U	Intracellular trafficking, secretion, and vesicular transport	sorting nexin-11 isoform 1 [Homo sapiens]
ENSG00000003056	M6PR	37.0018	5278	36.0466	4706	37.4241	5374	39.9011	4817	43.1076	5322	41.8455	4638	0.0223506	0.247743	normal	--	--	Cellular Component: endosome (GO:0005768);; Cellular Component: Golgi apparatus (GO:0005794);; Biological Process: protein targeting to lysosome (GO:0006622);; Cellular Component: integral component of membrane (GO:0016021);; Molecular Function: protein domain specific binding (GO:0019904);;	K10089|3.5e-158|hsa:4074|K10089 cation-dependent mannose-6-phosphate receptor | (RefSeq) M6PR, CD-M6PR, CD-MPR, MPR_46, MPR-46, MPR46, SMPR; mannose-6-phosphate receptor, cation dependent	Lysosome (ko04142);; Phagosome (ko04145);; Salmonella infection (ko05132)	--	--	Mannose-6-phosphate receptor	Cation-dependent mannose-6-phosphate receptor OS=Homo sapiens OX=9606 GN=M6PR PE=1 SV=1	U	Intracellular trafficking, secretion, and vesicular transport	cation-dependent mannose-6-phosphate receptor isoform 1 precursor [Homo sapiens]
ENSG00000003249	DBNDD1	2.15608	242	1.60363	166	2.43315	272	1.43801	171	1.8365	182	1.60441	159	0.683228	-0.0996202	normal	--	--	Cellular Component: cytoplasm (GO:0005737);;	K20189|3.3e-07|aju:106974179|K20189 dysbindin | (RefSeq) DTNBP1; dysbindin isoform X1	--	--	--	Dysbindin (Dystrobrevin binding protein 1)	Dysbindin domain-containing protein 1 OS=Homo sapiens OX=9606 GN=DBNDD1 PE=1 SV=2	S	Function unknown	DBNDD1 isoform 4 [Pan troglodytes]
ENSG00000003393	ALS2	6.2977	2083	6.78372	2014	7.27149	2354	6.37566	1851	5.8259	1544	6.65714	1652	0.673568	-0.0491482	normal	[DZ]	Cell cycle control, cell division, chromosome partitioning;; Cytoskeleton	Molecular Function: guanyl-nucleotide exchange factor activity (GO:0005085);;	K04575|0.0e+00|hsa:57679|K04575 amyotrophic lateral sclerosis 2 protein | (RefSeq) ALS2, ALS2CR6, ALSJ, IAHSP, PLSJ; alsin Rho guanine nucleotide exchange factor ALS2	Amyotrophic lateral sclerosis (ko05014)	[S]	Function unknown	Regulator of chromosome condensation (RCC1) repeat	Alsin OS=Homo sapiens OX=9606 GN=ALS2 PE=1 SV=2	S	Function unknown	alsin isoform 1 [Homo sapiens]
ENSG00000003400	CASP10	0.732963	201	0.641778	140	0.67854	195	0.486458	135	0.882858	117	0.628255	123	0.411062	-0.20495	normal	--	--	Biological Process: regulation of apoptotic process (GO:0042981);; Molecular Function: cysteine-type endopeptidase activity involved in apoptotic signaling pathway (GO:0097199);;	K04400|1.8e-293|pps:100972863|K04400 caspase 10 [EC:3.4.22.63] | (RefSeq) CASP10; caspase 10	Apoptosis (ko04210);; RIG-I-like receptor signaling pathway (ko04622);; TNF signaling pathway (ko04668);; Tuberculosis (ko05152);; Hepatitis B (ko05161)	[D]	Cell cycle control, cell division, chromosome partitioning	Caspase domain	Caspase-10 OS=Homo sapiens OX=9606 GN=CASP10 PE=1 SV=3	O	Posttranslational modification, protein turnover, chaperones	caspase-10 isoform 1 preproprotein [Homo sapiens]
ENSG00000003402	CFLAR	14.7358	2520	9.0184	2690	14.2849	2822	12.3507	2849	14.525	2731	11.2943	2650	0.00305209	0.336403	normal	--	--	Molecular Function: cysteine-type endopeptidase activity (GO:0004197);; Biological Process: regulation of apoptotic process (GO:0042981);;	K04724|1.8e-274|hsa:8837|K04724 CASP8 and FADD-like apoptosis regulator | (RefSeq) CFLAR, CASH, CASP8AP1, CLARP, Casper, FLAME, FLAME-1, FLAME1, FLIP, I-FLICE, MRIT, c-FLIP, c-FLIPL, c-FLIPR, c-FLIPS, cFLIP; CASP8 and FADD like apoptosis regulator	NF-kappa B signaling pathway (ko04064);; Autophagy - animal (ko04140);; Apoptosis (ko04210);; Necroptosis (ko04217);; TNF signaling pathway (ko04668);; Chagas disease (ko05142);; Hepatitis C (ko05160)	[D]	Cell cycle control, cell division, chromosome partitioning	Death effector domain	CASP8 and FADD-like apoptosis regulator OS=Homo sapiens OX=9606 GN=CFLAR PE=1 SV=1	O	Posttranslational modification, protein turnover, chaperones	CASP8 and FADD-like apoptosis regulator isoform 1 [Homo sapiens]
ENSG00000003436	TFPI	9.98193	1805	10.7519	1800	10.7805	1779	9.3848	1398	8.33121	1194	9.68569	1275	0.134808	-0.174796	normal	--	--	Molecular Function: serine-type endopeptidase inhibitor activity (GO:0004867);; Cellular Component: extracellular region (GO:0005576);; Biological Process: blood coagulation (GO:0007596);;	K03909|1.5e-183|hsa:7035|K03909 tissue factor pathway inhibitor | (RefSeq) TFPI, EPI, LACI, TFI, TFPI1; tissue factor pathway inhibitor	Complement and coagulation cascades (ko04610)	[O]	Posttranslational modification, protein turnover, chaperones	Kunitz/Bovine pancreatic trypsin inhibitor domain	Tissue factor pathway inhibitor OS=Homo sapiens OX=9606 GN=TFPI PE=1 SV=1	O	Posttranslational modification, protein turnover, chaperones	tissue factor pathway inhibitor isoform a precursor [Homo sapiens]
ENSG00000003509	NDUFAF7	5.30614	610	5.20378	544	5.46101	627	6.43768	613	5.48391	545	5.39105	479	0.224534	0.178735	normal	[R]	General function prediction only	Cellular Component: mitochondrion (GO:0005739);; Molecular Function: protein-arginine omega-N symmetric methyltransferase activity (GO:0035243);;	K18164|4.7e-258|hsa:55471|K18164 NADH dehydrogenase [ubiquinone] 1 alpha subcomplex assembly factor 7 | (RefSeq) NDUFAF7, C2orf56, MidA, PRO1853; NADH:ubiquinone oxidoreductase complex assembly factor 7	Thermogenesis (ko04714)	[S]	Function unknown	Putative S-adenosyl-L-methionine-dependent methyltransferase	Protein arginine methyltransferase NDUFAF7, mitochondrial OS=Homo sapiens OX=9606 GN=NDUFAF7 PE=1 SV=1	S	Function unknown	protein arginine methyltransferase NDUFAF7, mitochondrial isoform 1 [Homo sapiens]
ENSG00000003756	RBM5	28.7769	4846	32.2134	4910	28.3951	4764	28.5752	4065	24.6269	3479	27.2314	3487	0.408246	-0.0963987	normal	--	--	Biological Process: regulation of alternative mRNA splicing, via spliceosome (GO:0000381);; Molecular Function: RNA binding (GO:0003723);; Cellular Component: nucleoplasm (GO:0005654);; Cellular Component: spliceosomal complex (GO:0005681);; Biological Process: RNA splicing (GO:0008380);; Biological Process: regulation of apoptotic process (GO:0042981);; Molecular Function: metal ion binding (GO:…	K13094|0.0e+00|hsa:10181|K13094 RNA-binding protein 5/10 | (RefSeq) RBM5, G15, H37, LUCA-15, LUCA15, RMB5; RNA binding motif protein 5	--	[R]	General function prediction only	G-patch domain	RNA-binding protein 5 OS=Homo sapiens OX=9606 GN=RBM5 PE=1 SV=2	S	Function unknown	RNA-binding protein 5 [Homo sapiens]
ENSG00000003987	MTMR7	0.37011	78	0.376035	72	0.338552	69	0.376923	66	0.348912	63	0.304135	49	1	-0.00258032	normal	--	--	Molecular Function: protein tyrosine phosphatase activity (GO:0004725);; Biological Process: phosphatidylinositol dephosphorylation (GO:0046856);; Molecular Function: phosphatidylinositol phosphate phosphatase activity (GO:0052866);;	K18083|0.0e+00|hsa:9108|K18083 myotubularin-related protein 6/7/8 [EC:3.1.3.64 3.1.3.95] | (RefSeq) MTMR7; myotubularin related protein 7	Inositol phosphate metabolism (ko00562);; Phosphatidylinositol signaling system (ko04070)	[R]	General function prediction only	Myotubularin-like phosphatase domain	Myotubularin-related protein 7 OS=Homo sapiens OX=9606 GN=MTMR7 PE=1 SV=3	S	Function unknown	myotubularin-related protein 7 [Homo sapiens]
ENSG00000003989	SLC7A2	0.776962	322	1.07397	405	1.41361	400	1.34878	479	1.5339	541	1.46591	451	0.000105523	0.680259	up	[E]	Amino acid transport and metabolism	Cellular Component: plasma membrane (GO:0005886);; Biological Process: amino acid transport (GO:0006865);; Cellular Component: integral component of membrane (GO:0016021);; Molecular Function: transmembrane transporter activity (GO:0022857);; Cellular Component: cell junction (GO:0030054);;	K13864|0.0e+00|hsa:6542|K13864 solute carrier family 7 (cationic amino acid transporter), member 2 | (RefSeq) SLC7A2, ATRC2, CAT2, HCAT2; solute carrier family 7 member 2	--	[E]	Amino acid transport and metabolism	Amino acid permease	Cationic amino acid transporter 2 OS=Homo sapiens OX=9606 GN=SLC7A2 PE=1 SV=2	E	Amino acid transport and metabolism	cationic amino acid transporter 2 isoform 1 [Homo sapiens]
ENSG00000004059	ARF5	58.2223	3474	46.5488	2538	53.5426	3207	50.0441	2564	51.4405	2625	45.9059	2112	0.784043	-0.0331392	normal	--	--	Molecular Function: GTP binding (GO:0005525);; Cellular Component: cytoplasm (GO:0005737);; Cellular Component: plasma membrane (GO:0005886);;	K07940|2.2e-97|aju:106988448|K07940 ADP-ribosylation factor 5 | (RefSeq) ARF5; ADP-ribosylation factor 5	Endocytosis (ko04144)	[U]	Intracellular trafficking, secretion, and vesicular transport	ADP-ribosylation factor family	ADP-ribosylation factor 5 OS=Homo sapiens OX=9606 GN=ARF5 PE=1 SV=2	S	Function unknown	PREDICTED: ADP-ribosylation factor 5 [Chlorocebus sabaeus]
ENSG00000004139	SARM1	2.57287	1325	2.65512	1261	2.72321	1428	1.93235	872	2.19451	956	2.09541	853	0.0146361	-0.279274	normal	--	--	Biological Process: signal transduction (GO:0007165);; Biological Process: negative regulation of MyD88-independent toll-like receptor signaling pathway (GO:0034128);; Molecular Function: signaling adaptor activity (GO:0035591);; Biological Process: response to axon injury (GO:0048678);;	--	--	[W]	Extracellular structures	SAM domain (Sterile alpha motif)	NAD(+) hydrolase SARM1 OS=Homo sapiens OX=9606 GN=SARM1 PE=1 SV=1	S	Function unknown	NAD(+) hydrolase SARM1 precursor [Homo sapiens]
ENSG00000004142	POLDIP2	45.2987	5197	41.938	4397	41.9028	4826	40.7577	4020	40.8292	4006	37.8048	3345	0.701953	-0.042186	normal	[P]	Inorganic ion transport and metabolism	Molecular Function: DNA binding (GO:0003677);;	K17809|7.3e-220|hsa:26073|K17809 polymerase delta-interacting protein 2 | (RefSeq) POLDIP2, PDIP38, POLD4, p38; DNA polymerase delta interacting protein 2	--	[P]	Inorganic ion transport and metabolism	ApaG domain	Polymerase delta-interacting protein 2 OS=Homo sapiens OX=9606 GN=POLDIP2 PE=1 SV=1	P	Inorganic ion transport and metabolism	polymerase delta-interacting protein 2 isoform 1 [Homo sapiens]
ENSG00000004399	PLXND1	24.9204	9532	26.3666	9227	25.543	9796	23.4059	7678	24.1515	7894	23.7231	6979	0.710448	-0.0398943	normal	--	--	Molecular Function: semaphorin receptor activity (GO:0017154);;	K06822|0.0e+00|hsa:23129|K06822 plexin D | (RefSeq) PLXND1, PLEXD1; plexin D1	--	[T]	Signal transduction mechanisms	Plexin cytoplasmic RasGAP domain	Plexin-D1 OS=Homo sapiens OX=9606 GN=PLXND1 PE=1 SV=3	U	Intracellular trafficking, secretion, and vesicular transport	plexin-D1 precursor [Homo sapiens]
ENSG00000004455	AK2	38.8706	6305	35.2955	5162	38.0937	6148	39.8985	5434	45.7724	5909	40.1187	4774	0.118985	0.173984	normal	[F]	Nucleotide transport and metabolism	Molecular Function: adenylate kinase activity (GO:0004017);; Molecular Function: ATP binding (GO:0005524);; Cellular Component: mitochondrial intermembrane space (GO:0005758);; Biological Process: ADP biosynthetic process (GO:0006172);; Biological Process: AMP metabolic process (GO:0046033);; Biological Process: ATP metabolic process (GO:0046034);; Cellular Component: sperm mitochondrial sheath (…	K00939|4.1e-128|mcc:709737|K00939 adenylate kinase [EC:2.7.4.3] | (RefSeq) AK2; adenylate kinase 2, mitochondrial	Purine metabolism (ko00230);; Thiamine metabolism (ko00730)	[F]	Nucleotide transport and metabolism	Adenylate kinase	Adenylate kinase 2, mitochondrial OS=Homo sapiens OX=9606 GN=AK2 PE=1 SV=2	F	Nucleotide transport and metabolism	adenylate kinase 2, mitochondrial [Macaca mulatta]
ENSG00000004478	FKBP4	32.3261	6427	27.6124	4800	28.6687	5677	23.3712	3914	24.7277	4078	22.4983	3435	0.0254816	-0.260745	normal	[O]	Posttranslational modification, protein turnover, chaperones	Molecular Function: peptidyl-prolyl cis-trans isomerase activity (GO:0003755);; Molecular Function: FK506 binding (GO:0005528);; Molecular Function: heat shock protein binding (GO:0031072);;	K09571|8.4e-258|hsa:2288|K09571 FK506-binding protein 4/5 [EC:5.2.1.8] | (RefSeq) FKBP4, FKBP51, FKBP52, FKBP59, HBI, Hsp56, PPIase, p52; FKBP prolyl isomerase 4	Estrogen signaling pathway (ko04915)	[O]	Posttranslational modification, protein turnover, chaperones	FKBP-type peptidyl-prolyl cis-trans isomerase	Peptidyl-prolyl cis-trans isomerase FKBP4 OS=Homo sapiens OX=9606 GN=FKBP4 PE=1 SV=3	O	Posttranslational modification, protein turnover, chaperones	peptidyl-prolyl cis-trans isomerase FKBP4 [Homo sapiens]
ENSG00000004487	KDM1A	37.3414	6122	33.0143	4941	36.0591	5916	30.6872	4316	28.973	4076	31.1886	3940	0.167117	-0.154944	normal	[E]	Amino acid transport and metabolism	Molecular Function: DNA binding (GO:0003677);; Cellular Component: nucleoplasm (GO:0005654);; Biological Process: regulation of transcription, DNA-templated (GO:0006355);; Molecular Function: oxidoreductase activity (GO:0016491);; Biological Process: histone H3-K4 demethylation (GO:0034720);; Molecular Function: flavin adenine dinucleotide binding (GO:0050660);;	K11450|0.0e+00|cjc:100406478|K11450 [histone H3]-N6,N6-dimethyl-L-lysine4 FAD-dependent demethylase [EC:1.14.99.66] | (RefSeq) KDM1A; lysine demethylase 1A	Thermogenesis (ko04714)	[Q]	Secondary metabolites biosynthesis, transport and catabolism	Flavin containing amine oxidoreductase	Lysine-specific histone demethylase 1A OS=Homo sapiens OX=9606 GN=KDM1A PE=1 SV=2	S	Function unknown	lysine-specific histone demethylase 1A isoform a [Homo sapiens]
ENSG00000004534	RBM6	17.6801	3653	19.9012	3514	19.3875	3493	15.1264	2428	13.4207	2210	12.4047	1988	0.000458805	-0.387445	normal	--	--	Molecular Function: RNA binding (GO:0003723);;	K13094|1.3e-23|pret:103467437|K13094 RNA-binding protein 5/10 | (RefSeq) RNA-binding protein 10-like isoform X1	--	[R]	General function prediction only	OCRE domain	RNA-binding protein 6 OS=Homo sapiens OX=9606 GN=RBM6 PE=1 SV=5	S	Function unknown	RBM6 isoform 8 [Pan troglodytes]
ENSG00000004660	CAMKK1	3.58586	687	3.8405	670	3.58795	684	2.71882	448	3.48363	571	3.44206	511	0.472677	-0.112142	normal	[T]	Signal transduction mechanisms	Molecular Function: protein kinase activity (GO:0004672);; Molecular Function: ATP binding (GO:0005524);;	K00908|4.4e-292|hsa:84254|K00908 calcium/calmodulin-dependent protein kinase kinase 1 [EC:2.7.11.17] | (RefSeq) CAMKK1, CAMKKA; calcium/calmodulin dependent protein kinase kinase 1	Alcoholism (ko05034)	[T]	Signal transduction mechanisms	Protein kinase domain	Calcium/calmodulin-dependent protein kinase kinase 1 OS=Homo sapiens OX=9606 GN=CAMKK1 PE=1 SV=2	T	Signal transduction mechanisms	calcium/calmodulin-dependent protein kinase kinase 1 isoform c [Homo sapiens]
ENSG00000004700	RECQL	18.9545	3733	28.6046	5065	24.5372	4804	16.0481	2660	15.5448	2507	17.5709	2628	0.000415569	-0.504185	normal	[L]	Replication, recombination and repair	Molecular Function: nucleic acid binding (GO:0003676);; Molecular Function: DNA helicase activity (GO:0003678);; Molecular Function: ATP binding (GO:0005524);; Cellular Component: nucleoplasm (GO:0005654);; Biological Process: DNA recombination (GO:0006310);;	K10899|0.0e+00|hsa:5965|K10899 ATP-dependent DNA helicase Q1 [EC:3.6.4.12] | (RefSeq) RECQL, RECQL1, RecQ1; RecQ like helicase	--	[R]	General function prediction only	Helicase conserved C-terminal domain	ATP-dependent DNA helicase Q1 OS=Homo sapiens OX=9606 GN=RECQL PE=1 SV=3	L	Replication, recombination and repair	ATP-dependent DNA helicase Q1 [Homo sapiens]
ENSG00000004766	VPS50	4.33238	859	5.74688	1020	3.71557	947	3.71007	629	2.83073	457	3.40099	514	0.00112743	-0.522354	normal	--	--	Cellular Component: cytosol (GO:0005829);; Biological Process: endocytic recycling (GO:0032456);; Biological Process: retrograde transport, endosome to Golgi (GO:0042147);; Cellular Component: EARP complex (GO:1990745);;	K23288|0.0e+00|hsa:55610|K23288 syndetin | (RefSeq) VPS50, CCDC132, VPS54L; VPS50 subunit of EARP/GARPII complex	--	[S]	Function unknown	Vacuolar-sorting protein 54, of GARP complex	Syndetin OS=Homo sapiens OX=9606 GN=VPS50 PE=1 SV=3	S	Function unknown	syndetin isoform c [Homo sapiens]
ENSG00000004776	HSPB6	82.5144	6485	68.8038	4944	69.1013	5444	51.8381	3498	48.7791	3286	55.2273	3344	0.00037702	-0.428403	normal	--	--	Molecular Function: structural constituent of eye lens (GO:0005212);; Cellular Component: nucleolus (GO:0005730);; Cellular Component: Golgi apparatus (GO:0005794);; Cellular Component: cytosol (GO:0005829);; Biological Process: regulation of muscle contraction (GO:0006937);; Biological Process: negative regulation of cardiac muscle cell apoptotic process (GO:0010667);; Molecular Function: protei…	K09545|4.3e-84|ggo:101151199|K09545 heat shock protein beta-6 | (RefSeq) HSPB6; heat shock protein beta-6	--	[O]	Posttranslational modification, protein turnover, chaperones	Alpha crystallin A chain, N terminal	Heat shock protein beta-6 OS=Homo sapiens OX=9606 GN=HSPB6 PE=1 SV=2	O	Posttranslational modification, protein turnover, chaperones	heat shock protein beta-6 [Homo sapiens]
ENSG00000004777	ARHGAP33	1.63359	335	1.57123	299	1.49321	301	1.22935	216	1.17133	218	1.04895	162	0.0855268	-0.353512	normal	--	--	Biological Process: signal transduction (GO:0007165);; Molecular Function: phosphatidylinositol binding (GO:0035091);;	K17933|0.0e+00|ggo:101153603|K17933 Rho GTPase-activating protein 33 | (RefSeq) ARHGAP33; rho GTPase-activating protein 33 isoform X1	--	[T]	Signal transduction mechanisms	RhoGAP domain	Rho GTPase-activating protein 33 OS=Homo sapiens OX=9606 GN=ARHGAP33 PE=1 SV=2	S	Function unknown	rho GTPase-activating protein 33 isoform 2 [Homo sapiens]
ENSG00000004779	NDUFAB1	63.7835	2478	48.284	1714	51.2577	2002	59.6426	1999	64.2796	2258	53.236	1593	0.0992605	0.217967	normal	[IQ]	Lipid transport and metabolism;; Secondary metabolites biosynthesis, transport and catabolism	Molecular Function: acyl binding (GO:0000035);; Molecular Function: ACP phosphopantetheine attachment site binding involved in fatty acid biosynthetic process (GO:0000036);; Molecular Function: molecular_function (GO:0003674);; Molecular Function: catalytic activity (GO:0003824);; Molecular Function: NADH dehydrogenase activity (GO:0003954);; Molecular Function: binding (GO:0005488);; Molecular F…	K03955|1.6e-80|ggo:101140479|K03955 NADH dehydrogenase (ubiquinone) 1 alpha/beta subcomplex 1, acyl-carrier protein | (RefSeq) NDUFAB1; acyl carrier protein, mitochondrial	Oxidative phosphorylation (ko00190);; Thermogenesis (ko04714);; Retrograde endocannabinoid signaling (ko04723);; Non-alcoholic fatty liver disease (ko04932);; Alzheimer disease (ko05010);; Parkinson disease (ko05012);; Amyotrophic lateral sclerosis (ko05014);; Huntington disease (ko05016);; Prion disease (ko05020)	[CIQ]	Energy production and conversion;; Lipid transport and metabolism;; Secondary metabolites biosynthesis, transport and catabolism	Phosphopantetheine attachment site	Acyl carrier protein, mitochondrial OS=Homo sapiens OX=9606 GN=NDUFAB1 PE=1 SV=3	I	Lipid transport and metabolism	Acyl carrier protein, Mitochondrial (ACP) (5'partial), partial [Homo sapiens]
ENSG00000004799	PDK4	0.914056	177	1.28792	228	0.922143	180	0.661783	111	0.750203	125	1.10203	165	0.394029	-0.236986	normal	[T]	Signal transduction mechanisms	Molecular Function: protein kinase activity (GO:0004672);; Molecular Function: ATP binding (GO:0005524);; Cellular Component: mitochondrial matrix (GO:0005759);; Biological Process: regulation of pH (GO:0006885);; Biological Process: insulin receptor signaling pathway (GO:0008286);; Biological Process: regulation of acetyl-CoA biosynthetic process from pyruvate (GO:0010510);; Biological Process: …	K00898|1.5e-237|hsa:5166|K00898 pyruvate dehydrogenase kinase 2/3/4 [EC:2.7.11.2] | (RefSeq) PDK4; pyruvate dehydrogenase kinase 4	--	[T]	Signal transduction mechanisms	Mitochondrial branched-chain alpha-ketoacid dehydrogenase kinase	[Pyruvate dehydrogenase (acetyl-transferring)] kinase isozyme 4, mitochondrial OS=Homo sapiens OX=9606 GN=PDK4 PE=1 SV=1	T	Signal transduction mechanisms	pyruvate dehydrogenase kinase, isozyme 4 [Homo sapiens]
ENSG00000004864	SLC25A13	5.97539	1018	5.87439	912	6.48552	1106	5.48806	803	6.58112	956	6.1827	810	0.616873	0.0630954	normal	--	--	Molecular Function: ATP transmembrane transporter activity (GO:0005347);; Molecular Function: calcium ion binding (GO:0005509);; Cellular Component: integral component of membrane (GO:0016021);;	K15105|0.0e+00|nle:100606811|K15105 solute carrier family 25 (mitochondrial aspartate/glutamate transporter), member 12/13 | (RefSeq) SLC25A13; calcium-binding mitochondrial carrier protein Aralar2 isoform X1	--	[C]	Energy production and conversion	Mitochondrial carrier protein	Calcium-binding mitochondrial carrier protein Aralar2 OS=Homo sapiens OX=9606 GN=SLC25A13 PE=1 SV=2	S	Function unknown	calcium-binding mitochondrial carrier protein Aralar2 isoform 1 [Homo sapiens]
ENSG00000004866	ST7	10.6118	1458	8.49424	1073	9.29083	1251	8.79612	1049	9.52654	1091	9.58279	998	0.756538	0.0373905	normal	--	--	Cellular Component: integral component of membrane (GO:0016021);;	K17681|2.7e-115|dpte:113789892|K17681 ATPase family AAA domain-containing protein 3A/B | (RefSeq) ATPase family AAA domain-containing protein 3-like	--	[R]	General function prediction only	ST7 protein	Suppressor of tumorigenicity 7 protein OS=Homo sapiens OX=9606 GN=ST7 PE=1 SV=1	S	Function unknown	suppressor of tumorigenicity 7 protein isoform 8 [Homo sapiens]
ENSG00000004897	CDC27	20.6979	5749	25.5081	6725	24.4347	6910	22.5831	4986	17.9721	4261	22.2834	4835	0.230573	-0.157686	normal	--	--	Cellular Component: nucleoplasm (GO:0005654);; Biological Process: cell division (GO:0051301);;	K03350|0.0e+00|hsa:996|K03350 anaphase-promoting complex subunit 3 | (RefSeq) CDC27, ANAPC3, APC3, CDC27Hs, D0S1430E, D17S978E, H-NUC, HNUC, NUC2; cell division cycle 27	Cell cycle (ko04110);; Oocyte meiosis (ko04114);; Ubiquitin mediated proteolysis (ko04120);; Progesterone-mediated oocyte maturation (ko04914);; Human T-cell leukemia virus 1 infection (ko05166)	[D]	Cell cycle control, cell division, chromosome partitioning	Tetratricopeptide repeat	Cell division cycle protein 27 homolog OS=Homo sapiens OX=9606 GN=CDC27 PE=1 SV=2	S	Function unknown	cell division cycle protein 27 homolog isoform 2 [Homo sapiens]
ENSG00000004961	HCCS	16.0512	1301	12.0872	1012	13.3689	1157	16.3624	1225	18.3715	1393	16.3259	1123	0.000451112	0.411371	normal	--	--	Molecular Function: holocytochrome-c synthase activity (GO:0004408);; Cellular Component: mitochondrion (GO:0005739);; Cellular Component: mitochondrial inner membrane (GO:0005743);; Molecular Function: metal ion binding (GO:0046872);;	K01764|1.2e-160|hsa:3052|K01764 cytochrome c heme-lyase [EC:4.4.1.17] | (RefSeq) HCCS, CCHL, LSDMCA1, MCOPS7, MLS; holocytochrome c synthase	Porphyrin and chlorophyll metabolism (ko00860)	[CO]	Energy production and conversion;; Posttranslational modification, protein turnover, chaperones	Cytochrome c/c1 heme lyase	Cytochrome c-type heme lyase OS=Homo sapiens OX=9606 GN=HCCS PE=1 SV=1	O	Posttranslational modification, protein turnover, chaperones	cytochrome c-type heme lyase [Homo sapiens]
ENSG00000004975	DVL2	10.4213	1660	10.2748	1483	9.33424	1505	9.0823	1209	8.67431	1161	7.77682	944	0.0908267	-0.1904	normal	--	--	Cellular Component: nucleoplasm (GO:0005654);; Biological Process: Wnt signaling pathway (GO:0016055);; Cellular Component: aggresome (GO:0016235);; Cellular Component: nuclear body (GO:0016604);; Biological Process: intracellular signal transduction (GO:0035556);;	K02353|0.0e+00|hsa:1856|K02353 segment polarity protein dishevelled | (RefSeq) DVL2; dishevelled segment polarity protein 2	mTOR signaling pathway (ko04150);; Wnt signaling pathway (ko04310);; Notch signaling pathway (ko04330);; Hippo signaling pathway (ko04390);; Signaling pathways regulating pluripotency of stem cells (ko04550);; Melanogenesis (ko04916);; Cushing syndrome (ko04934);; Alzheimer disease (ko05010);; Human papillomavirus infection (ko05165);; Pathways in cancer (ko05200);; Basal cell carcinoma (ko05217)…	[R]	General function prediction only	Segment polarity protein dishevelled (Dsh) C terminal	Segment polarity protein dishevelled homolog DVL-2 OS=Homo sapiens OX=9606 GN=DVL2 PE=1 SV=1	T	Signal transduction mechanisms	segment polarity protein dishevelled homolog DVL-2 [Homo sapiens]
ENSG00000005007	UPF1	17.8444	5150	19.2638	5088	18.0314	5227	15.4576	3839	16.8535	4157	16.4346	3661	0.328033	-0.10717	normal	[L]	Replication, recombination and repair	Biological Process: nuclear-transcribed mRNA catabolic process, nonsense-mediated decay (GO:0000184);; Molecular Function: DNA binding (GO:0003677);; Molecular Function: helicase activity (GO:0004386);; Molecular Function: ATP binding (GO:0005524);; Cellular Component: nucleoplasm (GO:0005654);; Cellular Component: cytoplasm (GO:0005737);; Molecular Function: zinc ion binding (GO:0008270);;	K14326|0.0e+00|cjc:100388434|K14326 regulator of nonsense transcripts 1 [EC:3.6.4.-] | (RefSeq) UPF1; UPF1, RNA helicase and ATPase	RNA transport (ko03013);; mRNA surveillance pathway (ko03015)	[A]	RNA processing and modification	RNA helicase (UPF2 interacting domain)	Regulator of nonsense transcripts 1 OS=Homo sapiens OX=9606 GN=UPF1 PE=1 SV=2	L	Replication, recombination and repair	PREDICTED: regulator of nonsense transcripts 1 isoform X4 [Chlorocebus sabaeus]
ENSG00000005020	SKAP2	3.54048	766	4.03375	798	3.82627	831	5.11467	951	4.87927	903	4.93976	824	0.000211263	0.460479	normal	--	--	Biological Process: activation of immune response (GO:0002253);; Biological Process: immune system process (GO:0002376);; Biological Process: regulation of immune system process (GO:0002682);; Biological Process: positive regulation of immune system process (GO:0002684);; Biological Process: immune response-activating signal transduction (GO:0002757);; Biological Process: immune response-regulati…	K23471|4.8e-208|hsa:8935|K23471 src kinase-associated phosphoprotein 2 | (RefSeq) SKAP2, PRAP, RA70, SAPS, SCAP2, SKAP-HOM, SKAP55R; src kinase associated phosphoprotein 2	Yersinia infection (ko05135)	--	--	PH domain	Src kinase-associated phosphoprotein 2 OS=Homo sapiens OX=9606 GN=SKAP2 PE=1 SV=1	T	Signal transduction mechanisms	src kinase-associated phosphoprotein 2 isoform 1 [Homo sapiens]
ENSG00000005022	SLC25A5	185.312	12770	152.08	9577	171.659	11875	155.929	9237	177.762	10474	158.646	8430	0.853154	0.0221656	normal	--	--	Molecular Function: ATP transmembrane transporter activity (GO:0005347);; Cellular Component: mitochondrial inner membrane (GO:0005743);; Cellular Component: integral component of membrane (GO:0016021);;	K05863|9.5e-170|hsa:292|K05863 solute carrier family 25 (mitochondrial adenine nucleotide translocator), member 4/5/6/31 | (RefSeq) SLC25A5, 2F1, AAC2, ANT2, T2, T3; solute carrier family 25 member 5	Calcium signaling pathway (ko04020);; cGMP-PKG signaling pathway (ko04022);; Necroptosis (ko04217);; Cellular senescence (ko04218);; Alzheimer disease (ko05010);; Parkinson disease (ko05012);; Huntington disease (ko05016);; Spinocerebellar ataxia (ko05017);; Prion disease (ko05020);; Influenza A (ko05164);; Human T-cell leukemia virus 1 infection (ko05166)	[C]	Energy production and conversion	Mitochondrial carrier protein	ADP/ATP translocase 2 OS=Homo sapiens OX=9606 GN=SLC25A5 PE=1 SV=7	U	Intracellular trafficking, secretion, and vesicular transport	SLC25A5 protein, partial [Homo sapiens]
ENSG00000005059	MCUB	9.44179	1164	8.47125	954	10.0312	1241	8.32	882	9.06035	955	7.22915	687	0.388409	-0.112679	normal	--	--	Molecular Function: molecular_function (GO:0003674);; Molecular Function: calcium channel regulator activity (GO:0005246);; Molecular Function: calcium channel activity (GO:0005262);; Cellular Component: cellular_component (GO:0005575);; Cellular Component: intracellular (GO:0005622);; Cellular Component: cell (GO:0005623);; Cellular Component: cytoplasm (GO:0005737);; Cellular Component: mitocho…	K22829|2.1e-189|hsa:55013|K22829 calcium uniporter regulatory subunit MCUb, mitochondrial | (RefSeq) MCUB, CCDC109B; mitochondrial calcium uniporter dominant negative subunit beta	--	[R]	General function prediction only	Mitochondrial calcium uniporter	Calcium uniporter regulatory subunit MCUb, mitochondrial OS=Homo sapiens OX=9606 GN=MCUB PE=1 SV=2	S	Function unknown	calcium uniporter regulatory subunit MCUb, mitochondrial [Homo sapiens]
ENSG00000005073	HOXA11	10.0431	1234	8.51087	958	9.69572	1200	7.78095	830	7.91316	839	7.45905	714	0.0963128	-0.205286	normal	--	--	Cellular Component: nucleus (GO:0005634);; Biological Process: regulation of transcription, DNA-templated (GO:0006355);; Molecular Function: sequence-specific DNA binding (GO:0043565);;	K21951|6.1e-135|hsa:3207|K21951 homeobox protein Hox-A11 | (RefSeq) HOXA11, HOX1, HOX1I, RUSAT1; homeobox A11	Transcriptional misregulation in cancer (ko05202)	[K]	Transcription	Protein of unknown function (DUF3528)	Homeobox protein Hox-A11 OS=Homo sapiens OX=9606 GN=HOXA11 PE=2 SV=2	K	Transcription	homeobox protein Hox-A11 [Homo sapiens]
ENSG00000005075	POLR2J	33.1522	1666	28.74	1320	28.2194	1424	27.6275	1197	32.8742	1415	28.1478	1092	0.680133	0.0495316	normal	[K]	Transcription	Molecular Function: RNA polymerase II activity (GO:0001055);; Molecular Function: DNA binding (GO:0003677);; Cellular Component: DNA-directed RNA polymerase II, core complex (GO:0005665);; Molecular Function: protein dimerization activity (GO:0046983);;	K03008|8.3e-61|acyg:106041445|K03008 DNA-directed RNA polymerase II subunit RPB11 | (RefSeq) POLR2J; DNA-directed RNA polymerase II subunit RPB11-a	RNA polymerase (ko03020)	[K]	Transcription	RNA polymerase Rpb3/Rpb11 dimerisation domain	DNA-directed RNA polymerase II subunit RPB11-a OS=Homo sapiens OX=9606 GN=POLR2J PE=1 SV=1	K	Transcription	DNA-directed RNA polymerase II subunit RPB11-a isoform X2 [Homo sapiens]
ENSG00000005100	DHX33	4.17179	1268	5.70026	1557	5.66037	1702	5.2626	1369	5.85262	1504	5.88933	1360	0.123883	0.20299	normal	[J]	Translation, ribosomal structure and biogenesis	Molecular Function: nucleic acid binding (GO:0003676);; Molecular Function: helicase activity (GO:0004386);; Molecular Function: ATP binding (GO:0005524);;	K17820|0.0e+00|hsa:56919|K17820 ATP-dependent RNA helicase DHX33 [EC:3.6.4.13] | (RefSeq) DHX33, DDX33; DEAH-box helicase 33	NOD-like receptor signaling pathway (ko04621)	[A]	RNA processing and modification	Helicase associated domain (HA2)	ATP-dependent RNA helicase DHX33 OS=Homo sapiens OX=9606 GN=DHX33 PE=1 SV=2	L	Replication, recombination and repair	ATP-dependent RNA helicase DHX33 isoform 1 [Homo sapiens]
ENSG00000005156	LIG3	4.86661	2198	4.99864	1846	5.04042	2186	3.98861	1479	4.27517	1434	4.50882	1464	0.0663177	-0.201473	normal	[L]	Replication, recombination and repair	Molecular Function: DNA binding (GO:0003677);; Molecular Function: DNA ligase (ATP) activity (GO:0003910);; Molecular Function: ATP binding (GO:0005524);; Biological Process: DNA replication (GO:0006260);; Biological Process: DNA recombination (GO:0006310);; Biological Process: DNA ligation involved in DNA repair (GO:0051103);; Biological Process: DNA biosynthetic process (GO:0071897);;	K10776|0.0e+00|hsa:3980|K10776 DNA ligase 3 [EC:6.5.1.1] | (RefSeq) LIG3, LIG2, LIG3alpha; DNA ligase 3	Base excision repair (ko03410)	[L]	Replication, recombination and repair	ATP dependent DNA ligase domain	DNA ligase 3 OS=Homo sapiens OX=9606 GN=LIG3 PE=1 SV=2	L	Replication, recombination and repair	DNA ligase 3 isoform X1 [Homo sapiens]
ENSG00000005175	RPAP3	8.17682	1603	10.7634	1645	7.7439	1708	5.88049	971	5.25852	782	4.7946	874	7.15931e-07	-0.612388	down	--	--	Molecular Function: protein binding (GO:0005515);; Cellular Component: cellular_component (GO:0005575);; Cellular Component: intracellular (GO:0005622);; Cellular Component: cell (GO:0005623);; Cellular Component: cytoplasm (GO:0005737);; Cellular Component: cytosol (GO:0005829);; Cellular Component: macromolecular complex (GO:0032991);; Cellular Component: intracellular part (GO:0044424);; Cellu…	K23002|0.0e+00|hsa:79657|K23002 RNA polymerase II-associated protein 3 | (RefSeq) RPAP3, Tah1, hSpagh; RNA polymerase II associated protein 3	--	[S]	Function unknown	Tetratricopeptide repeat	RNA polymerase II-associated protein 3 OS=Homo sapiens OX=9606 GN=RPAP3 PE=1 SV=2	S	Function unknown	RNA polymerase II-associated protein 3 isoform 1 [Homo sapiens]
ENSG00000005189	REXO5	2.21095	322	1.67187	207	1.79736	268	1.50397	168	1.4954	182	1.20133	134	0.0751627	-0.415876	normal	--	--	Molecular Function: RNA binding (GO:0003723);; Molecular Function: exonuclease activity (GO:0004527);;	K14570|0.0e+00|hsa:81691|K14570 RNA exonuclease 1 [EC:3.1.-.-] | (RefSeq) REXO5, NEF-sp; RNA exonuclease 5	Ribosome biogenesis in eukaryotes (ko03008)	[L]	Replication, recombination and repair	RNA recognition motif. (a.k.a. RRM, RBD, or RNP domain)	RNA exonuclease 5 OS=Homo sapiens OX=9606 GN=REXO5 PE=2 SV=1	L	Replication, recombination and repair	RNA exonuclease 5 isoform 1 [Homo sapiens]
ENSG00000005194	CIAPIN1	19.5191	1956	16.5935	1660	20.0144	1862	20.8001	1747	22.4919	2120	17.2803	1406	0.0519674	0.241159	normal	--	--	Cellular Component: nucleoplasm (GO:0005654);; Cellular Component: mitochondrion (GO:0005739);; Cellular Component: mitochondrial intermembrane space (GO:0005758);; Molecular Function: methyltransferase activity (GO:0008168);; Biological Process: iron-sulfur cluster assembly (GO:0016226);; Molecular Function: metal ion binding (GO:0046872);; Molecular Function: 4 iron, 4 sulfur cluster binding (G…	K22746|1.9e-173|hsa:57019|K22746 anamorsin | (RefSeq) CIAPIN1, Anamorsin, CIAE2, DRE2, PRO0915; cytokine induced apoptosis inhibitor 1	--	[S]	Function unknown	Cytokine-induced anti-apoptosis inhibitor 1, Fe-S biogenesis	Anamorsin OS=Homo sapiens OX=9606 GN=CIAPIN1 PE=1 SV=2	S	Function unknown	anamorsin isoform 1 [Homo sapiens]
ENSG00000005206	SPPL2B	15.337	2309	12.7903	1775	12.1444	1916	12.0884	1614	12.7986	1660	11.7975	1462	0.743426	-0.0373412	normal	--	--	Cellular Component: nucleoplasm (GO:0005654);; Cellular Component: centrosome (GO:0005813);; Cellular Component: plasma membrane (GO:0005886);; Cellular Component: actin cytoskeleton (GO:0015629);; Cellular Component: integral component of membrane (GO:0016021);; Biological Process: membrane protein intracellular domain proteolysis (GO:0031293);; Molecular Function: aspartic endopeptidase activit…	K09597|0.0e+00|hsa:56928|K09597 signal peptide peptidase-like 2B [EC:3.4.23.-] | (RefSeq) SPPL2B, IMP-4, IMP4, PSH4, PSL1; signal peptide peptidase like 2B	--	[R]	General function prediction only	Signal peptide peptidase	Signal peptide peptidase-like 2B OS=Homo sapiens OX=9606 GN=SPPL2B PE=1 SV=2	U	Intracellular trafficking, secretion, and vesicular transport	signal peptide peptidase-like 2B isoform 2 precursor [Homo sapiens]
ENSG00000005238	FAM214B	8.39003	1400	7.9593	1200	7.68067	1281	11.1826	1542	11.4932	1618	10.0505	1321	3.46696e-06	0.507471	normal	--	--	Cellular Component: cellular_component (GO:0005575);; Cellular Component: intracellular (GO:0005622);; Cellular Component: cell (GO:0005623);; Cellular Component: nucleus (GO:0005634);; Cellular Component: organelle (GO:0043226);; Cellular Component: membrane-bounded organelle (GO:0043227);; Cellular Component: intracellular organelle (GO:0043229);; Cellular Component: intracellular membrane-boun…	--	--	[S]	Function unknown	Chromosome segregation during meiosis	Protein FAM214B OS=Homo sapiens OX=9606 GN=FAM214B PE=1 SV=1	S	Function unknown	protein FAM214B [Homo sapiens]
ENSG00000005243	COPZ2	27.1558	1252	21.9534	942	24.6057	1139	29.5852	1176	31.2293	1244	26.6622	968	0.00775542	0.325406	normal	--	--	Cellular Component: Golgi membrane (GO:0000139);; Biological Process: intracellular protein transport (GO:0006886);; Biological Process: retrograde vesicle-mediated transport, Golgi to ER (GO:0006890);; Cellular Component: COPI vesicle coat (GO:0030126);;	K20472|1.9e-111|ggo:101126868|K20472 coatomer subunit zeta | (RefSeq) COPZ2; coatomer subunit zeta-2 isoform X1	--	[U]	Intracellular trafficking, secretion, and vesicular transport	Clathrin adaptor complex small chain	Coatomer subunit zeta-2 OS=Homo sapiens OX=9606 GN=COPZ2 PE=2 SV=1	U	Intracellular trafficking, secretion, and vesicular transport	coatomer subunit zeta-2 [Macaca mulatta]
ENSG00000005249	PRKAR2B	1.69279	343	1.94675	361	1.8164	370	1.3613	238	1.4924	259	1.41774	222	0.14476	-0.279692	normal	[T]	Signal transduction mechanisms	Cellular Component: cAMP-dependent protein kinase complex (GO:0005952);; Biological Process: fatty acid metabolic process (GO:0006631);; Biological Process: learning (GO:0007612);; Molecular Function: cAMP-dependent protein kinase regulator activity (GO:0008603);; Molecular Function: kinase activity (GO:0016301);; Molecular Function: protein kinase binding (GO:0019901);; Molecular Function: prote…	K04739|6.7e-238|hsa:5577|K04739 cAMP-dependent protein kinase regulator | (RefSeq) PRKAR2B, PRKAR2, RII-BETA; protein kinase cAMP-dependent type II regulatory subunit beta	Insulin signaling pathway (ko04910)	[T]	Signal transduction mechanisms	Cyclic nucleotide-binding domain	cAMP-dependent protein kinase type II-beta regulatory subunit OS=Homo sapiens OX=9606 GN=PRKAR2B PE=1 SV=3	T	Signal transduction mechanisms	cAMP-dependent protein kinase type II-beta regulatory subunit [Homo sapiens]
ENSG00000005302	MSL3	10.4315	1421	10.6353	1238	10.2257	1364	11.0529	1319	10.8369	1218	10.8527	1118	0.131774	0.163684	normal	--	--	Cellular Component: nucleus (GO:0005634);; Biological Process: chromatin organization (GO:0006325);; Biological Process: regulation of transcription, DNA-templated (GO:0006355);;	K18403|1.7e-72|ggo:101148577|K18403 male-specific lethal 3 | (RefSeq) MSL3; male-specific lethal 3 homolog isoform X1	--	[BK]	Chromatin structure and dynamics;; Transcription	MRG	Male-specific lethal 3 homolog OS=Homo sapiens OX=9606 GN=MSL3 PE=1 SV=1	K	Transcription	MSL3 isoform 9 [Pongo abelii]
ENSG00000005339	CREBBP	5.63341	3196	8.20632	4221	7.22671	4129	6.55622	3131	6.27257	3123	6.49847	2832	0.710877	-0.0499832	normal	--	--	Biological Process: negative regulation of transcription from RNA polymerase II promoter (GO:0000122);; Cellular Component: histone acetyltransferase complex (GO:0000123);; Cellular Component: nuclear chromosome (GO:0000228);; Cellular Component: chromosome, centromeric region (GO:0000775);; Cellular Component: kinetochore (GO:0000776);; Cellular Component: condensed chromosome kinetochore (GO:00…	K04498|0.0e+00|hsa:1387|K04498 E1A/CREB-binding protein [EC:2.3.1.48] | (RefSeq) CREBBP, CBP, KAT3A, MKHK1, RSTS, RSTS1; CREB binding protein	cAMP signaling pathway (ko04024);; HIF-1 signaling pathway (ko04066);; FoxO signaling pathway (ko04068);; Cell cycle (ko04110);; Wnt signaling pathway (ko04310);; Notch signaling pathway (ko04330);; TGF-beta signaling pathway (ko04350);; Adherens junction (ko04520);; JAK-STAT signaling pathway (ko04630);; Long-term potentiation (ko04720);; Melanogenesis (ko04916);; Thyroid hormone signaling pathw…	[K]	Transcription	Histone acetylation protein	CREB-binding protein OS=Homo sapiens OX=9606 GN=CREBBP PE=1 SV=3	BK	Chromatin structure and dynamics;; Transcription	CREB-binding protein isoform a [Homo sapiens]
ENSG00000005379	TSPOAP1	0.353946	144	0.425275	149	0.223974	91	0.316419	111	0.363727	119	0.303142	90	0.94184	0.0268969	normal	--	--	Molecular Function: molecular_function (GO:0003674);; Molecular Function: receptor binding (GO:0005102);; Molecular Function: binding (GO:0005488);; Molecular Function: protein binding (GO:0005515);; Cellular Component: cellular_component (GO:0005575);; Cellular Component: intracellular (GO:0005622);; Cellular Component: cell (GO:0005623);; Cellular Component: cytoplasm (GO:0005737);; Cellular Co…	K19922|0.0e+00|hsa:9256|K19922 peripheral-type benzodiazepine receptor-associated protein 1 | (RefSeq) TSPOAP1, BZRAP1, PBR-IP, PRAX-1, PRAX1, RIM-BP1, RIMBP1; TSPO associated protein 1	--	[TZ]	Signal transduction mechanisms;; Cytoskeleton	Variant SH3 domain	Peripheral-type benzodiazepine receptor-associated protein 1 OS=Homo sapiens OX=9606 GN=TSPOAP1 PE=1 SV=2	S	Function unknown	peripheral-type benzodiazepine receptor-associated protein 1 isoform b [Homo sapiens]
ENSG00000005436	GCFC2	2.829	531	2.97706	534	3.77775	599	2.95041	421	2.59839	389	3.01517	452	0.587842	-0.0907771	normal	--	--	Molecular Function: DNA binding (GO:0003677);; Cellular Component: nucleus (GO:0005634);; Biological Process: regulation of transcription, DNA-templated (GO:0006355);;	K09061|0.0e+00|hsa:6936|K09061 GC-rich sequence DNA-binding factor | (RefSeq) GCFC2, C2orf3, DNABF, GCF, TCF9; GC-rich sequence DNA-binding factor 2	--	[K]	Transcription	GC-rich sequence DNA-binding factor-like protein	GC-rich sequence DNA-binding factor 2 OS=Homo sapiens OX=9606 GN=GCFC2 PE=1 SV=2	K	Transcription	GC-rich sequence DNA-binding factor 2 isoform 1 [Homo sapiens]
ENSG00000005448	WDR54	19.754	1218	18.8027	1064	18.4084	1120	13.2152	705	14.3841	758	14.574	699	0.00380297	-0.35003	normal	--	--	--	--	--	--	--	--	WD repeat-containing protein 54 OS=Homo sapiens OX=9606 GN=WDR54 PE=1 SV=1	S	Function unknown	WD repeat-containing protein 54 isoform b [Homo sapiens]
ENSG00000005469	CROT	3.31278	510	3.85147	578	3.59597	561	3.68044	504	2.83549	378	3.73396	465	0.952479	0.0112932	normal	--	--	Molecular Function: transferase activity, transferring acyl groups (GO:0016746);; Cellular Component: intracellular membrane-bounded organelle (GO:0043231);;	K05940|0.0e+00|hsa:54677|K05940 carnitine O-octanoyltransferase [EC:2.3.1.137] | (RefSeq) CROT, COT; carnitine O-octanoyltransferase	Peroxisome (ko04146)	[I]	Lipid transport and metabolism	Choline/Carnitine o-acyltransferase	Peroxisomal carnitine O-octanoyltransferase OS=Homo sapiens OX=9606 GN=CROT PE=1 SV=2	S	Function unknown	peroxisomal carnitine O-octanoyltransferase isoform 2 [Homo sapiens]
ENSG00000005483	KMT2E	6.10463	2148	9.34979	2927	9.24614	3153	7.60894	2193	7.70098	2208	8.9243	2033	0.692389	-0.0572663	normal	--	--	Molecular Function: exo-alpha-(2->3)-sialidase activity (GO:0052794);; Molecular Function: exo-alpha-(2->6)-sialidase activity (GO:0052795);; Molecular Function: exo-alpha-(2->8)-sialidase activity (GO:0052796);;	K09189|0.0e+00|hsa:55904|K09189 [histone H3]-lysine4 N-trimethyltransferase MLL5 [EC:2.1.1.354] | (RefSeq) KMT2E, HDCMC04P, MLL5, NKp44L, ODLURO; lysine methyltransferase 2E (inactive)	Lysine degradation (ko00310)	[R]	General function prediction only	PHD-finger	Inactive histone-lysine N-methyltransferase 2E OS=Homo sapiens OX=9606 GN=KMT2E PE=1 SV=1	S	Function unknown	inactive histone-lysine N-methyltransferase 2E [Homo sapiens]
ENSG00000005486	RHBDD2	19.0842	1882	17.1555	1548	16.3493	1620	16.1178	1379	16.0754	1357	15.0154	1147	0.487062	-0.0784562	normal	--	--	Cellular Component: Golgi membrane (GO:0000139);; Cellular Component: cellular_component (GO:0005575);; Cellular Component: intracellular (GO:0005622);; Cellular Component: cell (GO:0005623);; Cellular Component: nucleus (GO:0005634);; Cellular Component: nucleoplasm (GO:0005654);; Cellular Component: cytoplasm (GO:0005737);; Cellular Component: Golgi apparatus (GO:0005794);; Cellular Component: …	K09652|2.9e-123|hsa:57414|K09652 rhomboid domain-containing protein 2 | (RefSeq) RHBDD2, NPD007, RHBDL7; rhomboid domain containing 2	--	--	--	--	Rhomboid domain-containing protein 2 OS=Homo sapiens OX=9606 GN=RHBDD2 PE=1 SV=2	S	Function unknown	RHBDD2 protein, partial [Homo sapiens]
ENSG00000005700	IBTK	13.6647	4217	18.4927	5430	16.5376	5220	12.6335	3499	10.0562	2796	13.1287	3266	0.0211984	-0.336078	normal	[DZ]	Cell cycle control, cell division, chromosome partitioning;; Cytoskeleton	Cellular Component: nucleoplasm (GO:0005654);;	K10595|5.7e-20|pdam:113677391|K10595 E3 ubiquitin-protein ligase HERC2 [EC:2.3.2.26] | (RefSeq) E3 ubiquitin-protein ligase HERC2-like	Ubiquitin mediated proteolysis (ko04120)	[S]	Function unknown	Regulator of chromosome condensation (RCC1) repeat	Inhibitor of Bruton tyrosine kinase OS=Homo sapiens OX=9606 GN=IBTK PE=1 SV=3	DZ	Cell cycle control, cell division, chromosome partitioning;; Cytoskeleton	inhibitor of Bruton tyrosine kinase isoform 1 [Homo sapiens]
ENSG00000005801	ZNF195	4.59508	619	4.71091	536	4.93046	616	2.79886	313	2.93919	306	2.82482	273	1.83584e-05	-0.686579	down	--	--	Molecular Function: nucleic acid binding (GO:0003676);; Biological Process: regulation of transcription, DNA-templated (GO:0006355);; Molecular Function: metal ion binding (GO:0046872);;	K09228|1.0e-152|hsa:7748|K09228 KRAB domain-containing zinc finger protein | (RefSeq) ZNF195, HRF1, ZNFP104; zinc finger protein 195	Herpes simplex virus 1 infection (ko05168)	[R]	General function prediction only	Zinc-finger double domain	Zinc finger protein 195 OS=Homo sapiens OX=9606 GN=ZNF195 PE=1 SV=2	S	Function unknown	Krueppel family zinc finger protein [Homo sapiens]
ENSG00000005810	MYCBP2	5.21251	2202	6.48051	4294	5.03302	3830	4.39634	2901	3.34859	2161	4.41679	2641	0.548125	-0.128147	normal	[DZ]	Cell cycle control, cell division, chromosome partitioning;; Cytoskeleton	Biological Process: cell morphogenesis (GO:0000902);; Biological Process: cell morphogenesis involved in differentiation (GO:0000904);; Biological Process: system process (GO:0003008);; Molecular Function: molecular_function (GO:0003674);; Molecular Function: catalytic activity (GO:0003824);; Molecular Function: ubiquitin-protein transferase activity (GO:0004842);; Molecular Function: guanyl-nucl…	K10693|0.0e+00|hsa:23077|K10693 RCR-type E3 ubiquitin transferase [EC:2.3.2.33] | (RefSeq) MYCBP2, Myc-bp2, PAM, PHR1, Phr; MYC binding protein 2	--	[T]	Signal transduction mechanisms	PHR domain	E3 ubiquitin-protein ligase MYCBP2 OS=Homo sapiens OX=9606 GN=MYCBP2 PE=1 SV=4	O	Posttranslational modification, protein turnover, chaperones	MYC binding protein 2, isoform CRA_b [Homo sapiens]
ENSG00000005812	FBXL3	10.0161	1892	13.0999	2264	13.7366	2607	11.6183	1883	9.47845	1533	10.1975	1476	0.213018	-0.169114	normal	--	--	Cellular Component: nuclear body (GO:0016604);;	K10269|6.0e-250|ggo:101140713|K10269 F-box and leucine-rich repeat protein 3 | (RefSeq) FBXL3; F-box/LRR-repeat protein 3	Circadian rhythm (ko04710)	--	--	F-box-like	F-box/LRR-repeat protein 3 OS=Homo sapiens OX=9606 GN=FBXL3 PE=1 SV=1	O	Posttranslational modification, protein turnover, chaperones	F-box/LRR-repeat protein 3 [Homo sapiens]
ENSG00000005882	PDK2	4.72815	880	4.43857	739	4.10638	767	4.01864	643	3.68588	587	3.53806	508	0.2613	-0.157188	normal	[T]	Signal transduction mechanisms	Molecular Function: protein kinase activity (GO:0004672);; Molecular Function: ATP binding (GO:0005524);; Cellular Component: mitochondrial matrix (GO:0005759);;	K00898|5.0e-238|ggo:101129032|K00898 pyruvate dehydrogenase kinase 2/3/4 [EC:2.7.11.2] | (RefSeq) PDK2; pyruvate dehydrogenase kinase, isozyme 2	--	[T]	Signal transduction mechanisms	Mitochondrial branched-chain alpha-ketoacid dehydrogenase kinase	[Pyruvate dehydrogenase (acetyl-transferring)] kinase isozyme 2, mitochondrial OS=Homo sapiens OX=9606 GN=PDK2 PE=1 SV=2	T	Signal transduction mechanisms	pyruvate dehydrogenase kinase, isozyme 2 isoform X1 [Pan troglodytes]
ENSG00000005884	ITGA3	60.6882	15834	61.0885	14550	61.1431	16027	68.9561	15435	71.1376	15905	72.1246	14466	0.00856635	0.283985	normal	[Q]	Secondary metabolites biosynthesis, transport and catabolism	Biological Process: neuron migration (GO:0001764);; Molecular Function: fibronectin binding (GO:0001968);; Molecular Function: integrin binding (GO:0005178);; Molecular Function: collagen binding (GO:0005518);; Biological Process: cell adhesion (GO:0007155);; Biological Process: integrin-mediated signaling pathway (GO:0007229);; Biological Process: heart development (GO:0007507);; Biological Proc…	K06482|0.0e+00|hsa:3675|K06482 integrin alpha 3 | (RefSeq) ITGA3, CD49C, FRP-2, GAP-B3, GAPB3, ILNEB, MSK18, VCA-2, VL3A, VLA3a; integrin subunit alpha 3	PI3K-Akt signaling pathway (ko04151);; Focal adhesion (ko04510);; ECM-receptor interaction (ko04512);; Hematopoietic cell lineage (ko04640);; Regulation of actin cytoskeleton (ko04810);; Human papillomavirus infection (ko05165);; Pathways in cancer (ko05200);; Small cell lung cancer (ko05222);; Hypertrophic cardiomyopathy (ko05410);; Arrhythmogenic right ventricular cardiomyopathy (ko05412);; Dil…	[W]	Extracellular structures	Integrin alpha	Integrin alpha-3 OS=Homo sapiens OX=9606 GN=ITGA3 PE=1 SV=5	U	Intracellular trafficking, secretion, and vesicular transport	integrin alpha-3 preproprotein [Homo sapiens]
ENSG00000005889	ZFX	4.00695	1523	5.80036	1869	5.07548	1940	4.59846	1395	3.84028	1144	5.79235	1302	0.217875	-0.171078	normal	--	--	Molecular Function: DNA binding (GO:0003677);; Cellular Component: nucleoplasm (GO:0005654);; Cellular Component: nucleolus (GO:0005730);; Biological Process: regulation of transcription, DNA-templated (GO:0006355);; Molecular Function: metal ion binding (GO:0046872);;	K09228|2.4e-18|ncc:104962931|K09228 KRAB domain-containing zinc finger protein | (RefSeq) zinc finger protein 728-like	Herpes simplex virus 1 infection (ko05168)	[R]	General function prediction only	Zfx / Zfy transcription activation region	Zinc finger X-chromosomal protein OS=Homo sapiens OX=9606 GN=ZFX PE=2 SV=2	S	Function unknown	zinc finger protein [Homo sapiens]
ENSG00000005893	LAMP2	53.2774	9523	63.4654	10671	59.1641	10847	76.0367	11482	67.7082	10308	72.6018	10041	0.00489644	0.335392	normal	--	--	Cellular Component: lysosomal membrane (GO:0005765);; Cellular Component: integral component of membrane (GO:0016021);;	K06528|1.4e-232|pps:100971379|K06528 lysosomal-associated membrane protein 1/2 | (RefSeq) LAMP2; lysosomal associated membrane protein 2	Autophagy - animal (ko04140);; Lysosome (ko04142);; Phagosome (ko04145);; Tuberculosis (ko05152)	[R]	General function prediction only	Lysosome-associated membrane glycoprotein (Lamp)	Lysosome-associated membrane glycoprotein 2 OS=Homo sapiens OX=9606 GN=LAMP2 PE=1 SV=2	U	Intracellular trafficking, secretion, and vesicular transport	lysosome-associated membrane glycoprotein 2 isoform B precursor [Homo sapiens]
ENSG00000006007	GDE1	23.3708	3705	22.6258	3268	22.6619	3565	27.7617	3804	28.3038	3841	25.833	3135	0.00234231	0.332055	normal	[I]	Lipid transport and metabolism	Biological Process: lipid metabolic process (GO:0006629);; Molecular Function: phosphoric diester hydrolase activity (GO:0008081);;	K19179|5.0e-196|hsa:51573|K19179 glycerophosphoinositol glycerophosphodiesterase [EC:3.1.4.44] | (RefSeq) GDE1, 363E6.2, MIR16; glycerophosphodiester phosphodiesterase 1	--	[C]	Energy production and conversion	Glycerophosphoryl diester phosphodiesterase family	Glycerophosphodiester phosphodiesterase 1 OS=Homo sapiens OX=9606 GN=GDE1 PE=1 SV=1	C	Energy production and conversion	glycerophosphodiester phosphodiesterase 1 isoform 1 [Homo sapiens]
ENSG00000006015	REX1BD	32.1329	1384	26.3571	1026	27.2256	1173	28.7581	1067	24.2784	902	22.3595	740	0.446697	-0.103591	normal	--	--	--	--	--	--	--	DNA repair REX1-B	Required for excision 1-B domain-containing protein OS=Homo sapiens OX=9606 GN=REX1BD PE=1 SV=1	S	Function unknown	required for excision 1-B domain-containing protein isoform 1 [Homo sapiens]
ENSG00000006025	OSBPL7	2.58678	509	2.86553	520	2.40992	480	2.00442	344	1.61391	269	2.04526	310	0.0255475	-0.406755	normal	--	--	Molecular Function: molecular_function (GO:0003674);; Molecular Function: transporter activity (GO:0005215);; Molecular Function: lipid transporter activity (GO:0005319);; Molecular Function: binding (GO:0005488);; Molecular Function: steroid binding (GO:0005496);; Cellular Component: cellular_component (GO:0005575);; Cellular Component: intracellular (GO:0005622);; Cellular Component: cell (GO:0…	K20463|3.6e-239|hsa:114881|K20463 oxysterol-binding protein-related protein 3/6/7 | (RefSeq) OSBPL7, ORP7; oxysterol binding protein like 7	--	[I]	Lipid transport and metabolism	Pleckstrin homology domain	Oxysterol-binding protein-related protein 7 OS=Homo sapiens OX=9606 GN=OSBPL7 PE=1 SV=1	S	Function unknown	oxysterol-binding protein-related protein 7 [Homo sapiens]
ENSG00000006042	TMEM98	22.8338	3948	21.5958	3060	32.4224	3862	28.0562	3590	31.3829	3936	26.3641	2968	0.0364122	0.250649	normal	--	--	Cellular Component: integral component of membrane (GO:0016021);;	K23879|6.5e-70|nni:104012326|K23879 progranulin | (RefSeq) TMEM98; LOW QUALITY PROTEIN: transmembrane protein 98	--	--	--	Grap2 and cyclin-D-interacting	Transmembrane protein 98 OS=Homo sapiens OX=9606 GN=TMEM98 PE=1 SV=1	S	Function unknown	transmembrane protein 98 [Homo sapiens]
ENSG00000006062	MAP3K14	3.14309	755	2.80446	619	2.91719	715	1.78589	368	2.29973	466	1.93402	363	0.00144286	-0.500472	normal	[T]	Signal transduction mechanisms	Molecular Function: protein kinase activity (GO:0004672);; Molecular Function: ATP binding (GO:0005524);;	K04466|0.0e+00|hsa:9020|K04466 mitogen-activated protein kinase kinase kinase 14 [EC:2.7.11.25] | (RefSeq) MAP3K14, FTDCR1B, HS, HSNIK, NIK; mitogen-activated protein kinase kinase kinase 14	MAPK signaling pathway (ko04010);; NF-kappa B signaling pathway (ko04064);; Apoptosis (ko04210);; Osteoclast differentiation (ko04380);; C-type lectin receptor signaling pathway (ko04625);; T cell receptor signaling pathway (ko04660);; TNF signaling pathway (ko04668);; Intestinal immune network for IgA production (ko04672);; Epithelial cell signaling in Helicobacter pylori infection (ko05120);; H…	[T]	Signal transduction mechanisms	Protein kinase domain	Mitogen-activated protein kinase kinase kinase 14 OS=Homo sapiens OX=9606 GN=MAP3K14 PE=1 SV=2	T	Signal transduction mechanisms	mitogen-activated protein kinase kinase kinase 14 [Homo sapiens]
ENSG00000006118	TMEM132A	31.8064	5479	29.2211	4595	28.2388	4936	28.4036	4268	26.6306	3911	27.3938	3744	0.799252	-0.0284909	normal	--	--	Cellular Component: cellular_component (GO:0005575);; Cellular Component: intracellular (GO:0005622);; Cellular Component: cell (GO:0005623);; Cellular Component: cytoplasm (GO:0005737);; Cellular Component: endoplasmic reticulum (GO:0005783);; Cellular Component: endoplasmic reticulum lumen (GO:0005788);; Cellular Component: Golgi apparatus (GO:0005794);; Biological Process: cellular protein mod…	K17599|0.0e+00|hsa:54972|K17599 transmembrane protein 132 | (RefSeq) TMEM132A, GBP, HSPA5BP1; transmembrane protein 132A	--	[S]	Function unknown	Transmembrane protein family 132	Transmembrane protein 132A OS=Homo sapiens OX=9606 GN=TMEM132A PE=1 SV=1	S	Function unknown	transmembrane protein 132A isoform a precursor [Homo sapiens]
ENSG00000006125	AP2B1	56.9771	16072	57.3638	14835	61.9506	17292	60.1891	14842	60.1969	14039	65.7888	13847	0.239407	0.131235	normal	--	--	Biological Process: ventricular septum development (GO:0003281);; Biological Process: intracellular protein transport (GO:0006886);; Cellular Component: AP-2 adaptor complex (GO:0030122);; Molecular Function: clathrin binding (GO:0030276);; Biological Process: aorta development (GO:0035904);; Molecular Function: macromolecular complex binding (GO:0044877);; Biological Process: positive regulation…	K11825|0.0e+00|cfa:480605|K11825 AP-2 complex subunit beta-1 | (RefSeq) AP2B1; AP-2 complex subunit beta isoform X2	Endocytosis (ko04144);; Synaptic vesicle cycle (ko04721);; Endocrine and other factor-regulated calcium reabsorption (ko04961);; Huntington disease (ko05016)	[U]	Intracellular trafficking, secretion, and vesicular transport	Adaptin N terminal region	AP-2 complex subunit beta OS=Homo sapiens OX=9606 GN=AP2B1 PE=1 SV=1	U	Intracellular trafficking, secretion, and vesicular transport	AP-2 complex subunit beta isoform b [Homo sapiens]
ENSG00000006194	ZNF263	6.14421	1191	6.05791	1026	5.84589	1058	5.71529	836	5.43761	858	5.10789	698	0.204426	-0.153916	normal	--	--	Molecular Function: nucleic acid binding (GO:0003676);; Molecular Function: transcription factor activity, sequence-specific DNA binding (GO:0003700);; Cellular Component: nucleus (GO:0005634);; Molecular Function: metal ion binding (GO:0046872);;	K09229|1.6e-241|hsa:10127|K09229 KRAB and SCAN domains-containing zinc finger protein | (RefSeq) ZNF263, FPM315, ZKSCAN12, ZSCAN44; zinc finger protein 263	--	[R]	General function prediction only	Zinc-finger double domain	Zinc finger protein 263 OS=Homo sapiens OX=9606 GN=ZNF263 PE=1 SV=2	S	Function unknown	zinc finger protein 263 [Homo sapiens]
ENSG00000006282	SPATA20	20.3887	3019	17.4942	2338	17.5517	2595	16.1454	2052	17.0953	2153	15.1715	1730	0.294789	-0.120609	normal	--	--	--	--	--	[R]	General function prediction only	--	Spermatogenesis-associated protein 20 OS=Homo sapiens OX=9606 GN=SPATA20 PE=2 SV=3	O	Posttranslational modification, protein turnover, chaperones	SPATA20 isoform 6 [Pan troglodytes]
ENSG00000006327	TNFRSF12A	178.702	9814	140.947	7042	154.526	8531	160.977	7632	185.132	8704	177.514	7563	0.0741319	0.220393	normal	--	--	Cellular Component: plasma membrane (GO:0005886);; Biological Process: positive regulation of apoptotic process (GO:0043065);;	K05149|1.3e-22|rbb:108523340|K05149 tumor necrosis factor receptor superfamily member 12A | (RefSeq) TNFRSF12A; TNF receptor superfamily member 12A	Cytokine-cytokine receptor interaction (ko04060)	--	--	Tumour necrosis factor receptor stn_TNFRSF12A_TNFR domain	Tumor necrosis factor receptor superfamily member 12A OS=Homo sapiens OX=9606 GN=TNFRSF12A PE=1 SV=1	U	Intracellular trafficking, secretion, and vesicular transport	LOW QUALITY PROTEIN: TNFRSF12A isoform 1 [Pan troglodytes]
ENSG00000006451	RALA	33.1069	5085	33.6651	4762	32.0676	4995	35.8749	4770	34.8515	4605	39.3199	4701	0.0402036	0.22856	normal	[R]	General function prediction only	Molecular Function: GTPase activity (GO:0003924);; Molecular Function: GTP binding (GO:0005525);; Cellular Component: plasma membrane (GO:0005886);; Biological Process: Ras protein signal transduction (GO:0007265);;	K07834|5.5e-108|csab:103226186|K07834 Ras-related protein Ral-A | (RefSeq) RALA; RAS like proto-oncogene A	Ras signaling pathway (ko04014);; Rap1 signaling pathway (ko04015);; Phospholipase D signaling pathway (ko04072);; Salmonella infection (ko05132);; Pathways in cancer (ko05200);; Colorectal cancer (ko05210);; Pancreatic cancer (ko05212)	[R]	General function prediction only	Ras family	Ras-related protein Ral-A OS=Homo sapiens OX=9606 GN=RALA PE=1 SV=1	S	Function unknown	ras-related protein Ral-A [Macaca mulatta]
ENSG00000006453	BAIAP2L1	2.99355	587	2.54786	457	2.37428	467	3.71843	627	3.60301	604	3.81231	576	0.000260518	0.562606	normal	--	--	Molecular Function: molecular_function (GO:0003674);; Molecular Function: binding (GO:0005488);; Molecular Function: protein binding (GO:0005515);; Cellular Component: cellular_component (GO:0005575);; Cellular Component: intracellular (GO:0005622);; Cellular Component: cell (GO:0005623);; Cellular Component: nucleus (GO:0005634);; Cellular Component: nucleoplasm (GO:0005654);; Cellular Component…	K20127|2.4e-285|hsa:55971|K20127 BAI1-associated protein 2-like protein 1 | (RefSeq) BAIAP2L1, IRTKS; BAR/IMD domain containing adaptor protein 2 like 1	Pathogenic Escherichia coli infection (ko05130)	--	--	IRSp53/MIM homology domain	Brain-specific angiogenesis inhibitor 1-associated protein 2-like protein 1 OS=Homo sapiens OX=9606 GN=BAIAP2L1 PE=1 SV=2	Z	Cytoskeleton	brain-specific angiogenesis inhibitor 1-associated protein 2-like protein 1 [Homo sapiens]
ENSG00000006459	KDM7A	0.828061	416	1.29006	574	0.923065	465	0.959572	413	0.806311	347	0.908255	352	0.629173	-0.0942136	normal	--	--	Molecular Function: molecular_function (GO:0003674);; Molecular Function: catalytic activity (GO:0003824);; Molecular Function: binding (GO:0005488);; Molecular Function: iron ion binding (GO:0005506);; Molecular Function: protein binding (GO:0005515);; Cellular Component: cellular_component (GO:0005575);; Cellular Component: intracellular (GO:0005622);; Cellular Component: cell (GO:0005623);; Ce…	K11445|0.0e+00|hsa:80853|K11445 [histone H3]-dimethyl-L-lysine9 demethylase [EC:1.14.11.65 1.14.11.-] | (RefSeq) KDM7A, JHDM1D; lysine demethylase 7A	--	[B]	Chromatin structure and dynamics	Jumonji helical domain	Lysine-specific demethylase 7A OS=Homo sapiens OX=9606 GN=KDM7A PE=1 SV=2	S	Function unknown	lysine-specific demethylase 7A [Homo sapiens]
ENSG00000006468	ETV1	2.24075	631	2.16605	651	1.96976	675	2.25658	637	1.70578	502	2.22126	513	0.720353	0.0555811	normal	--	--	Molecular Function: transcription factor activity, sequence-specific DNA binding (GO:0003700);; Cellular Component: nucleus (GO:0005634);; Biological Process: transcription from RNA polymerase II promoter (GO:0006366);; Molecular Function: sequence-specific DNA binding (GO:0043565);; Biological Process: peripheral nervous system neuron development (GO:0048935);;	K09431|4.6e-283|hsa:2115|K09431 ets translocation variant 1 | (RefSeq) ETV1, ER81; ETS variant transcription factor 1	Transcriptional misregulation in cancer (ko05202)	[K]	Transcription	PEA3 subfamily ETS-domain transcription factor N terminal domain	ETS translocation variant 1 OS=Homo sapiens OX=9606 GN=ETV1 PE=1 SV=2	K	Transcription	ETS translocation variant 1 isoform a [Homo sapiens]
ENSG00000006530	AGK	8.43684	1554	7.82972	1402	9.30028	1589	7.9463	1365	8.29492	1386	7.27483	1083	0.63571	0.0529155	normal	--	--	--	K09881|1.1e-22|cdk:105097322|K09881 acylglycerol kinase [EC:2.7.1.94] | (RefSeq) AGK; acylglycerol kinase, mitochondrial	Glycerolipid metabolism (ko00561)	[IT]	Lipid transport and metabolism;; Signal transduction mechanisms	--	Acylglycerol kinase, mitochondrial OS=Homo sapiens OX=9606 GN=AGK PE=1 SV=2	I	Lipid transport and metabolism	acylglycerol kinase, mitochondrial [Macaca mulatta]
ENSG00000006534	ALDH3B1	12.418	1651	11.2903	1365	11.6166	1592	10.5905	1188	10.6381	1241	10.1685	1085	0.42213	-0.0872473	normal	[C]	Energy production and conversion	Molecular Function: aldehyde dehydrogenase (NAD) activity (GO:0004029);; Cellular Component: cytosol (GO:0005829);; Cellular Component: plasma membrane (GO:0005886);; Biological Process: cellular aldehyde metabolic process (GO:0006081);;	K00129|4.4e-270|hsa:221|K00129 aldehyde dehydrogenase (NAD(P)+) [EC:1.2.1.5] | (RefSeq) ALDH3B1, ALDH4, ALDH7; aldehyde dehydrogenase 3 family member B1	Glycolysis / Gluconeogenesis (ko00010);; Histidine metabolism (ko00340);; Tyrosine metabolism (ko00350);; Phenylalanine metabolism (ko00360);; beta-Alanine metabolism (ko00410);; Metabolism of xenobiotics by cytochrome P450 (ko00980);; Drug metabolism - cytochrome P450 (ko00982);; Chemical carcinogenesis (ko05204)	[C]	Energy production and conversion	Aldehyde dehydrogenase family	Aldehyde dehydrogenase family 3 member B1 OS=Homo sapiens OX=9606 GN=ALDH3B1 PE=1 SV=1	C	Energy production and conversion	aldehyde dehydrogenase family 3 member B1 isoform a [Homo sapiens]
ENSG00000006576	PHTF2	10.9208	2941	14.2604	3425	14.1489	3689	10.7986	2467	10.4354	2291	11.6045	2323	0.101801	-0.204381	normal	--	--	Cellular Component: integral component of membrane (GO:0016021);;	--	--	--	--	Male germ-cell putative homeodomain transcription factor	Putative homeodomain transcription factor 2 OS=Homo sapiens OX=9606 GN=PHTF2 PE=2 SV=2	K	Transcription	putative homeodomain transcription factor 2 isoform 10 [Homo sapiens]
ENSG00000006607	FARP2	5.0808	1561	6.4729	1725	6.06929	1799	6.75281	1648	7.85799	1958	6.91866	1585	0.00539793	0.327692	normal	--	--	--	K06082|1.8e-247|cjc:100395694|K06082 FERM, RhoGEF and pleckstrin domain protein 2 | (RefSeq) FARP2; FERM, ARH/RhoGEF and pleckstrin domain protein 2	Rap1 signaling pathway (ko04015);; Adherens junction (ko04520)	[T]	Signal transduction mechanisms	FERM adjacent (FA)	FERM, ARHGEF and pleckstrin domain-containing protein 2 OS=Homo sapiens OX=9606 GN=FARP2 PE=1 SV=3	T	Signal transduction mechanisms	FARP2 isoform 14, partial [Pan troglodytes]
ENSG00000006625	GGCT	28.6418	1676	22.9196	1212	25.8453	1496	24.1326	1272	25.1002	1281	25.3253	1132	0.639355	0.0553705	normal	[P]	Inorganic ion transport and metabolism	Molecular Function: gamma-glutamylcyclotransferase activity (GO:0003839);;	K00682|1.4e-105|ggo:101138956|K00682 gamma-glutamylcyclotransferase [EC:4.3.2.9] | (RefSeq) GGCT; gamma-glutamylcyclotransferase	Glutathione metabolism (ko00480)	[S]	Function unknown	AIG2-like family	Gamma-glutamylcyclotransferase OS=Homo sapiens OX=9606 GN=GGCT PE=1 SV=1	S	Function unknown	chromosome 7 open reading frame 24, isoform CRA_b [Homo sapiens]
ENSG00000006634	DBF4	6.27564	1239	6.19756	1145	8.46358	1286	4.07811	638	3.03553	522	4.24092	634	1.47109e-07	-0.723872	down	--	--	Molecular Function: nucleic acid binding (GO:0003676);; Molecular Function: zinc ion binding (GO:0008270);;	K06629|0.0e+00|hsa:10926|K06629 activator of S phase kinase | (RefSeq) DBF4, ASK, CHIF, DBF4A, ZDBF1; DBF4 zinc finger	Cell cycle (ko04110)	[LD]	Replication, recombination and repair;; Cell cycle control, cell division, chromosome partitioning	DBF zinc finger	Protein DBF4 homolog A OS=Homo sapiens OX=9606 GN=DBF4 PE=1 SV=1	S	Function unknown	protein DBF4 homolog A isoform 1 [Homo sapiens]
ENSG00000006638	TBXA2R	1.84166	260	1.30386	169	1.18334	168	1.39799	170	1.47642	165	1.29329	141	0.930089	-0.0231433	normal	--	--	Molecular Function: thromboxane receptor activity (GO:0004960);; Cellular Component: integral component of membrane (GO:0016021);;	K04264|6.0e-192|hsa:6915|K04264 thromboxane A2 receptor | (RefSeq) TBXA2R, BDPLT13, TXA2-R; thromboxane A2 receptor	Calcium signaling pathway (ko04020);; Neuroactive ligand-receptor interaction (ko04080);; Platelet activation (ko04611)	[R]	General function prediction only	7 transmembrane receptor (rhodopsin family)	Thromboxane A2 receptor OS=Homo sapiens OX=9606 GN=TBXA2R PE=1 SV=3	U	Intracellular trafficking, secretion, and vesicular transport	thromboxane A2 receptor isoform alpha [Homo sapiens]
ENSG00000006652	IFRD1	20.9635	2555	19.9414	2263	21.8533	2690	19.0874	2027	16.0755	1670	18.3512	1799	0.224368	-0.143709	normal	--	--	Cellular Component: nucleus (GO:0005634);; Cellular Component: cytoplasm (GO:0005737);; Biological Process: striated muscle tissue development (GO:0014706);; Biological Process: negative regulation of axon extension (GO:0030517);; Biological Process: muscle cell differentiation (GO:0042692);; Biological Process: skeletal muscle tissue regeneration (GO:0043403);; Biological Process: negative regul…	K13855|1.5e-165|tup:102497672|K13855 solute carrier family 4 (anion exchanger), member 2 | (RefSeq) SLC4A2; solute carrier family 4 member 2	Salivary secretion (ko04970);; Gastric acid secretion (ko04971);; Pancreatic secretion (ko04972);; Bile secretion (ko04976)	[Z]	Cytoskeleton	Interferon-related developmental regulator (IFRD)	Interferon-related developmental regulator 1 OS=Homo sapiens OX=9606 GN=IFRD1 PE=1 SV=4	K	Transcription	interferon-related developmental regulator 1 isoform 1 [Homo sapiens]
ENSG00000006695	COX10	4.8188	698	4.60362	618	5.27708	732	5.35916	629	4.77628	599	4.53724	509	0.656704	0.0631985	normal	[HI]	Coenzyme transport and metabolism;; Lipid transport and metabolism	Molecular Function: protoheme IX farnesyltransferase activity (GO:0008495);; Cellular Component: integral component of membrane (GO:0016021);; Biological Process: heme O biosynthetic process (GO:0048034);;	K02257|1.3e-258|hsa:1352|K02257 heme o synthase [EC:2.5.1.141] | (RefSeq) COX10; cytochrome c oxidase assembly factor heme A:farnesyltransferase COX10	Oxidative phosphorylation (ko00190);; Porphyrin and chlorophyll metabolism (ko00860);; Thermogenesis (ko04714)	[H]	Coenzyme transport and metabolism	UbiA prenyltransferase family	Protoheme IX farnesyltransferase, mitochondrial OS=Homo sapiens OX=9606 GN=COX10 PE=1 SV=3	O	Posttranslational modification, protein turnover, chaperones	protoheme IX farnesyltransferase, mitochondrial [Homo sapiens]
ENSG00000006704	GTF2IRD1	8.84581	1733	8.21429	1466	8.02717	1581	7.79627	1262	7.3384	1217	6.52744	964	0.123559	-0.175016	normal	--	--	Biological Process: transcription from RNA polymerase II promoter (GO:0006366);;	K03121|0.0e+00|pon:100461122|K03121 transcription initiation factor TFII-I | (RefSeq) GTF2IRD1; general transcription factor II-I repeat domain-containing protein 1 isoform X1	Basal transcription factors (ko03022);; cGMP-PKG signaling pathway (ko04022)	--	--	GTF2I-like repeat	General transcription factor II-I repeat domain-containing protein 1 OS=Homo sapiens OX=9606 GN=GTF2IRD1 PE=1 SV=1	K	Transcription	general transcription factor II-I repeat domain-containing protein 1 isoform X2 [Homo sapiens]
ENSG00000006712	PAF1	29.3186	3265	24.2663	2474	23.2327	2587	21.0499	2018	23.1785	2212	19.863	1711	0.127962	-0.186399	normal	--	--	Biological Process: negative regulation of transcription from RNA polymerase II promoter (GO:0000122);; Biological Process: endodermal cell fate commitment (GO:0001711);; Molecular Function: chromatin binding (GO:0003682);; Cellular Component: nucleoplasm (GO:0005654);; Biological Process: transcription elongation from RNA polymerase II promoter (GO:0006368);; Biological Process: histone modifica…	K15174|2.1e-228|cdk:105093317|K15174 RNA polymerase II-associated factor 1 | (RefSeq) PAF1; RNA polymerase II-associated factor 1 homolog	--	[K]	Transcription	Paf1	RNA polymerase II-associated factor 1 homolog OS=Homo sapiens OX=9606 GN=PAF1 PE=1 SV=2	K	Transcription	RNA polymerase II-associated factor 1 homolog isoform 1 [Homo sapiens]
ENSG00000006715	VPS41	6.37728	2027	8.35985	2378	8.10577	2569	7.93925	2167	6.39415	1736	9.21637	1944	0.72221	0.0480165	normal	--	--	Cellular Component: lysosomal membrane (GO:0005765);; Cellular Component: early endosome (GO:0005769);; Cellular Component: late endosome (GO:0005770);; Cellular Component: Golgi apparatus (GO:0005794);; Biological Process: intracellular protein transport (GO:0006886);; Cellular Component: endosome membrane (GO:0010008);; Biological Process: vesicle-mediated transport (GO:0016192);; Cellular Comp…	K20184|0.0e+00|hsa:27072|K20184 vacuolar protein sorting-associated protein 41 | (RefSeq) VPS41, HVPS41, HVSP41, hVps41p; VPS41 subunit of HOPS complex	Salmonella infection (ko05132)	[U]	Intracellular trafficking, secretion, and vesicular transport	Region in Clathrin and VPS	Vacuolar protein sorting-associated protein 41 homolog OS=Homo sapiens OX=9606 GN=VPS41 PE=1 SV=3	S	Function unknown	vacuolar protein sorting-associated protein 41 homolog isoform 1 [Homo sapiens]
ENSG00000006740	ARHGAP44	0.382706	69	0.452589	86	0.25457	55	0.26973	53	0.161871	28	0.108282	20	0.038696	-0.775166	normal	--	--	Molecular Function: GTPase activator activity (GO:0005096);; Cellular Component: cytoplasm (GO:0005737);; Biological Process: signal transduction (GO:0007165);;	K21067|0.0e+00|hsa:9912|K21067 Rho GTPase-activating protein 44 | (RefSeq) ARHGAP44, NPC-A-10, RICH2; Rho GTPase activating protein 44	--	[T]	Signal transduction mechanisms	BAR domain	Rho GTPase-activating protein 44 OS=Homo sapiens OX=9606 GN=ARHGAP44 PE=1 SV=1	S	Function unknown	rho GTPase-activating protein 44 isoform 1 [Homo sapiens]
ENSG00000006744	ELAC2	26.5025	4422	23.2573	3563	24.6061	4167	25.0032	3609	25.9641	3725	25.0963	3244	0.348748	0.103818	normal	[J]	Translation, ribosomal structure and biogenesis	Cellular Component: nucleoplasm (GO:0005654);; Biological Process: tRNA processing (GO:0008033);; Cellular Component: mitochondrial nucleoid (GO:0042645);;	K00784|0.0e+00|hsa:60528|K00784 ribonuclease Z [EC:3.1.26.11] | (RefSeq) ELAC2, COXPD17, ELC2, HPC2; elaC ribonuclease Z 2	RNA transport (ko03013)	[R]	General function prediction only	tRNase Z endonuclease	Zinc phosphodiesterase ELAC protein 2 OS=Homo sapiens OX=9606 GN=ELAC2 PE=1 SV=2	S	Function unknown	zinc phosphodiesterase ELAC protein 2 isoform 1 [Homo sapiens]
ENSG00000006756	ARSD	2.1705	606	2.24875	574	2.66306	744	2.95188	701	2.99948	709	3.05954	659	0.00430413	0.409596	normal	[P]	Inorganic ion transport and metabolism	Molecular Function: sulfuric ester hydrolase activity (GO:0008484);; Cellular Component: integral component of membrane (GO:0016021);;	K12374|0.0e+00|hsa:414|K12374 arylsulfatase D/F/H [EC:3.1.6.-] | (RefSeq) ARSD, ASD; arylsulfatase D	--	[R]	General function prediction only	Sulfatase	Arylsulfatase D OS=Homo sapiens OX=9606 GN=ARSD PE=1 SV=2	P	Inorganic ion transport and metabolism	arylsulfatase D isoform alpha precursor [Homo sapiens]
ENSG00000006757	PNPLA4	2.65156	375	2.25093	313	2.6546	358	2.42828	296	2.84805	322	2.22633	274	0.693391	0.0732814	normal	--	--	Molecular Function: triglyceride lipase activity (GO:0004806);; Biological Process: lipid catabolic process (GO:0016042);; Molecular Function: retinyl-palmitate esterase activity (GO:0050253);;	K11157|6.1e-141|hsa:8228|K11157 patatin-like phospholipase domain-containing protein 4 [EC:3.1.1.-] | (RefSeq) PNPLA4, DXS1283E, GS2, iPLA2eta; patatin like phospholipase domain containing 4	Retinol metabolism (ko00830)	[U]	Intracellular trafficking, secretion, and vesicular transport	Patatin-like phospholipase	Patatin-like phospholipase domain-containing protein 4 OS=Homo sapiens OX=9606 GN=PNPLA4 PE=1 SV=3	S	Function unknown	patatin-like phospholipase domain-containing protein 4 isoform 1 precursor [Homo sapiens]
ENSG00000006831	ADIPOR2	13.1604	2861	13.2837	2638	13.2061	2882	14.4546	2701	14.1541	2631	13.7326	2302	0.115729	0.165817	normal	[U]	Intracellular trafficking, secretion, and vesicular transport	Cellular Component: integral component of membrane (GO:0016021);;	K07297|6.7e-232|ggo:101154515|K07297 adiponectin receptor | (RefSeq) ADIPOR2; adiponectin receptor protein 2	AMPK signaling pathway (ko04152);; Longevity regulating pathway (ko04211);; Adipocytokine signaling pathway (ko04920);; Non-alcoholic fatty liver disease (ko04932)	[RT]	General function prediction only;; Signal transduction mechanisms	Haemolysin-III related	Adiponectin receptor protein 2 OS=Homo sapiens OX=9606 GN=ADIPOR2 PE=1 SV=1	S	Function unknown	adiponectin receptor protein 2 isoform 2 [Homo sapiens]
ENSG00000007047	MARK4	8.59504	1666	7.81204	1371	7.43444	1445	7.56835	1277	7.55457	1258	8.39665	1291	0.49682	0.0788193	normal	[M]	Cell wall/membrane/envelope biogenesis	Molecular Function: protein serine/threonine kinase activity (GO:0004674);; Molecular Function: ATP binding (GO:0005524);;	K08798|0.0e+00|ptr:456123|K08798 MAP/microtubule affinity-regulating kinase [EC:2.7.11.1] | (RefSeq) MARK4; MAP/microtubule affinity-regulating kinase 4 isoform X3	--	[R]	General function prediction only	Protein kinase domain	MAP/microtubule affinity-regulating kinase 4 OS=Homo sapiens OX=9606 GN=MARK4 PE=1 SV=1	T	Signal transduction mechanisms	MAP/microtubule affinity-regulating kinase 4 isoform 2 [Homo sapiens]
ENSG00000007080	CCDC124	67.9796	3452	57.3351	2656	56.6045	2887	48.6553	2129	54.5325	2373	48.2479	1895	0.109031	-0.189712	normal	--	--	Cellular Component: cytosol (GO:0005829);; Cellular Component: plasma membrane (GO:0005886);;	--	--	[S]	Function unknown	Coiled-coil domain-containing protein 124 /Oxs1	Coiled-coil domain-containing protein 124 OS=Homo sapiens OX=9606 GN=CCDC124 PE=1 SV=1	S	Function unknown	coiled-coil domain-containing protein 124 [Homo sapiens]
ENSG00000007168	PAFAH1B1	26.7385	7924	29.5822	8018	27.7554	8270	27.9528	7100	25.7686	6521	27.8049	6362	0.827173	0.0242668	normal	--	--	Molecular Function: hydrolase activity (GO:0016787);;	K16794|1.9e-112|hsa:5048|K16794 platelet-activating factor acetylhydrolase IB subunit alpha | (RefSeq) PAFAH1B1, LIS1, LIS2, MDCR, MDS, NudF, PAFAH; platelet activating factor acetylhydrolase 1b regulatory subunit 1	Ether lipid metabolism (ko00565)	[S]	Function unknown	WD domain, G-beta repeat	Platelet-activating factor acetylhydrolase IB subunit alpha OS=Homo sapiens OX=9606 GN=PAFAH1B1 PE=1 SV=2	S	Function unknown	platelet-activating factor acetylhydrolase IB subunit alpha [Homo sapiens]
ENSG00000007202	KIAA0100	24.2749	9101	26.8831	9277	27.4805	10371	29.7577	9613	31.0729	10084	32.3087	9434	0.00440973	0.322051	normal	--	--	--	K17529|7.4e-33|pret:103474192|K17529 uncharacterized serine/threonine-protein kinase SgK494 [EC:2.7.11.1] | (RefSeq) ribosomal protein S6 kinase beta-1-like	--	[S]	Function unknown	Golgi-body localisation protein domain	Protein KIAA0100 OS=Homo sapiens OX=9606 GN=KIAA0100 PE=1 SV=3	S	Function unknown	protein KIAA0100 isoform 1 precursor [Homo sapiens]
ENSG00000007237	GAS7	0.645046	179	0.911805	218	0.48204	148	0.390172	87	0.25026	83	0.336353	105	0.0144645	-0.684253	normal	--	--	Molecular Function: protein binding (GO:0005515);;	K18618|5.9e-234|ggo:101133033|K18618 growth arrest-specific protein 7 | (RefSeq) GAS7; growth arrest-specific protein 7 isoform X2	--	[D]	Cell cycle control, cell division, chromosome partitioning	Unstructured linker region between on GAS7 protein	Growth arrest-specific protein 7 OS=Homo sapiens OX=9606 GN=GAS7 PE=1 SV=3	Z	Cytoskeleton	growth arrest-specific protein 7 isoform b [Homo sapiens]
ENSG00000007255	TRAPPC6A	2.24128	90	1.49605	59	2.31128	93	2.1264	78	1.87463	62	1.58691	51	0.907699	-0.03765	normal	--	--	Biological Process: regulation of GTPase activity (GO:0043087);; Biological Process: Golgi vesicle transport (GO:0048193);;	K20304|6.1e-92|pps:100994271|K20304 trafficking protein particle complex subunit 6 | (RefSeq) TRAPPC6A; trafficking protein particle complex 6A	--	[U]	Intracellular trafficking, secretion, and vesicular transport	Transport protein particle (TRAPP) component	Trafficking protein particle complex subunit 6A OS=Homo sapiens OX=9606 GN=TRAPPC6A PE=1 SV=2	U	Intracellular trafficking, secretion, and vesicular transport	trafficking protein particle complex subunit 6A isoform 1 [Homo sapiens]
ENSG00000007341	ST7L	2.06924	444	2.47965	418	2.38886	495	2.835	529	2.4246	458	3.2602	478	0.00895503	0.415404	normal	--	--	Cellular Component: integral component of membrane (GO:0016021);;	K17681|1.3e-109|dpte:113789892|K17681 ATPase family AAA domain-containing protein 3A/B | (RefSeq) ATPase family AAA domain-containing protein 3-like	--	[R]	General function prediction only	ST7 protein	Suppressor of tumorigenicity 7 protein-like OS=Homo sapiens OX=9606 GN=ST7L PE=2 SV=1	S	Function unknown	suppressor of tumorigenicity 7 protein-like isoform 1 [Homo sapiens]
ENSG00000007376	RPUSD1	14.8179	1341	10.9271	930	11.5145	1215	11.1497	944	12.7242	1022	12.0785	866	0.95793	0.00704468	normal	[J]	Translation, ribosomal structure and biogenesis	Biological Process: pseudouridine synthesis (GO:0001522);; Molecular Function: RNA binding (GO:0003723);; Molecular Function: pseudouridine synthase activity (GO:0009982);;	K06180|3.5e-13|otw:112244022|K06180 23S rRNA pseudouridine1911/1915/1917 synthase [EC:5.4.99.23] | (RefSeq) uncharacterized protein LOC112244022	--	[A]	RNA processing and modification	RNA pseudouridylate synthase	RNA pseudouridylate synthase domain-containing protein 1 OS=Homo sapiens OX=9606 GN=RPUSD1 PE=1 SV=1	J	Translation, ribosomal structure and biogenesis	RNA pseudouridylate synthase domain-containing protein 1 isoform 1 [Homo sapiens]
ENSG00000007384	RHBDF1	19.8544	3098	17.9186	2501	16.8994	2666	18.4694	2498	19.6304	2674	17.6765	2140	0.27767	0.123795	normal	[O]	Posttranslational modification, protein turnover, chaperones	Cellular Component: integral component of membrane (GO:0016021);;	K02857|3.9e-06|cin:100186499|K02857 rhomboid-related protein 1/2/3 [EC:3.4.21.105] | (RefSeq) rhomboid-related protein 2-like isoform X1	--	[T]	Signal transduction mechanisms	Rhomboid serine protease	Inactive rhomboid protein 1 OS=Homo sapiens OX=9606 GN=RHBDF1 PE=1 SV=2	S	Function unknown	inactive rhomboid protein 1 [Homo sapiens]
ENSG00000007392	LUC7L	24.1051	2252	18.2952	1746	21.0881	2079	17.198	1620	16.117	1503	16.0969	1238	0.122372	-0.177497	normal	--	--	--	--	--	--	--	--	--	A	RNA processing and modification	LUC7L isoform 2 [Pan troglodytes]
ENSG00000007520	TSR3	30.2442	2006	22.4722	1352	23.7719	1593	22.8772	1280	26.8014	1505	24.8467	1239	0.956727	0.00740012	normal	[J]	Translation, ribosomal structure and biogenesis	Biological Process: rRNA modification (GO:0000154);; Molecular Function: molecular_function (GO:0003674);; Molecular Function: catalytic activity (GO:0003824);; Cellular Component: cellular_component (GO:0005575);; Cellular Component: intracellular (GO:0005622);; Cellular Component: cell (GO:0005623);; Cellular Component: cytoplasm (GO:0005737);; Cellular Component: cytosol (GO:0005829);; Biologi…	K09140|3.2e-176|hsa:115939|K09140 pre-rRNA-processing protein TSR3 | (RefSeq) TSR3, C16orf42, HsTsr3; TSR3 ribosome maturation factor	--	[S]	Function unknown	Ribosome biogenesis protein, C-terminal	18S rRNA aminocarboxypropyltransferase OS=Homo sapiens OX=9606 GN=TSR3 PE=1 SV=1	S	Function unknown	18S rRNA aminocarboxypropyltransferase [Homo sapiens]
ENSG00000007541	PIGQ	10.4247	1564	8.27471	1147	9.14922	1391	8.28709	1081	8.6018	1140	7.88209	933	0.531106	-0.0753237	normal	--	--	Biological Process: GPI anchor biosynthetic process (GO:0006506);; Cellular Component: integral component of membrane (GO:0016021);; Molecular Function: phosphatidylinositol N-acetylglucosaminyltransferase activity (GO:0017176);;	K03860|0.0e+00|pps:100969226|K03860 phosphatidylinositol N-acetylglucosaminyltransferase subunit Q | (RefSeq) PIGQ; phosphatidylinositol glycan anchor biosynthesis class Q	Glycosylphosphatidylinositol (GPI)-anchor biosynthesis (ko00563)	[MO]	Cell wall/membrane/envelope biogenesis;; Posttranslational modification, protein turnover, chaperones	N-acetylglucosaminyl transferase component (Gpi1)	Phosphatidylinositol N-acetylglucosaminyltransferase subunit Q OS=Homo sapiens OX=9606 GN=PIGQ PE=1 SV=3	S	Function unknown	phosphatidylinositol N-acetylglucosaminyltransferase subunit Q isoform 2 [Homo sapiens]
ENSG00000007545	CRAMP1	2.75501	1137	3.43975	1299	3.29956	1363	2.66156	934	3.11527	1097	1.49582	483	0.115167	-0.31633	normal	--	--	Molecular Function: RNA polymerase II transcription factor activity, sequence-specific DNA binding (GO:0000981);; Molecular Function: molecular_function (GO:0003674);; Molecular Function: chromatin binding (GO:0003682);; Molecular Function: transcription factor activity, sequence-specific DNA binding (GO:0003700);; Molecular Function: binding (GO:0005488);; Cellular Component: cellular_component …	--	--	--	--	--	Protein cramped-like OS=Homo sapiens OX=9606 GN=CRAMP1 PE=1 SV=3	S	Function unknown	protein cramped-like [Homo sapiens]
ENSG00000007866	TEAD3	22.0925	3542	19.8937	2917	20.3293	3284	19.3923	2681	19.2507	2650	19.5755	2426	0.821394	-0.0246786	normal	--	--	Molecular Function: DNA binding (GO:0003677);; Molecular Function: transcription factor activity, sequence-specific DNA binding (GO:0003700);; Cellular Component: nucleus (GO:0005634);; Biological Process: hippo signaling (GO:0035329);; Biological Process: positive regulation of transcription from RNA polymerase II promoter (GO:0045944);;	K09448|7.2e-243|hsa:7005|K09448 transcriptional enhancer factor | (RefSeq) TEAD3, DTEF-1, ETFR-1, TEAD-3, TEAD5, TEF-5, TEF5; TEA domain transcription factor 3	Hippo signaling pathway (ko04390);; Hippo signaling pathway - multiple species (ko04392)	[K]	Transcription	YAP binding domain	Transcriptional enhancer factor TEF-5 OS=Homo sapiens OX=9606 GN=TEAD3 PE=1 SV=2	K	Transcription	TEAD3 isoform 1, partial [Pan troglodytes]
ENSG00000007923	DNAJC11	22.5717	3769	20.0044	3229	20.2103	3532	17.5123	2678	17.9615	2652	17.6161	2362	0.16106	-0.150675	normal	[O]	Posttranslational modification, protein turnover, chaperones	Cellular Component: cellular_component (GO:0005575);; Cellular Component: intracellular (GO:0005622);; Cellular Component: cell (GO:0005623);; Cellular Component: cytoplasm (GO:0005737);; Cellular Component: mitochondrion (GO:0005739);; Cellular Component: mitochondrial envelope (GO:0005740);; Cellular Component: mitochondrial outer membrane (GO:0005741);; Biological Process: organelle organizati…	K09531|0.0e+00|hsa:55735|K09531 DnaJ homolog subfamily C member 11 | (RefSeq) DNAJC11, dJ126A5.1; DnaJ heat shock protein family (Hsp40) member C11	--	[O]	Posttranslational modification, protein turnover, chaperones	Domain of unknown function (DUF3395)	DnaJ homolog subfamily C member 11 OS=Homo sapiens OX=9606 GN=DNAJC11 PE=1 SV=2	O	Posttranslational modification, protein turnover, chaperones	dnaJ homolog subfamily C member 11 [Homo sapiens]
ENSG00000007968	E2F2	0.543614	153	0.67947	175	0.553671	157	0.452744	110	0.546127	132	0.53896	117	0.58984	-0.135056	normal	--	--	Molecular Function: DNA binding (GO:0003677);; Molecular Function: transcription factor activity, sequence-specific DNA binding (GO:0003700);; Cellular Component: nucleus (GO:0005634);; Cellular Component: transcription factor complex (GO:0005667);; Molecular Function: protein dimerization activity (GO:0046983);;	K09389|1.2e-240|hsa:1870|K09389 transcription factor E2F2 | (RefSeq) E2F2, E2F-2; E2F transcription factor 2	Endocrine resistance (ko01522);; Cell cycle (ko04110);; Cellular senescence (ko04218);; Cushing syndrome (ko04934);; Hepatitis C (ko05160);; Hepatitis B (ko05161);; Human cytomegalovirus infection (ko05163);; Human T-cell leukemia virus 1 infection (ko05166);; Kaposi sarcoma-associated herpesvirus infection (ko05167);; Epstein-Barr virus infection (ko05169);; Pathways in cancer (ko05200);; MicroR…	[K]	Transcription	E2F transcription factor CC-MB domain	Transcription factor E2F2 OS=Homo sapiens OX=9606 GN=E2F2 PE=1 SV=1	K	Transcription	transcription factor E2F2 [Homo sapiens]
ENSG00000008018	PSMB1	156.779	7870	126.95	5823	140.65	7087	131.556	5677	136.877	5875	127.332	4929	0.798567	-0.0300087	normal	[O]	Posttranslational modification, protein turnover, chaperones	Molecular Function: threonine-type endopeptidase activity (GO:0004298);; Cellular Component: nucleoplasm (GO:0005654);; Cellular Component: cytoplasm (GO:0005737);; Cellular Component: proteasome core complex (GO:0005839);; Biological Process: proteolysis involved in cellular protein catabolic process (GO:0051603);;	K02732|2.3e-134|hsa:5689|K02732 20S proteasome subunit beta 6 [EC:3.4.25.1] | (RefSeq) PSMB1, HC5, PMSB1, PSC5; proteasome 20S subunit beta 1	Proteasome (ko03050);; Alzheimer disease (ko05010);; Parkinson disease (ko05012);; Amyotrophic lateral sclerosis (ko05014);; Huntington disease (ko05016);; Spinocerebellar ataxia (ko05017);; Prion disease (ko05020)	[O]	Posttranslational modification, protein turnover, chaperones	Proteasome subunit	Proteasome subunit beta type-1 OS=Homo sapiens OX=9606 GN=PSMB1 PE=1 SV=2	O	Posttranslational modification, protein turnover, chaperones	proteasome subunit beta type-1 [Homo sapiens]
ENSG00000008083	JARID2	2.24294	692	2.5634	728	2.18909	681	1.94838	521	1.78526	474	2.03017	483	0.168165	-0.206696	normal	--	--	Molecular Function: DNA binding (GO:0003677);;	K11478|0.0e+00|hsa:3720|K11478 protein Jumonji | (RefSeq) JARID2, JMJ; jumonji and AT-rich interaction domain containing 2	Signaling pathways regulating pluripotency of stem cells (ko04550)	[R]	General function prediction only	JmjC domain, hydroxylase	Protein Jumonji OS=Homo sapiens OX=9606 GN=JARID2 PE=1 SV=2	K	Transcription	protein Jumonji isoform 1 [Homo sapiens]
ENSG00000008086	CDKL5	0.769573	518	1.24646	743	1.12362	753	1.29112	682	1.02102	511	1.2895	631	0.408231	0.158075	normal	[R]	General function prediction only	Molecular Function: nucleotide binding (GO:0000166);; Biological Process: regulation of cell growth (GO:0001558);; Biological Process: neuron migration (GO:0001764);; Molecular Function: molecular_function (GO:0003674);; Molecular Function: catalytic activity (GO:0003824);; Molecular Function: protein kinase activity (GO:0004672);; Molecular Function: protein serine/threonine kinase activity (GO:…	K08824|0.0e+00|pon:100447427|K08824 cyclin-dependent kinase-like [EC:2.7.11.22] | (RefSeq) CDKL5; cyclin-dependent kinase-like 5	--	[R]	General function prediction only	Protein kinase domain	Cyclin-dependent kinase-like 5 OS=Homo sapiens OX=9606 GN=CDKL5 PE=1 SV=2	T	Signal transduction mechanisms	cyclin-dependent kinase-like 5 isoform 2 [Homo sapiens]
ENSG00000008118	CAMK1G	0.534	51	0.530287	65	0.414648	56	0.197563	24	0.339673	42	0.199496	21	0.0479839	-0.693304	normal	[T]	Signal transduction mechanisms	Molecular Function: protein kinase activity (GO:0004672);; Molecular Function: ATP binding (GO:0005524);;	K08794|6.9e-279|ggo:101146568|K08794 calcium/calmodulin-dependent protein kinase I [EC:2.7.11.17] | (RefSeq) CAMK1G; calcium/calmodulin-dependent protein kinase type 1G	Calcium signaling pathway (ko04020);; Oxytocin signaling pathway (ko04921);; Aldosterone synthesis and secretion (ko04925);; Glioma (ko05214)	[T]	Signal transduction mechanisms	Protein kinase domain	Calcium/calmodulin-dependent protein kinase type 1G OS=Homo sapiens OX=9606 GN=CAMK1G PE=1 SV=3	T	Signal transduction mechanisms	hypothetical protein, partial [Homo sapiens]
ENSG00000008128	CDK11A	11.3055	1462	9.93554	1167	10.4238	1369	8.6927	965	9.79544	1082	7.70603	773	0.0998022	-0.204535	normal	[T]	Signal transduction mechanisms	Molecular Function: protein kinase activity (GO:0004672);; Molecular Function: ATP binding (GO:0005524);;	K08818|0.0e+00|pon:100434526|K08818 cell division cycle 2-like [EC:2.7.11.22] | (RefSeq) cyclin-dependent kinase 11B isoform X1	--	[R]	General function prediction only	Protein kinase domain	Cyclin-dependent kinase 11B OS=Homo sapiens OX=9606 GN=CDK11B PE=1 SV=4	T	Signal transduction mechanisms	cyclin-dependent kinase 11A isoform 1 [Homo sapiens]
ENSG00000008130	NADK	15.3918	2690	14.8175	2338	15.2859	2638	14.4182	2117	14.242	2127	13.38	1805	0.703347	-0.040584	normal	[F]	Nucleotide transport and metabolism	Molecular Function: NAD+ kinase activity (GO:0003951);; Biological Process: NADP biosynthetic process (GO:0006741);; Biological Process: NAD metabolic process (GO:0019674);;	K00858|2.3e-236|hsa:65220|K00858 NAD+ kinase [EC:2.7.1.23] | (RefSeq) NADK, dJ283E3.1; NAD kinase	Nicotinate and nicotinamide metabolism (ko00760)	[G]	Carbohydrate transport and metabolism	ATP-NAD kinase	NAD kinase OS=Homo sapiens OX=9606 GN=NADK PE=1 SV=1	G	Carbohydrate transport and metabolism	NAD kinase isoform 2 [Homo sapiens]
ENSG00000008256	CYTH3	9.14212	2229	9.83983	2192	10.1508	2484	9.41377	1973	9.89476	2062	8.24295	1550	0.932888	-0.00979292	normal	[R]	General function prediction only	Molecular Function: ARF guanyl-nucleotide exchange factor activity (GO:0005086);; Biological Process: regulation of ARF protein signal transduction (GO:0032012);;	K18441|5.8e-231|csab:103246809|K18441 cytohesin | (RefSeq) CYTH3; cytohesin 3	Phospholipase D signaling pathway (ko04072);; Endocytosis (ko04144);; Salmonella infection (ko05132)	[U]	Intracellular trafficking, secretion, and vesicular transport	Sec7 domain	Cytohesin-3 OS=Homo sapiens OX=9606 GN=CYTH3 PE=1 SV=2	S	Function unknown	RecName: Full=Cytohesin-3; AltName: Full=ARF nucleotide-binding site opener 3; Short=Protein ARNO3; AltName: Full=General receptor of phosphoinositides 1; Short=Grp1; AltName: Full=PH, SEC7 and coiled-coil domain-containing protein 3 [Homo sapiens]
ENSG00000008282	SYPL1	33.3509	3833	33.3782	3520	33.5524	3879	37.0563	3698	35.2438	3475	36.8316	3224	0.0761016	0.190611	normal	--	--	Cellular Component: secretory granule (GO:0030141);; Cellular Component: integral component of synaptic vesicle membrane (GO:0030285);;	K14168|5.9e-37|fpg:101912737|K14168 cytoplasmic tRNA 2-thiolation protein 1 [EC:2.7.7.-] | (RefSeq) uncharacterized LOC101912737	Sulfur relay system (ko04122)	--	--	Membrane-associating domain	Synaptophysin-like protein 1 OS=Homo sapiens OX=9606 GN=SYPL1 PE=1 SV=1	U	Intracellular trafficking, secretion, and vesicular transport	synaptophysin-like protein 1 isoform a [Homo sapiens]
ENSG00000008283	CYB561	10.1713	1590	10.8338	1397	9.14352	1504	9.33179	1320	9.68532	1327	10.465	1323	0.245741	0.12789	normal	--	--	Molecular Function: ferric-chelate reductase activity (GO:0000293);; Cellular Component: integral component of membrane (GO:0016021);; Biological Process: electron transport chain (GO:0022900);;	K08360|6.4e-50|hsa:1534|K08360 cytochrome b-561 [EC:7.2.1.3] | (RefSeq) CYB561, CYB561A1, FRRS2, ORTHYP2; cytochrome b561	--	[C]	Energy production and conversion	Eukaryotic cytochrome b561	Cytochrome b561 OS=Homo sapiens OX=9606 GN=CYB561 PE=1 SV=2	O	Posttranslational modification, protein turnover, chaperones	cytochrome b-561, isoform CRA_c [Homo sapiens]
ENSG00000008294	SPAG9	11.3263	4321	14.9701	5116	12.385	5046	13.9622	4305	12.289	3883	14.1722	3930	0.735998	0.0421987	normal	--	--	Molecular Function: MAP-kinase scaffold activity (GO:0005078);; Cellular Component: cytosol (GO:0005829);; Cellular Component: centriolar satellite (GO:0034451);;	K20317|0.0e+00|hsa:9043|K20317 c-Jun-amino-terminal kinase-interacting protein 4 | (RefSeq) SPAG9, CT89, HLC-6, HLC4, HLC6, JIP-4, JIP4, JLP, PHET, PIG6; sperm associated antigen 9	--	[T]	Signal transduction mechanisms	JNK_SAPK-associated protein-1	C-Jun-amino-terminal kinase-interacting protein 4 OS=Homo sapiens OX=9606 GN=SPAG9 PE=1 SV=4	S	Function unknown	C-Jun-amino-terminal kinase-interacting protein 4 isoform 1 [Homo sapiens]
ENSG00000008300	CELSR3	0.151664	99	0.181003	107	0.181273	118	0.121928	68	0.140277	78	0.151804	76	0.366784	-0.241117	normal	[U]	Intracellular trafficking, secretion, and vesicular transport	Molecular Function: G-protein coupled receptor activity (GO:0004930);; Molecular Function: calcium ion binding (GO:0005509);; Cellular Component: plasma membrane (GO:0005886);; Biological Process: homophilic cell adhesion via plasma membrane adhesion molecules (GO:0007156);; Biological Process: cell surface receptor signaling pathway (GO:0007166);; Molecular Function: secondary active sulfate tra…	K04602|0.0e+00|hsa:1951|K04602 cadherin EGF LAG seven-pass G-type receptor 3 | (RefSeq) CELSR3, ADGRC3, CDHF11, EGFL1, FMI1, HFMI1, MEGF2, RESDA1; cadherin EGF LAG seven-pass G-type receptor 3	--	[T]	Signal transduction mechanisms	Cadherin domain	Cadherin EGF LAG seven-pass G-type receptor 3 OS=Homo sapiens OX=9606 GN=CELSR3 PE=1 SV=2	S	Function unknown	cadherin EGF LAG seven-pass G-type receptor 3 precursor [Homo sapiens]
ENSG00000008311	AASS	3.34305	571	5.81915	906	4.88028	837	3.04594	442	2.88696	423	3.44999	452	0.00827511	-0.51549	normal	[E]	Amino acid transport and metabolism	Cellular Component: mitochondrion (GO:0005739);; Biological Process: L-lysine catabolic process (GO:0019477);; Cellular Component: intracellular membrane-bounded organelle (GO:0043231);; Molecular Function: saccharopine dehydrogenase (NAD+, L-glutamate-forming) activity (GO:0047131);;	K14157|0.0e+00|hsa:10157|K14157 alpha-aminoadipic semialdehyde synthase [EC:1.5.1.8 1.5.1.9] | (RefSeq) AASS, LKR/SDH, LKRSDH, LORSDH; aminoadipate-semialdehyde synthase	Lysine degradation (ko00310)	[E]	Amino acid transport and metabolism	Saccharopine dehydrogenase C-terminal domain	Alpha-aminoadipic semialdehyde synthase, mitochondrial OS=Homo sapiens OX=9606 GN=AASS PE=1 SV=1	E	Amino acid transport and metabolism	alpha-aminoadipic semialdehyde synthase, mitochondrial [Homo sapiens]
ENSG00000008324	SS18L2	12.2807	524	7.6616	320	11.9555	513	11.409	417	10.1085	381	11.0068	378	0.582943	0.106243	normal	--	--	Molecular Function: transcription coactivator activity (GO:0003713);;	K15623|1.4e-16|mcal:110284600|K15623 protein SSXT | (RefSeq) Ss18; protein SSXT isoform X1	Transcriptional misregulation in cancer (ko05202)	[K]	Transcription	SSXT protein (N-terminal region)	SS18-like protein 2 OS=Homo sapiens OX=9606 GN=SS18L2 PE=1 SV=1	K	Transcription	PREDICTED: SS18-like protein 2 [Colobus angolensis palliatus]
ENSG00000008382	MPND	4.15504	348	3.47358	249	3.95498	317	3.00822	210	5.02129	285	4.34622	256	0.896929	0.027548	normal	--	--	Molecular Function: protein binding (GO:0005515);;	K24173|9.2e-258|ptr:738059|K24173 MPN domain-containing protein | (RefSeq) MPND; MPN domain-containing protein isoform X1	--	[O]	Posttranslational modification, protein turnover, chaperones	Restriction Enzyme Adenine Methylase Associated	MPN domain-containing protein OS=Homo sapiens OX=9606 GN=MPND PE=1 SV=1	S	Function unknown	MPN domain-containing protein isoform 3 [Homo sapiens]
ENSG00000008394	MGST1	77.9332	3803	69.4637	3118	73.421	3599	89.6625	3765	82.7537	3477	80.4922	3038	0.0167098	0.268551	normal	--	--	Molecular Function: glutathione transferase activity (GO:0004364);; Cellular Component: nucleus (GO:0005634);; Cellular Component: mitochondrion (GO:0005739);; Cellular Component: peroxisomal membrane (GO:0005778);; Cellular Component: endoplasmic reticulum (GO:0005783);; Biological Process: response to organonitrogen compound (GO:0010243);; Cellular Component: integral component of membrane (GO:…	K00799|3.5e-32|ggo:101144905|K00799 glutathione S-transferase [EC:2.5.1.18] | (RefSeq) MGST1; microsomal glutathione S-transferase 1 isoform X1	Glutathione metabolism (ko00480);; Metabolism of xenobiotics by cytochrome P450 (ko00980);; Drug metabolism - cytochrome P450 (ko00982);; Drug metabolism - other enzymes (ko00983);; Platinum drug resistance (ko01524);; Pathways in cancer (ko05200);; Chemical carcinogenesis (ko05204);; Hepatocellular carcinoma (ko05225);; Fluid shear stress and atherosclerosis (ko05418)	--	--	--	Microsomal glutathione S-transferase 1 OS=Homo sapiens OX=9606 GN=MGST1 PE=1 SV=1	S	Function unknown	microsomal glutathione S-transferase 1 isoform c [Homo sapiens]
ENSG00000008405	CRY1	8.56484	1368	8.76176	1284	8.06029	1360	9.72433	1323	8.67323	1213	9.57641	1221	0.0577769	0.208789	normal	[L]	Replication, recombination and repair	Biological Process: negative regulation of transcription from RNA polymerase II promoter (GO:0000122);; Cellular Component: nucleus (GO:0005634);; Cellular Component: mitochondrion (GO:0005739);; Biological Process: gluconeogenesis (GO:0006094);; Biological Process: DNA damage induced protein phosphorylation (GO:0006975);; Biological Process: response to activity (GO:0014823);; Molecular Function…	K02295|0.0e+00|ggo:101125276|K02295 cryptochrome | (RefSeq) CRY1; cryptochrome-1	Circadian rhythm (ko04710)	[LT]	Replication, recombination and repair;; Signal transduction mechanisms	FAD binding domain of DNA photolyase	Cryptochrome-1 OS=Homo sapiens OX=9606 GN=CRY1 PE=1 SV=1	L	Replication, recombination and repair	cryptochrome-1 [Homo sapiens]
ENSG00000008441	NFIX	19.1578	4915	22.61	5078	21.7868	5384	16.7078	3621	19.005	3830	19.0157	3599	0.122783	-0.174371	normal	--	--	Molecular Function: DNA binding (GO:0003677);; Molecular Function: transcription factor activity, sequence-specific DNA binding (GO:0003700);; Cellular Component: nucleoplasm (GO:0005654);; Biological Process: DNA replication (GO:0006260);;	K09171|5.9e-223|dro:112301389|K09171 nuclear factor I/X | (RefSeq) NFIX; nuclear factor 1 X-type isoform X1	--	[K]	Transcription	CTF/NF-I family transcription modulation region	Nuclear factor 1 X-type OS=Homo sapiens OX=9606 GN=NFIX PE=1 SV=2	K	Transcription	nuclear factor 1 X-type isoform X12 [Microcebus murinus]
ENSG00000008513	ST3GAL1	7.37178	2654	8.01968	2604	7.61782	2662	9.1899	2720	8.53768	2618	9.63184	2422	0.0113141	0.271045	normal	--	--	Molecular Function: beta-galactoside (CMP) alpha-2,3-sialyltransferase activity (GO:0003836);; Cellular Component: Golgi apparatus (GO:0005794);; Biological Process: protein phosphorylation (GO:0006468);; Biological Process: protein glycosylation (GO:0006486);; Cellular Component: integral component of membrane (GO:0016021);;	K00780|8.3e-202|hsa:6482|K00780 beta-galactoside alpha-2,3-sialyltransferase (sialyltransferase 4A) [EC:2.4.99.4] | (RefSeq) ST3GAL1, Gal-NAc6S, SIAT4A, SIATFL, ST3GalA, ST3GalA.1, ST3GalIA, ST3GalIA,1, ST3O; ST3 beta-galactoside alpha-2,3-sialyltransferase 1	Mucin type O-glycan biosynthesis (ko00512);; Glycosaminoglycan biosynthesis - keratan sulfate (ko00533);; Glycosphingolipid biosynthesis - globo and isoglobo series (ko00603);; Glycosphingolipid biosynthesis - ganglio series (ko00604)	[G]	Carbohydrate transport and metabolism	Glycosyltransferase family 29 (sialyltransferase)	CMP-N-acetylneuraminate-beta-galactosamide-alpha-2,3-sialyltransferase 1 OS=Homo sapiens OX=9606 GN=ST3GAL1 PE=2 SV=1	S	Function unknown	CMP-N-acetylneuraminate-beta-galactosamide-alpha-2,3-sialyltransferase 1 [Homo sapiens]
ENSG00000008517	IL32	42.7015	2304	33.5883	1613	31.0085	1695	59.9037	2807	59.0487	2761	59.5371	2456	2.05715e-10	0.820435	up	--	--	Biological Process: immune response (GO:0006955);;	K22632|1.0e-100|pps:100967233|K22632 interleukin 32 | (RefSeq) IL32; interleukin-32	Cytokine-cytokine receptor interaction (ko04060)	--	--	Interleukin 32	Interleukin-32 OS=Homo sapiens OX=9606 GN=IL32 PE=1 SV=3	S	Function unknown	interleukin-32 isoform B [Homo sapiens]
ENSG00000008710	PKD1	10.1965	7753	12.5954	8751	10.9843	8385	11.6982	7636	12.1851	7837	12.0221	7006	0.196805	0.150504	normal	[S]	Function unknown	Biological Process: kidney development (GO:0001822);; Cellular Component: integral component of membrane (GO:0016021);;	K04985|0.0e+00|hsa:5310|K04985 polycystin 1 | (RefSeq) PKD1, PBP, PC1, Pc-1, TRPP1; polycystin 1, transient receptor potential channel interacting	--	[PT]	Inorganic ion transport and metabolism;; Signal transduction mechanisms	PKD domain	Polycystin-1 OS=Homo sapiens OX=9606 GN=PKD1 PE=1 SV=3	S	Function unknown	polycystin-1 isoform 1 precursor [Homo sapiens]
ENSG00000008838	MED24	19.5989	3341	18.2968	2949	20.3995	3565	16.8611	2454	16.3611	2531	16.6462	2329	0.25191	-0.125191	normal	--	--	Cellular Component: mediator complex (GO:0016592);;	K15167|0.0e+00|pon:100441140|K15167 mediator of RNA polymerase II transcription subunit 24 | (RefSeq) MED24; mediator of RNA polymerase II transcription subunit 24 isoform X1	Thyroid hormone signaling pathway (ko04919)	--	--	Mediator complex subunit 24 N-terminal	Mediator of RNA polymerase II transcription subunit 24 OS=Homo sapiens OX=9606 GN=MED24 PE=1 SV=1	K	Transcription	mediator of RNA polymerase II transcription subunit 24 isoform X10 [Pan troglodytes]
ENSG00000008853	RHOBTB2	4.01526	1184	3.48583	940	3.84922	1140	3.06258	776	3.54421	894	3.77168	858	0.648756	-0.0594029	normal	--	--	Molecular Function: GTPase activity (GO:0003924);; Molecular Function: GTP binding (GO:0005525);; Biological Process: small GTPase mediated signal transduction (GO:0007264);;	K07868|0.0e+00|hsa:23221|K07868 Rho-related BTB domain-containing protein 1/2 | (RefSeq) RHOBTB2, DBC2, EIEE64, p83; Rho related BTB domain containing 2	Ubiquitin mediated proteolysis (ko04120)	[R]	General function prediction only	BTB/POZ domain	Rho-related BTB domain-containing protein 2 OS=Homo sapiens OX=9606 GN=RHOBTB2 PE=1 SV=2	S	Function unknown	rho-related BTB domain-containing protein 2 isoform 1 [Homo sapiens]
ENSG00000008869	HEATR5B	2.89009	1080	3.54535	1192	3.88095	1443	4.02052	1284	2.71703	864	3.67718	1053	0.568918	0.0894529	normal	--	--	--	K00157|1.9e-38|sanh:107653532|K00157 aldehyde oxidase [EC:1.2.3.1] | (RefSeq) aldehyde oxidase 1-like	Valine, leucine and isoleucine degradation (ko00280);; Tyrosine metabolism (ko00350);; Tryptophan metabolism (ko00380);; Vitamin B6 metabolism (ko00750);; Nicotinate and nicotinamide metabolism (ko00760);; Retinol metabolism (ko00830);; Drug metabolism - cytochrome P450 (ko00982)	[S]	Function unknown	HEAT repeats	HEAT repeat-containing protein 5B OS=Homo sapiens OX=9606 GN=HEATR5B PE=1 SV=2	S	Function unknown	HEAT repeat-containing protein 5B [Homo sapiens]
ENSG00000008952	SEC62	14.9796	5222	18.9223	5972	17.7463	6178	13.3991	4049	11.6611	3501	15.5459	4130	0.0451748	-0.267349	normal	--	--	Biological Process: protein transport (GO:0015031);; Cellular Component: integral component of endoplasmic reticulum membrane (GO:0030176);;	K12275|3.8e-182|ggo:101150184|K12275 translocation protein SEC62 | (RefSeq) SEC62; translocation protein SEC62 isoform X1	Protein export (ko03060);; Protein processing in endoplasmic reticulum (ko04141)	[U]	Intracellular trafficking, secretion, and vesicular transport	Translocation protein Sec62	Translocation protein SEC62 OS=Homo sapiens OX=9606 GN=SEC62 PE=1 SV=1	U	Intracellular trafficking, secretion, and vesicular transport	translocation protein SEC62 [Homo sapiens]
ENSG00000008988	RPS20	645.418	23090	479.568	15433	493.574	19085	494.835	16106	600.407	18274	490.785	14133	0.671165	0.0567344	normal	[J]	Translation, ribosomal structure and biogenesis	Molecular Function: RNA binding (GO:0003723);; Molecular Function: structural constituent of ribosome (GO:0003735);; Cellular Component: ribosome (GO:0005840);; Biological Process: translation (GO:0006412);;	K02969|4.7e-74|pon:100174529|K02969 small subunit ribosomal protein S20e | (RefSeq) RPS20; 40S ribosomal protein S20	Ribosome (ko03010)	[J]	Translation, ribosomal structure and biogenesis	Ribosomal protein S10p/S20e	40S ribosomal protein S20 OS=Homo sapiens OX=9606 GN=RPS20 PE=1 SV=1	J	Translation, ribosomal structure and biogenesis	40S ribosomal protein S20 isoform 1 [Homo sapiens]
ENSG00000009307	CSDE1	126.664	27971	145.556	29268	141.37	31257	131.52	24975	104.136	19582	132.469	22286	0.434551	-0.100954	normal	--	--	Molecular Function: nucleic acid binding (GO:0003676);; Cellular Component: Golgi apparatus (GO:0005794);; Cellular Component: cytosol (GO:0005829);; Cellular Component: plasma membrane (GO:0005886);;	K02981|4.1e-08|cfa:106557849|K02981 small subunit ribosomal protein S2e | (RefSeq) LOW QUALITY PROTEIN: 40S ribosomal protein S2-like	Ribosome (ko03010)	--	--	'Cold-shock' DNA-binding domain	Cold shock domain-containing protein E1 OS=Homo sapiens OX=9606 GN=CSDE1 PE=1 SV=2	K	Transcription	cold shock domain-containing protein E1 isoform 4 [Homo sapiens]
ENSG00000009335	UBE3C	20.0271	5665	22.4347	5790	21.2578	6033	24.7417	6012	24.2754	5871	26.8124	5845	0.00398051	0.322673	normal	--	--	Molecular Function: ubiquitin-protein transferase activity (GO:0004842);; Molecular Function: ligase activity (GO:0016874);;	K10589|0.0e+00|hsa:9690|K10589 ubiquitin-protein ligase E3 C [EC:2.3.2.26] | (RefSeq) UBE3C, HECTH2; ubiquitin protein ligase E3C	Ubiquitin mediated proteolysis (ko04120)	[O]	Posttranslational modification, protein turnover, chaperones	HECT-domain (ubiquitin-transferase)	Ubiquitin-protein ligase E3C OS=Homo sapiens OX=9606 GN=UBE3C PE=1 SV=3	O	Posttranslational modification, protein turnover, chaperones	ubiquitin-protein ligase E3C [Homo sapiens]
ENSG00000009413	REV3L	2.31006	1270	4.30215	2253	3.47437	1920	1.98068	969	1.85329	898	2.29466	1021	0.00116224	-0.61785	down	--	--	Cellular Component: zeta DNA polymerase complex (GO:0016035);; Biological Process: translesion synthesis (GO:0019985);;	K02350|1.2e-18|hsa:5980|K02350 DNA polymerase zeta [EC:2.7.7.7] | (RefSeq) REV3L, POLZ, REV3; REV3 like, DNA directed polymerase zeta catalytic subunit	Platinum drug resistance (ko01524);; Fanconi anemia pathway (ko03460)	[L]	Replication, recombination and repair	--	DNA polymerase zeta catalytic subunit OS=Homo sapiens OX=9606 GN=REV3L PE=1 SV=2	L	Replication, recombination and repair	REV3L isoform 3 [Pan troglodytes]
ENSG00000009724	MASP2	0.212385	29	0.487585	59	0.431388	58	0.326251	37	0.651593	74	0.479522	49	0.272428	0.422591	normal	[O]	Posttranslational modification, protein turnover, chaperones	Molecular Function: opsonin binding (GO:0001846);; Molecular Function: complement binding (GO:0001848);; Molecular Function: complement component C4b binding (GO:0001855);; Biological Process: complement activation, lectin pathway (GO:0001867);; Biological Process: immune effector process (GO:0002252);; Biological Process: activation of immune response (GO:0002253);; Biological Process: immune sy…	K03993|0.0e+00|hsa:10747|K03993 mannan-binding lectin serine protease 2 [EC:3.4.21.104] | (RefSeq) MASP2, MAP19, MASP-2, MASP1P1, sMAP; mannan binding lectin serine peptidase 2	Complement and coagulation cascades (ko04610);; Staphylococcus aureus infection (ko05150)	[E]	Amino acid transport and metabolism	Trypsin	Mannan-binding lectin serine protease 2 OS=Homo sapiens OX=9606 GN=MASP2 PE=1 SV=4	O	Posttranslational modification, protein turnover, chaperones	mannan-binding lectin serine protease 2 isoform 1 preproprotein [Homo sapiens]
ENSG00000009780	FAM76A	1.32863	226	1.54589	261	1.9898	268	1.47683	209	1.61942	218	1.87864	227	0.661913	0.0963393	normal	--	--	Cellular Component: cellular_component (GO:0005575);; Cellular Component: intracellular (GO:0005622);; Cellular Component: cell (GO:0005623);; Cellular Component: nucleus (GO:0005634);; Cellular Component: nucleoplasm (GO:0005654);; Cellular Component: membrane-enclosed lumen (GO:0031974);; Cellular Component: nuclear lumen (GO:0031981);; Cellular Component: organelle (GO:0043226);; Cellular Comp…	K20394|4.6e-119|fab:101820249|K20394 sestrin 2 | (RefSeq) SESN2; protein FAM76A	p53 signaling pathway (ko04115);; mTOR signaling pathway (ko04150)	[S]	Function unknown	FAM76 protein	Protein FAM76A OS=Homo sapiens OX=9606 GN=FAM76A PE=2 SV=1	S	Function unknown	protein FAM76A isoform 3 [Homo sapiens]
ENSG00000009830	POMT2	6.63871	1620	6.36806	1364	5.66136	1330	7.00205	1503	6.76889	1422	6.43847	1259	0.0262385	0.25623	normal	[O]	Posttranslational modification, protein turnover, chaperones	Molecular Function: dolichyl-phosphate-mannose-protein mannosyltransferase activity (GO:0004169);; Cellular Component: endoplasmic reticulum membrane (GO:0005789);; Cellular Component: integral component of membrane (GO:0016021);;	K00728|0.0e+00|hsa:29954|K00728 dolichyl-phosphate-mannose-protein mannosyltransferase [EC:2.4.1.109] | (RefSeq) POMT2, LGMD2N, LGMDR14, MDDGA2, MDDGB2, MDDGC2; protein O-mannosyltransferase 2	Other types of O-glycan biosynthesis (ko00514);; Mannose type O-glycan biosynthesis (ko00515)	[O]	Posttranslational modification, protein turnover, chaperones	Dolichyl-phosphate-mannose-protein mannosyltransferase	Protein O-mannosyl-transferase 2 OS=Homo sapiens OX=9606 GN=POMT2 PE=1 SV=2	O	Posttranslational modification, protein turnover, chaperones	protein O-mannosyl-transferase 2 [Homo sapiens]
ENSG00000009844	VTA1	8.44345	3146	9.55201	3153	8.283	3002	7.59899	2397	6.5844	2049	8.50778	2383	0.259185	-0.140472	normal	--	--	Cellular Component: nucleoplasm (GO:0005654);; Cellular Component: cytosol (GO:0005829);; Cellular Component: intracellular membrane-bounded organelle (GO:0043231);;	K12199|1.3e-174|hsa:51534|K12199 vacuolar protein sorting-associated protein VTA1 | (RefSeq) VTA1, C6orf55, DRG-1, DRG1, HSPC228, LIP5, My012, SBP1; vesicle trafficking 1	Endocytosis (ko04144)	[S]	Function unknown	Vta1 like	Vacuolar protein sorting-associated protein VTA1 homolog OS=Homo sapiens OX=9606 GN=VTA1 PE=1 SV=1	U	Intracellular trafficking, secretion, and vesicular transport	vacuolar protein sorting-associated protein VTA1 homolog isoform a [Homo sapiens]
ENSG00000009954	BAZ1B	19.1985	6116	22.8387	6707	22.2482	7154	18.0276	5002	15.8297	4287	19.2856	4656	0.0810669	-0.215406	normal	--	--	Molecular Function: molecular_function (GO:0003674);; Molecular Function: catalytic activity (GO:0003824);; Molecular Function: protein kinase activity (GO:0004672);; Molecular Function: protein tyrosine kinase activity (GO:0004713);; Molecular Function: binding (GO:0005488);; Molecular Function: protein binding (GO:0005515);; Cellular Component: cellular_component (GO:0005575);; Cellular Compone…	K11658|0.0e+00|hsa:9031|K11658 bromodomain adjacent to zinc finger domain protein 1B | (RefSeq) BAZ1B, WBSCR10, WBSCR9, WSTF; bromodomain adjacent to zinc finger domain 1B	--	[B]	Chromatin structure and dynamics	ATP-utilising chromatin assembly and remodelling N-terminal	Tyrosine-protein kinase BAZ1B OS=Homo sapiens OX=9606 GN=BAZ1B PE=1 SV=2	BK	Chromatin structure and dynamics;; Transcription	tyrosine-protein kinase BAZ1B [Homo sapiens]
ENSG00000010017	RANBP9	15.643	2634	15.6298	2405	15.5672	2632	15.774	2284	14.6255	2106	16.2984	2116	0.536071	0.0667982	normal	--	--	Biological Process: MAPK cascade (GO:0000165);; Biological Process: microtubule cytoskeleton organization (GO:0000226);; Biological Process: cell morphogenesis (GO:0000902);; Biological Process: cell morphogenesis involved in differentiation (GO:0000904);; Biological Process: regulation of protein phosphorylation (GO:0001932);; Biological Process: negative regulation of protein phosphorylation (G…	K23334|0.0e+00|hsa:10048|K23334 Ran-binding protein 9/10 | (RefSeq) RANBP9, BPM-L, BPM90, RANBPM, RanBP7; RAN binding protein 9	--	[R]	General function prediction only	CTLH/CRA C-terminal to LisH motif domain	Ran-binding protein 9 OS=Homo sapiens OX=9606 GN=RANBP9 PE=1 SV=1	S	Function unknown	ran-binding protein 9 [Homo sapiens]
ENSG00000010072	SPRTN	3.06772	579	3.9579	677	3.56507	669	3.99263	643	3.61083	583	3.62146	516	0.325156	0.15141	normal	--	--	Molecular Function: DNA binding (GO:0003677);; Cellular Component: nucleoplasm (GO:0005654);; Biological Process: DNA repair (GO:0006281);;	K24051|1.9e-142|hsa:83932|K24051 SprT-like domain-contaning protein Spartan | (RefSeq) SPRTN, C1orf124, DVC1, PRO4323, spartan; SprT-like N-terminal domain	--	[S]	Function unknown	SprT-like family	SprT-like domain-containing protein Spartan OS=Homo sapiens OX=9606 GN=SPRTN PE=1 SV=2	S	Function unknown	sprT-like domain-containing protein Spartan isoform b [Homo sapiens]
ENSG00000010165	EEF1AKNMT	9.08368	1633	9.39245	1537	9.69391	1746	8.82448	1360	8.65811	1328	8.42755	1166	0.642701	-0.0501946	normal	[E]	Amino acid transport and metabolism	Molecular Function: methyltransferase activity (GO:0008168);;	K08513|0.0e+00|cfa:480074|K08513 vesicle-associated membrane protein 4 | (RefSeq) LOW QUALITY PROTEIN: methyltransferase-like protein 13	SNARE interactions in vesicular transport (ko04130)	[E]	Amino acid transport and metabolism	Methyltransferase domain	eEF1A lysine and N-terminal methyltransferase OS=Homo sapiens OX=9606 GN=EEF1AKNMT PE=1 SV=1	S	Function unknown	eEF1A lysine and N-terminal methyltransferase isoform 1 [Homo sapiens]
ENSG00000010219	DYRK4	6.3564	808	5.33062	600	5.45436	681	5.47172	568	6.32374	680	5.75723	518	0.694867	0.0600802	normal	[T]	Signal transduction mechanisms	Molecular Function: protein kinase activity (GO:0004672);; Molecular Function: ATP binding (GO:0005524);; Cellular Component: intracellular membrane-bounded organelle (GO:0043231);;	K18669|5.7e-303|hsa:8798|K18669 dual specificity tyrosine-phosphorylation-regulated kinase 2/3/4 [EC:2.7.12.1] | (RefSeq) DYRK4; dual specificity tyrosine phosphorylation regulated kinase 4	--	[R]	General function prediction only	Protein kinase domain	Dual specificity tyrosine-phosphorylation-regulated kinase 4 OS=Homo sapiens OX=9606 GN=DYRK4 PE=1 SV=2	T	Signal transduction mechanisms	dual specificity tyrosine-phosphorylation-regulated kinase 4 isoform 1 [Homo sapiens]
ENSG00000010244	ZNF207	48.295	8873	32.9159	8314	39.1474	9349	36.4656	7517	45.1704	7380	39.6362	7015	0.79971	0.0274383	normal	--	--	Cellular Component: nucleoplasm (GO:0005654);; Cellular Component: nucleolus (GO:0005730);;	--	--	[R]	General function prediction only	--	BUB3-interacting and GLEBS motif-containing protein ZNF207 OS=Homo sapiens OX=9606 GN=ZNF207 PE=1 SV=1	S	Function unknown	BUB3-interacting and GLEBS motif-containing protein ZNF207 isoform c [Homo sapiens]
ENSG00000010256	UQCRC1	83.1251	8901	69.2968	6768	75.9556	8156	70.7578	6528	83.6552	7672	74.5875	6164	0.514681	0.0779059	normal	[R]	General function prediction only	Molecular Function: catalytic activity (GO:0003824);; Molecular Function: metal ion binding (GO:0046872);;	K00414|9.0e-279|hsa:7384|K00414 ubiquinol-cytochrome c reductase core subunit 1 | (RefSeq) UQCRC1, D3S3191, QCR1, UQCR1; ubiquinol-cytochrome c reductase core protein 1	Oxidative phosphorylation (ko00190);; Cardiac muscle contraction (ko04260);; Thermogenesis (ko04714);; Non-alcoholic fatty liver disease (ko04932);; Alzheimer disease (ko05010);; Parkinson disease (ko05012);; Amyotrophic lateral sclerosis (ko05014);; Huntington disease (ko05016);; Prion disease (ko05020)	[O]	Posttranslational modification, protein turnover, chaperones	Insulinase (Peptidase family M16)	Cytochrome b-c1 complex subunit 1, mitochondrial OS=Homo sapiens OX=9606 GN=UQCRC1 PE=1 SV=3	O	Posttranslational modification, protein turnover, chaperones	cytochrome b-c1 complex subunit 1, mitochondrial [Pan troglodytes]
ENSG00000010270	STARD3NL	29.2884	2522	24.6902	1940	25.7678	2232	32.5083	2515	34.7326	2603	32.4489	2123	0.000254081	0.415484	normal	--	--	Cellular Component: integral component of membrane (GO:0016021);; Cellular Component: intracellular membrane-bounded organelle (GO:0043231);;	K22291|1.1e-67|xtr:448505|K22291 StAR-related lipid transfer protein 3 | (RefSeq) stard3; stAR-related lipid transfer protein 3	--	[I]	Lipid transport and metabolism	Cholesterol-capturing domain	STARD3 N-terminal-like protein OS=Homo sapiens OX=9606 GN=STARD3NL PE=1 SV=1	U	Intracellular trafficking, secretion, and vesicular transport	STARD3 N-terminal-like protein [Macaca mulatta]
ENSG00000010278	CD9	97.8798	6552	87.8276	5217	90.4568	6132	102.824	5959	125.376	7126	105.951	5448	0.00306475	0.352011	normal	--	--	Cellular Component: integral component of membrane (GO:0016021);;	K06460|1.4e-125|hsa:928|K06460 CD9 antigen | (RefSeq) CD9, BTCC-1, DRAP-27, MIC3, MRP-1, TSPAN-29, TSPAN29; CD9 molecule	Hematopoietic cell lineage (ko04640)	[R]	General function prediction only	Tetraspanin family	CD9 antigen OS=Homo sapiens OX=9606 GN=CD9 PE=1 SV=4	S	Function unknown	CD9 antigen isoform 1 [Homo sapiens]
ENSG00000010292	NCAPD2	29.8797	8959	31.08	8506	30.7805	9267	20.831	5363	21.213	5440	22.0493	5099	3.39442e-05	-0.446247	normal	--	--	Cellular Component: nucleus (GO:0005634);; Biological Process: mitotic chromosome condensation (GO:0007076);; Biological Process: cell division (GO:0051301);;	K06677|0.0e+00|hsa:9918|K06677 condensin complex subunit 1 | (RefSeq) NCAPD2, CAP-D2, CNAP1, MCPH21, hCAP-D2; non-SMC condensin I complex subunit D2	--	[BD]	Chromatin structure and dynamics;; Cell cycle control, cell division, chromosome partitioning	non-SMC mitotic condensation complex subunit 1	Condensin complex subunit 1 OS=Homo sapiens OX=9606 GN=NCAPD2 PE=1 SV=3	BD	Chromatin structure and dynamics;; Cell cycle control, cell division, chromosome partitioning	condensin complex subunit 1 [Homo sapiens]
ENSG00000010295	IFFO1	9.85815	1469	8.06454	1097	8.8247	1317	8.68799	1107	8.91	1124	7.82747	900	0.947485	-0.0083229	normal	--	--	--	K04624|7.9e-64|eee:113570007|K04624 taste receptor type 1 member 1 | (RefSeq) taste receptor type 1 member 1-like	--	--	--	Intermediate filament protein	Intermediate filament family orphan 1 OS=Homo sapiens OX=9606 GN=IFFO1 PE=1 SV=2	Z	Cytoskeleton	intermediate filament family orphan 1 isoform X5 [Piliocolobus tephrosceles]
ENSG00000010318	PHF7	0.811718	92	0.876095	91	0.642968	75	0.734754	73	0.96325	95	0.781326	70	0.537495	0.179218	normal	--	--	Cellular Component: nucleoplasm (GO:0005654);; Cellular Component: Golgi apparatus (GO:0005794);; Cellular Component: cytosol (GO:0005829);; Cellular Component: plasma membrane (GO:0005886);; Cellular Component: nuclear speck (GO:0016607);; Molecular Function: metal ion binding (GO:0046872);;	K22371|2.1e-76|pmur:107287628|K22371 G2/M phase-specific E3 ubiquitin-protein ligase [EC:2.3.2.26] | (RefSeq) G2E3; G2/M phase-specific E3 ubiquitin-protein ligase	--	[K]	Transcription	PHD-like zinc-binding domain	PHD finger protein 7 OS=Homo sapiens OX=9606 GN=PHF7 PE=1 SV=1	S	Function unknown	PHD finger protein 7 isoform 1 [Homo sapiens]
ENSG00000010322	NISCH	21.2941	5476	21.9621	5040	19.8754	5001	19.3741	4145	18.6587	4013	18.7949	3615	0.369809	-0.0981821	normal	--	--	Molecular Function: integrin binding (GO:0005178);; Molecular Function: phosphatidylinositol binding (GO:0035091);;	K02603|7.5e-29|tsp:Tsp_03951|K02603 origin recognition complex subunit 1 | (RefSeq) putative leucine Rich repeat-containing domain protein	--	[TZ]	Signal transduction mechanisms;; Cytoskeleton	Leucine Rich repeats (2 copies)	Nischarin OS=Homo sapiens OX=9606 GN=NISCH PE=1 SV=3	S	Function unknown	nischarin isoform 1 [Homo sapiens]
ENSG00000010327	STAB1	1.10418	474	0.992483	389	0.981762	423	0.814972	301	0.725716	267	0.774014	256	0.0615804	-0.338604	normal	[R]	General function prediction only	Molecular Function: calcium ion binding (GO:0005509);; Molecular Function: hyaluronic acid binding (GO:0005540);; Biological Process: cell adhesion (GO:0007155);; Cellular Component: integral component of membrane (GO:0016021);;	K19020|0.0e+00|hsa:23166|K19020 stabilin-1 | (RefSeq) STAB1, CLEVER-1, FEEL-1, FELE-1, FEX1, SCARH2, STAB-1; stabilin 1	--	[T]	Signal transduction mechanisms	Fasciclin domain	Stabilin-1 OS=Homo sapiens OX=9606 GN=STAB1 PE=1 SV=3	M	Cell wall/membrane/envelope biogenesis	stabilin-1 precursor [Homo sapiens]
ENSG00000010361	FUZ	5.03538	437	4.17304	314	4.48409	377	3.60615	262	4.8528	340	3.79864	250	0.61724	-0.101404	normal	--	--	Biological Process: skeletal system development (GO:0001501);; Biological Process: blood vessel development (GO:0001568);; Biological Process: establishment of planar polarity (GO:0001736);; Biological Process: morphogenesis of a polarized epithelium (GO:0001738);; Biological Process: embryonic epithelial tube formation (GO:0001838);; Biological Process: neural tube formation (GO:0001841);; Biolo…	K22861|2.3e-238|hsa:80199|K22861 protein fuzzy | (RefSeq) FUZ, CPLANE3, FY, NTD; fuzzy planar cell polarity protein	--	--	--	First Longin domain of FUZ, MON1 and HPS1	Protein fuzzy homolog OS=Homo sapiens OX=9606 GN=FUZ PE=1 SV=1	S	Function unknown	protein fuzzy homolog isoform 1 [Homo sapiens]
ENSG00000010404	IDS	16.8453	6415	21.6969	7388	19.7658	7294	25.6715	8153	25.3618	7921	25.8469	7320	0.000160108	0.446949	normal	[P]	Inorganic ion transport and metabolism	Molecular Function: iduronate-2-sulfatase activity (GO:0004423);;	K01136|0.0e+00|hsa:3423|K01136 iduronate 2-sulfatase [EC:3.1.6.13] | (RefSeq) IDS, ID2S, MPS2, SIDS; iduronate 2-sulfatase	Glycosaminoglycan degradation (ko00531);; Lysosome (ko04142)	[R]	General function prediction only	Sulfatase	Iduronate 2-sulfatase OS=Homo sapiens OX=9606 GN=IDS PE=1 SV=1	P	Inorganic ion transport and metabolism	iduronate 2-sulfatase isoform a preproprotein [Homo sapiens]
ENSG00000010438	PRSS3	9.57163	509	6.47647	310	7.81528	412	4.96581	229	5.18013	232	5.1938	210	0.00737568	-0.565535	normal	[O]	Posttranslational modification, protein turnover, chaperones	Molecular Function: serine-type endopeptidase activity (GO:0004252);;	K01312|6.9e-140|mcc:716882|K01312 trypsin [EC:3.4.21.4] | (RefSeq) putative trypsin-6 isoform X1	Neuroactive ligand-receptor interaction (ko04080);; Pancreatic secretion (ko04972);; Protein digestion and absorption (ko04974);; Influenza A (ko05164)	[E]	Amino acid transport and metabolism	Trypsin	Trypsin-3 OS=Homo sapiens OX=9606 GN=PRSS3 PE=1 SV=2	O	Posttranslational modification, protein turnover, chaperones	protease, serine, 3 (mesotrypsin), isoform CRA_c [Homo sapiens]
ENSG00000010539	ZNF200	2.36005	380	2.2945	366	2.17746	318	2.48871	339	2.3514	341	2.50418	315	0.274611	0.202771	normal	--	--	Molecular Function: RNA polymerase II transcription factor activity, sequence-specific DNA binding (GO:0000981);; Molecular Function: molecular_function (GO:0003674);; Molecular Function: nucleic acid binding (GO:0003676);; Molecular Function: transcription factor activity, sequence-specific DNA binding (GO:0003700);; Cellular Component: cellular_component (GO:0005575);; Cellular Component: intra…	K09228|1.7e-153|hsa:7752|K09228 KRAB domain-containing zinc finger protein | (RefSeq) ZNF200; zinc finger protein 200	Herpes simplex virus 1 infection (ko05168)	[R]	General function prediction only	Zinc-finger double domain	Zinc finger protein 200 OS=Homo sapiens OX=9606 GN=ZNF200 PE=1 SV=2	S	Function unknown	zinc finger protein 200 isoform 1 [Homo sapiens]
ENSG00000010610	CD4	1.7408	294	1.81926	275	1.58363	268	1.78389	247	1.63753	228	1.35984	175	0.740984	-0.0701532	normal	--	--	Biological Process: cytokine production (GO:0001816);; Molecular Function: receptor binding (GO:0005102);; Cellular Component: endoplasmic reticulum lumen (GO:0005788);; Cellular Component: endoplasmic reticulum membrane (GO:0005789);; Biological Process: immune response (GO:0006955);; Biological Process: cell adhesion (GO:0007155);; Biological Process: cell surface receptor signaling pathway (GO…	K06454|1.2e-261|hsa:920|K06454 T-cell surface glycoprotein CD4 | (RefSeq) CD4, CD4mut; CD4 molecule	Cytokine-cytokine receptor interaction (ko04060);; Cell adhesion molecules (ko04514);; Antigen processing and presentation (ko04612);; Hematopoietic cell lineage (ko04640);; Th1 and Th2 cell differentiation (ko04658);; Th17 cell differentiation (ko04659);; T cell receptor signaling pathway (ko04660);; Yersinia infection (ko05135);; Human T-cell leukemia virus 1 infection (ko05166);; Human immunod…	--	--	CD4, extracellular	T-cell surface glycoprotein CD4 OS=Homo sapiens OX=9606 GN=CD4 PE=1 SV=1	U	Intracellular trafficking, secretion, and vesicular transport	T-cell surface glycoprotein CD4 isoform 1 precursor [Homo sapiens]
ENSG00000010626	LRRC23	4.54316	343	4.20414	281	4.46632	342	3.80127	251	4.20216	265	3.49242	188	0.434787	-0.158032	normal	--	--	Molecular Function: protein binding (GO:0005515);; Cellular Component: cellular_component (GO:0005575);; Cellular Component: intracellular (GO:0005622);; Cellular Component: cell (GO:0005623);; Cellular Component: cytoplasm (GO:0005737);; Cellular Component: cytosol (GO:0005829);; Cellular Component: intracellular part (GO:0044424);; Cellular Component: cytoplasmic part (GO:0044444);; Cellular Co…	K23456|1.4e-07|zne:110837050|K23456 cilla- and flagella-associated protein | (RefSeq) uncharacterized protein LOC110837050 isoform X1	--	[T]	Signal transduction mechanisms	Leucine Rich repeats (2 copies)	Leucine-rich repeat-containing protein 23 OS=Homo sapiens OX=9606 GN=LRRC23 PE=1 SV=2	S	Function unknown	leucine-rich repeat-containing protein 23 isoform a [Homo sapiens]
ENSG00000010704	HFE	3.56047	827	3.4392	824	3.31874	827	4.70235	1001	4.15443	982	4.33069	806	0.000138189	0.467202	normal	--	--	Biological Process: negative regulation of T cell antigen processing and presentation (GO:0002626);; Cellular Component: nucleoplasm (GO:0005654);; Cellular Component: plasma membrane (GO:0005886);; Cellular Component: integral component of membrane (GO:0016021);; Biological Process: iron ion import across plasma membrane (GO:0098711);; Molecular Function: transferrin receptor binding (GO:1990459…	K06751|2.2e-64|ocu:100354611|K06751 MHC class I antigen | (RefSeq) BOLA class I histocompatibility antigen, alpha chain BL3-7	Endocytosis (ko04144);; Phagosome (ko04145);; Cellular senescence (ko04218);; Cell adhesion molecules (ko04514);; Antigen processing and presentation (ko04612);; Type I diabetes mellitus (ko04940);; Human cytomegalovirus infection (ko05163);; Human papillomavirus infection (ko05165);; Human T-cell leukemia virus 1 infection (ko05166);; Kaposi sarcoma-associated herpesvirus infection (ko05167);; H…	--	--	Class I Histocompatibility antigen, domains alpha 1 and 2	Hereditary hemochromatosis protein OS=Homo sapiens OX=9606 GN=HFE PE=1 SV=1	U	Intracellular trafficking, secretion, and vesicular transport	hereditary hemochromatosis protein isoform 1 precursor [Homo sapiens]
ENSG00000010803	SCMH1	11.6822	2006	10.8156	1690	10.7231	1869	11.5982	1725	11.4575	1693	11.4807	1549	0.184058	0.139446	normal	--	--	Cellular Component: nucleus (GO:0005634);; Biological Process: regulation of transcription, DNA-templated (GO:0006355);;	K11461|0.0e+00|ggo:101131609|K11461 polycomb protein SCMH1 | (RefSeq) SCMH1; polycomb protein SCMH1 isoform X9	--	[K]	Transcription	mbt repeat	Polycomb protein SCMH1 OS=Homo sapiens OX=9606 GN=SCMH1 PE=1 SV=1	S	Function unknown	polycomb protein SCMH1 isoform b [Homo sapiens]
ENSG00000010810	FYN	11.8074	2240	12.3787	2049	12.2217	2193	11.7885	1815	11.2659	1726	11.2928	1563	0.673294	-0.0436709	normal	[R]	General function prediction only	Molecular Function: non-membrane spanning protein tyrosine kinase activity (GO:0004715);; Molecular Function: ATP binding (GO:0005524);;	K05703|0.0e+00|csab:103240563|K05703 tyrosine-protein kinase Fyn [EC:2.7.10.2] | (RefSeq) FYN; FYN proto-oncogene, Src family tyrosine kinase	Sphingolipid signaling pathway (ko04071);; Phospholipase D signaling pathway (ko04072);; Axon guidance (ko04360);; Osteoclast differentiation (ko04380);; Focal adhesion (ko04510);; Adherens junction (ko04520);; Platelet activation (ko04611);; Natural killer cell mediated cytotoxicity (ko04650);; T cell receptor signaling pathway (ko04660);; Fc epsilon RI signaling pathway (ko04664);; Cholinergic …	[T]	Signal transduction mechanisms	Protein tyrosine and serine/threonine kinase	Tyrosine-protein kinase Fyn OS=Homo sapiens OX=9606 GN=FYN PE=1 SV=3	T	Signal transduction mechanisms	tyrosine-protein kinase Fyn isoform a [Homo sapiens]
ENSG00000010818	HIVEP2	3.20241	1686	5.16242	2560	4.61262	2513	5.04175	2337	4.27653	1978	5.15609	2145	0.155587	0.232205	normal	--	--	Molecular Function: transcription regulatory region sequence-specific DNA binding (GO:0000976);; Molecular Function: RNA polymerase II regulatory region sequence-specific DNA binding (GO:0000977);; Molecular Function: RNA polymerase II core promoter proximal region sequence-specific DNA binding (GO:0000978);; Molecular Function: RNA polymerase II transcription factor activity, sequence-specific D…	K09239|0.0e+00|hsa:3097|K09239 human immunodeficiency virus type I enhancer-binding protein | (RefSeq) HIVEP2, HIV-EP2, MBP-2, MIBP1, MRD43, SHN2, ZAS2, ZNF40B; HIVEP zinc finger 2	--	[R]	General function prediction only	Zinc finger, C2H2 type	Transcription factor HIVEP2 OS=Homo sapiens OX=9606 GN=HIVEP2 PE=1 SV=2	S	Function unknown	transcription factor HIVEP2 [Homo sapiens]
ENSG00000011007	ELOA	13.3842	3237	16.7273	3083	13.2489	3482	17.5757	3171	14.7439	2860	16.8221	2674	0.236244	0.130232	normal	--	--	Molecular Function: translation elongation factor activity (GO:0003746);; Biological Process: transcription elongation from RNA polymerase II promoter (GO:0006368);; Cellular Component: elongin complex (GO:0070449);;	K15076|0.0e+00|hsa:6924|K15076 elongin-A | (RefSeq) ELOA, SIII, SIII_p110, TCEB3, TCEB3A; elongin A	--	[K]	Transcription	RNA polymerase II transcription factor SIII (Elongin) subunit A	Elongin-A OS=Homo sapiens OX=9606 GN=ELOA PE=1 SV=2	K	Transcription	elongin-A [Homo sapiens]
ENSG00000011009	LYPLA2	25.8985	2438	23.7826	1883	21.5637	2073	24.2249	1978	31.2542	2462	24.1436	1784	0.0385016	0.261526	normal	[R]	General function prediction only	Biological Process: protein depalmitoylation (GO:0002084);; Cellular Component: Golgi stack (GO:0005795);; Molecular Function: palmitoyl-(protein) hydrolase activity (GO:0008474);; Biological Process: prostaglandin catabolic process (GO:1905344);;	K06130|2.7e-132|aju:106977594|K06130 lysophospholipase II [EC:3.1.1.5] | (RefSeq) LYPLA2; acyl-protein thioesterase 2 isoform X1	Glycerophospholipid metabolism (ko00564)	[I]	Lipid transport and metabolism	Phospholipase/Carboxylesterase	Acyl-protein thioesterase 2 OS=Homo sapiens OX=9606 GN=LYPLA2 PE=1 SV=1	S	Function unknown	acyl-protein thioesterase 2 isoform X1 [Otolemur garnettii]
ENSG00000011021	CLCN6	2.4363	727	3.37879	918	2.79999	836	3.19182	802	2.82005	708	2.78525	635	0.57634	0.0833643	normal	[T]	Signal transduction mechanisms	Molecular Function: voltage-gated chloride channel activity (GO:0005247);; Cellular Component: integral component of membrane (GO:0016021);;	K05015|0.0e+00|ggo:101133198|K05015 chloride channel 6 | (RefSeq) CLCN6; chloride transport protein 6	--	[P]	Inorganic ion transport and metabolism	Voltage gated chloride channel	Chloride transport protein 6 OS=Homo sapiens OX=9606 GN=CLCN6 PE=1 SV=2	P	Inorganic ion transport and metabolism	chloride transport protein 6 isoform 2 [Homo sapiens]
ENSG00000011028	MRC2	97.7923	31603	99.0474	29195	97.7248	31690	108.526	30148	105.31	29041	108.656	27104	0.0639768	0.202412	normal	[Q]	Secondary metabolites biosynthesis, transport and catabolism	Molecular Function: molecular_function (GO:0003674);; Molecular Function: transmembrane signaling receptor activity (GO:0004888);; Molecular Function: binding (GO:0005488);; Molecular Function: collagen binding (GO:0005518);; Cellular Component: cellular_component (GO:0005575);; Cellular Component: cell (GO:0005623);; Cellular Component: plasma membrane (GO:0005886);; Cellular Component: integral…	K06560|0.0e+00|hsa:9902|K06560 mannose receptor, C type | (RefSeq) MRC2, CD280, CLEC13E, ENDO180, UPARAP; mannose receptor C type 2	Phagosome (ko04145);; Tuberculosis (ko05152)	[TV]	Signal transduction mechanisms;; Defense mechanisms	Lectin C-type domain	C-type mannose receptor 2 OS=Homo sapiens OX=9606 GN=MRC2 PE=1 SV=2	U	Intracellular trafficking, secretion, and vesicular transport	C-type mannose receptor 2 precursor [Homo sapiens]
ENSG00000011052	NME1-NME2	75.7865	4329	53.9425	2765	62.2557	3494	49.0334	2351	68.1563	3260	62.6471	2723	0.824002	-0.0342882	normal	[F]	Nucleotide transport and metabolism	Molecular Function: nucleoside diphosphate kinase activity (GO:0004550);; Molecular Function: ATP binding (GO:0005524);; Cellular Component: cytosol (GO:0005829);; Biological Process: GTP biosynthetic process (GO:0006183);; Biological Process: UTP biosynthetic process (GO:0006228);; Biological Process: CTP biosynthetic process (GO:0006241);;	K00940|1.4e-154|hsa:654364|K00940 nucleoside-diphosphate kinase [EC:2.7.4.6] | (RefSeq) NME1-NME2, NM23-LV, NMELV; NME1-NME2 readthrough	Purine metabolism (ko00230);; Pyrimidine metabolism (ko00240);; Drug metabolism - other enzymes (ko00983)	[F]	Nucleotide transport and metabolism	Nucleoside diphosphate kinase	Nucleoside diphosphate kinase B OS=Homo sapiens OX=9606 GN=NME2 PE=1 SV=1	F	Nucleotide transport and metabolism	NME1-NME2 protein [Homo sapiens]
ENSG00000011105	TSPAN9	17.556	3984	18.2588	3756	17.5134	4004	17.923	3485	18.4322	3616	18.8488	3301	0.237649	0.127282	normal	--	--	Cellular Component: integral component of membrane (GO:0016021);;	K17350|5.5e-128|csab:103218397|K17350 tetraspanin-9 | (RefSeq) TSPAN9; tetraspanin 9	--	[R]	General function prediction only	Tetraspanin family	Tetraspanin-9 OS=Homo sapiens OX=9606 GN=TSPAN9 PE=1 SV=1	S	Function unknown	tetraspanin-9 [Homo sapiens]
ENSG00000011114	BTBD7	3.81626	1529	5.40725	1993	5.13474	2026	5.61126	1989	4.51203	1585	5.55495	1750	0.0927251	0.240018	normal	--	--	Biological Process: morphogenesis of a branching epithelium (GO:0061138);;	K10479|0.0e+00|hsa:55727|K10479 BTB/POZ domain-containing protein 7 | (RefSeq) BTBD7, FUP1; BTB domain containing 7	--	[R]	General function prediction only	BTB/POZ domain	BTB/POZ domain-containing protein 7 OS=Homo sapiens OX=9606 GN=BTBD7 PE=1 SV=3	S	Function unknown	BTB/POZ domain-containing protein 7 isoform 1 [Homo sapiens]
ENSG00000011132	APBA3	7.12977	801	6.65838	683	5.55519	626	5.70575	551	7.0834	680	5.756	499	0.948969	0.0109786	normal	--	--	Molecular Function: amyloid-beta binding (GO:0001540);; Biological Process: chemical synaptic transmission (GO:0007268);; Cellular Component: synaptic vesicle (GO:0008021);; Biological Process: macromolecular complex assembly (GO:0065003);;	K04531|1.5e-142|phyp:113537048|K04531 amyloid beta A4 precursor protein-binding family A member 1 | (RefSeq) apba1; amyloid-beta A4 precursor protein-binding family A member 1 isoform X1	--	[R]	General function prediction only	Phosphotyrosine interaction domain (PTB/PID)	Amyloid-beta A4 precursor protein-binding family A member 3 OS=Homo sapiens OX=9606 GN=APBA3 PE=1 SV=1	O	Posttranslational modification, protein turnover, chaperones	amyloid-beta A4 precursor protein-binding family A member 3 [Homo sapiens]
ENSG00000011143	MKS1	4.25184	504	4.66245	487	4.56849	538	3.98909	397	3.95466	400	3.31328	298	0.264631	-0.185695	normal	--	--	Biological Process: skeletal system development (GO:0001501);; Biological Process: morphogenesis of a branching structure (GO:0001763);; Biological Process: embryonic epithelial tube formation (GO:0001838);; Biological Process: neural tube formation (GO:0001841);; Biological Process: neural tube closure (GO:0001843);; Biological Process: tissue homeostasis (GO:0001894);; Biological Process: morph…	K19332|0.0e+00|hsa:54903|K19332 Meckel syndrome type 1 protein | (RefSeq) MKS1, BBS13, JBTS28, MES, MKS, POC12; MKS transition zone complex subunit 1	--	[S]	Function unknown	Ciliary basal body-associated, B9 protein	Meckel syndrome type 1 protein OS=Homo sapiens OX=9606 GN=MKS1 PE=1 SV=2	S	Function unknown	Meckel syndrome type 1 protein isoform 1 [Homo sapiens]
ENSG00000011198	ABHD5	3.76825	1064	3.74682	968	4.07979	1150	3.95757	921	3.94102	877	4.84236	893	0.591539	0.0644722	normal	[HR]	Coenzyme transport and metabolism;; General function prediction only	Cellular Component: lipid droplet (GO:0005811);; Cellular Component: cytosol (GO:0005829);; Biological Process: lipid metabolic process (GO:0006629);; Biological Process: negative regulation of sequestering of triglyceride (GO:0010891);; Biological Process: positive regulation of triglyceride catabolic process (GO:0010898);; Molecular Function: hydrolase activity (GO:0016787);; Biological Process…	K13699|3.8e-202|hsa:51099|K13699 abhydrolase domain-containing protein 5 [EC:2.3.1.51] | (RefSeq) ABHD5, CGI58, IECN2, NCIE2; abhydrolase domain containing 5, lysophosphatidic acid acyltransferase	Regulation of lipolysis in adipocytes (ko04923)	[R]	General function prediction only	alpha/beta hydrolase fold	1-acylglycerol-3-phosphate O-acyltransferase ABHD5 OS=Homo sapiens OX=9606 GN=ABHD5 PE=1 SV=1	S	Function unknown	1-acylglycerol-3-phosphate O-acyltransferase ABHD5 isoform a [Homo sapiens]
ENSG00000011201	ANOS1	0.300831	103	0.448451	140	0.484132	166	0.404942	119	0.339114	100	0.320224	85	0.63335	-0.133269	normal	--	--	Cellular Component: extracellular region (GO:0005576);; Molecular Function: hydrolase activity (GO:0016787);; Molecular Function: peptidase inhibitor activity (GO:0030414);;	K23413|0.0e+00|hsa:3730|K23413 anosmin-1 | (RefSeq) ANOS1, ADMLX, HH1, HHA, KAL, KAL1, KALIG-1, KMS, WFDC19; anosmin 1	--	[W]	Extracellular structures	Anosmin cysteine rich domain	Anosmin-1 OS=Homo sapiens OX=9606 GN=ANOS1 PE=1 SV=3	S	Function unknown	anosmin-1 precursor [Homo sapiens]
ENSG00000011243	AKAP8L	16.1274	1852	12.7778	1326	13.54	1554	13.2114	1299	11.5554	1115	11.028	978	0.164408	-0.177444	normal	--	--	Molecular Function: DNA binding (GO:0003677);; Cellular Component: nucleus (GO:0005634);;	K15978|6.6e-23|oas:101119556|K15978 A-kinase anchor protein 8-like protein | (RefSeq) AKAP8L; LOW QUALITY PROTEIN: A-kinase anchor protein 8-like	--	--	--	--	A-kinase anchor protein 8-like OS=Homo sapiens OX=9606 GN=AKAP8L PE=1 SV=4	T	Signal transduction mechanisms	AKAP8L isoform 2 [Pan troglodytes]
ENSG00000011258	MBTD1	1.86535	535	2.46081	630	2.1149	605	1.83157	454	1.4502	347	1.58128	333	0.0476274	-0.347427	normal	--	--	Cellular Component: nucleus (GO:0005634);; Biological Process: regulation of transcription, DNA-templated (GO:0006355);; Molecular Function: zinc ion binding (GO:0008270);; Molecular Function: methylated histone binding (GO:0035064);;	K11465|6.1e-33|tup:102500909|K11465 sex comb on midleg-like protein 2 | (RefSeq) SCML2; sex comb on midleg-like 2 (Drosophila)	--	[K]	Transcription	mbt repeat	MBT domain-containing protein 1 OS=Homo sapiens OX=9606 GN=MBTD1 PE=1 SV=2	S	Function unknown	MBT domain-containing protein 1 [Homo sapiens]
ENSG00000011260	UTP18	23.81	2430	20.0612	1878	20.7813	2133	18.3676	1617	17.0609	1494	18.175	1437	0.0803064	-0.196375	normal	--	--	Biological Process: maturation of SSU-rRNA from tricistronic rRNA transcript (SSU-rRNA, 5.8S rRNA, LSU-rRNA) (GO:0000462);; Cellular Component: cellular_component (GO:0005575);; Cellular Component: intracellular (GO:0005622);; Cellular Component: cell (GO:0005623);; Cellular Component: nucleus (GO:0005634);; Cellular Component: nuclear envelope (GO:0005635);; Cellular Component: nucleoplasm (GO:0…	K14553|1.1e-296|hsa:51096|K14553 U3 small nucleolar RNA-associated protein 18 | (RefSeq) UTP18, CGI-48, WDR50; UTP18 small subunit processome component	Ribosome biogenesis in eukaryotes (ko03008)	[R]	General function prediction only	WD domain, G-beta repeat	U3 small nucleolar RNA-associated protein 18 homolog OS=Homo sapiens OX=9606 GN=UTP18 PE=1 SV=3	S	Function unknown	U3 small nucleolar RNA-associated protein 18 homolog [Homo sapiens]
ENSG00000011275	RNF216	9.02488	2667	9.76147	2592	9.82865	2730	9.84046	2379	10.6566	2539	10.6609	2307	0.145809	0.157029	normal	--	--	Biological Process: protein polyubiquitination (GO:0000209);; Biological Process: regulation of cytokine production (GO:0001817);; Biological Process: negative regulation of cytokine production (GO:0001818);; Biological Process: regulation of immune system process (GO:0002682);; Biological Process: regulation of immune effector process (GO:0002697);; Biological Process: regulation of response to …	K11976|0.0e+00|hsa:54476|K11976 E3 ubiquitin-protein ligase RNF216 [EC:2.3.2.31] | (RefSeq) RNF216, CAHH, TRIAD3, U7I1, UBCE7IP1, ZIN; ring finger protein 216	--	[O]	Posttranslational modification, protein turnover, chaperones	IBR domain, a half RING-finger domain	E3 ubiquitin-protein ligase RNF216 OS=Homo sapiens OX=9606 GN=RNF216 PE=1 SV=3	S	Function unknown	E3 ubiquitin-protein ligase RNF216 isoform b [Homo sapiens]
ENSG00000011295	TTC19	10.1375	1358	9.00578	1074	8.71624	1300	9.19269	1078	8.9019	1087	8.87273	959	0.673215	0.047933	normal	--	--	Cellular Component: mitochondrion (GO:0005739);; Biological Process: mitochondrial respiratory chain complex III assembly (GO:0034551);;	K18169|3.1e-205|hsa:54902|K18169 tetratricopeptide repeat protein 19, mitochondrial | (RefSeq) TTC19, 2010204O13Rik, MC3DN2; tetratricopeptide repeat domain 19	--	[Z]	Cytoskeleton	Tetratricopeptide repeat	Tetratricopeptide repeat protein 19, mitochondrial OS=Homo sapiens OX=9606 GN=TTC19 PE=1 SV=4	S	Function unknown	TTC19 protein, partial [Homo sapiens]
ENSG00000011304	PTBP1	92.1103	15513	89.0785	13676	91.3141	15496	81.3025	11935	89.3402	12808	84.6835	11277	0.944492	-0.00762485	normal	--	--	Molecular Function: RNA binding (GO:0003723);; Cellular Component: nucleus (GO:0005634);; Biological Process: mRNA processing (GO:0006397);;	K13218|1.6e-306|pon:100451305|K13218 polypyrimidine tract-binding protein 1 | (RefSeq) PTBP1; polypyrimidine tract-binding protein 1 isoform X1	--	[A]	RNA processing and modification	RNA recognition motif. (a.k.a. RRM, RBD, or RNP domain)	Polypyrimidine tract-binding protein 1 OS=Homo sapiens OX=9606 GN=PTBP1 PE=1 SV=1	S	Function unknown	PTBP1 isoform 2 [Pan troglodytes]
ENSG00000011332	DPF1	1.51305	193	1.93978	206	1.72559	189	1.23142	107	2.16688	178	1.87149	161	0.724291	-0.0939958	normal	--	--	Molecular Function: zinc ion binding (GO:0008270);; Cellular Component: nBAF complex (GO:0071565);;	K22198|4.1e-245|cjc:100404510|K22198 BRG1-associated factor 45B/C | (RefSeq) DPF1; double PHD fingers 1	Thermogenesis (ko04714);; Hepatocellular carcinoma (ko05225)	[K]	Transcription	N-terminal domain of DPF2/REQ.	Zinc finger protein neuro-d4 OS=Homo sapiens OX=9606 GN=DPF1 PE=1 SV=2	S	Function unknown	zinc finger protein neuro-d4 isoform d [Homo sapiens]
ENSG00000011347	SYT7	0.893945	231	1.14683	274	1.07671	268	1.4274	290	1.46991	317	1.14732	232	0.0484827	0.410385	normal	--	--	Molecular Function: calcium-dependent phospholipid binding (GO:0005544);; Biological Process: exocytosis (GO:0006887);; Cellular Component: membrane (GO:0016020);;	K19907|1.5e-234|ggo:101132613|K19907 synaptotagmin-7 | (RefSeq) SYT7; synaptotagmin-7 isoform X6	--	[TU]	Signal transduction mechanisms;; Intracellular trafficking, secretion, and vesicular transport	C2 domain	Synaptotagmin-7 OS=Homo sapiens OX=9606 GN=SYT7 PE=1 SV=3	S	Function unknown	synaptotagmin-7 isoform 2 [Homo sapiens]
ENSG00000011376	LARS2	7.96979	1842	7.67087	1631	7.77705	1792	7.26314	1445	6.83091	1355	7.76015	1416	0.90122	-0.0141343	normal	[J]	Translation, ribosomal structure and biogenesis	Molecular Function: aminoacyl-tRNA editing activity (GO:0002161);; Molecular Function: leucine-tRNA ligase activity (GO:0004823);; Molecular Function: ATP binding (GO:0005524);; Biological Process: leucyl-tRNA aminoacylation (GO:0006429);;	K01869|0.0e+00|hsa:23395|K01869 leucyl-tRNA synthetase [EC:6.1.1.4] | (RefSeq) LARS2, HLASA, LEURS, PRLTS4, mtLeuRS; leucyl-tRNA synthetase 2, mitochondrial	Aminoacyl-tRNA biosynthesis (ko00970)	[J]	Translation, ribosomal structure and biogenesis	tRNA synthetases class I (I, L, M and V)	Probable leucine--tRNA ligase, mitochondrial OS=Homo sapiens OX=9606 GN=LARS2 PE=1 SV=2	J	Translation, ribosomal structure and biogenesis	probable leucine--tRNA ligase, mitochondrial [Homo sapiens]
ENSG00000011405	PIK3C2A	4.34434	1897	9.54828	3674	7.3584	3168	6.01596	2155	5.5338	1985	7.4272	2357	0.528737	-0.130533	normal	--	--	Cellular Component: nucleoplasm (GO:0005654);; Molecular Function: phosphatidylinositol 3-kinase activity (GO:0035004);; Molecular Function: phosphatidylinositol binding (GO:0035091);; Biological Process: phosphatidylinositol-mediated signaling (GO:0048015);;	K00923|0.0e+00|hsa:5286|K00923 phosphatidylinositol-4-phosphate 3-kinase [EC:2.7.1.154] | (RefSeq) PIK3C2A, CPK, OCSKD, PI3-K-C2(ALPHA), PI3-K-C2A, PI3K-C2-alpha, PI3K-C2alpha; phosphatidylinositol-4-phosphate 3-kinase catalytic subunit type 2 alpha	Inositol phosphate metabolism (ko00562);; Phosphatidylinositol signaling system (ko04070);; Salmonella infection (ko05132)	[T]	Signal transduction mechanisms	Phosphatidylinositol 3- and 4-kinase	Phosphatidylinositol 4-phosphate 3-kinase C2 domain-containing subunit alpha OS=Homo sapiens OX=9606 GN=PIK3C2A PE=1 SV=2	BDLTU	Chromatin structure and dynamics;; Cell cycle control, cell division, chromosome partitioning;; Replication, recombination and repair;; Signal transduction mechanisms;; Intracellular trafficking, secretion, and vesicular transport	phosphatidylinositol 4-phosphate 3-kinase C2 domain-containing subunit alpha isoform 1 [Homo sapiens]
ENSG00000011422	PLAUR	71.6068	5517	62.2874	4366	62.9778	5022	73.6943	4681	83.758	5378	72.0062	4415	0.0238948	0.261303	normal	--	--	Biological Process: regulation of proteolysis (GO:0030162);; Molecular Function: urokinase plasminogen activator receptor activity (GO:0030377);;	K03985|5.1e-168|hsa:5329|K03985 plasminogen activator, urokinase receptor | (RefSeq) PLAUR, CD87, U-PAR, UPAR, URKR; plasminogen activator, urokinase receptor	Complement and coagulation cascades (ko04610);; Proteoglycans in cancer (ko05205)	--	--	u-PAR/Ly-6 domain	Urokinase plasminogen activator surface receptor OS=Homo sapiens OX=9606 GN=PLAUR PE=1 SV=1	O	Posttranslational modification, protein turnover, chaperones	urokinase plasminogen activator surface receptor isoform 3 precursor [Homo sapiens]
ENSG00000011426	ANLN	29.0874	7485	41.6402	9789	37.7336	9715	21.7631	4767	18.4196	4042	25.4407	5045	1.84094e-05	-0.657332	down	--	--	Biological Process: hematopoietic progenitor cell differentiation (GO:0002244);; Cellular Component: nucleoplasm (GO:0005654);; Cellular Component: midbody (GO:0030496);;	K18621|0.0e+00|hsa:54443|K18621 actin-binding protein anillin | (RefSeq) ANLN, FSGS8, Scraps, scra; anillin actin binding protein	--	[DZ]	Cell cycle control, cell division, chromosome partitioning;; Cytoskeleton	Anillin N-terminus	Anillin OS=Homo sapiens OX=9606 GN=ANLN PE=1 SV=2	S	Function unknown	anillin isoform 1 [Homo sapiens]
ENSG00000011451	WIZ	12.9349	3146	11.5858	2446	13.0168	2972	10.6266	2266	10.6921	2104	11.7909	2103	0.404967	-0.0960047	normal	--	--	Molecular Function: RNA polymerase II transcription factor activity, sequence-specific DNA binding (GO:0000981);; Molecular Function: molecular_function (GO:0003674);; Molecular Function: transcription factor activity, sequence-specific DNA binding (GO:0003700);; Molecular Function: binding (GO:0005488);; Molecular Function: protein binding (GO:0005515);; Cellular Component: cellular_component (G…	--	--	[R]	General function prediction only	C2H2-type zinc finger	Protein Wiz OS=Homo sapiens OX=9606 GN=WIZ PE=1 SV=2	S	Function unknown	protein Wiz isoform X4 [Homo sapiens]
ENSG00000011454	RABGAP1	6.30202	1704	7.61231	1879	8.11372	2198	7.40636	1712	6.37239	1468	6.83375	1419	0.8116	-0.0296111	normal	--	--	Molecular Function: GTPase activator activity (GO:0005096);; Cellular Component: cilium (GO:0005929);; Biological Process: activation of GTPase activity (GO:0090630);;	K20284|0.0e+00|ggo:101146435|K20284 Rab GTPase-activating protein 1 | (RefSeq) RABGAP1; rab GTPase-activating protein 1 isoform X1	--	[R]	General function prediction only	Rab-GTPase-TBC domain	Rab GTPase-activating protein 1 OS=Homo sapiens OX=9606 GN=RABGAP1 PE=1 SV=3	S	Function unknown	rab GTPase-activating protein 1 [Homo sapiens]
ENSG00000011465	DCN	114.653	17641	70.5759	14475	62.5204	16198	115.126	17428	101.752	13415	69.1719	13959	0.11993	0.195429	normal	--	--	Biological Process: kidney development (GO:0001822);; Biological Process: placenta development (GO:0001890);; Molecular Function: collagen binding (GO:0005518);; Molecular Function: glycosaminoglycan binding (GO:0005539);; Cellular Component: collagen type VI trimer (GO:0005589);; Biological Process: skeletal muscle tissue development (GO:0007519);; Biological Process: aging (GO:0007568);; Biolog…	K04660|2.3e-178|hsa:1634|K04660 decorin | (RefSeq) DCN, CSCD, DSPG2, PG40, PGII, PGS2, SLRR1B; decorin	TGF-beta signaling pathway (ko04350);; Proteoglycans in cancer (ko05205)	[R]	General function prediction only	Leucine rich repeat	Decorin OS=Homo sapiens OX=9606 GN=DCN PE=1 SV=1	S	Function unknown	decorin precursor [Pan troglodytes]
ENSG00000011478	QPCTL	5.37778	673	5.30015	603	5.85057	714	6.22444	668	6.27205	671	6.20004	598	0.0514735	0.263916	normal	[O]	Posttranslational modification, protein turnover, chaperones	Molecular Function: glutaminyl-peptide cyclotransferase activity (GO:0016603);;	K00683|5.1e-224|hsa:54814|K00683 glutaminyl-peptide cyclotransferase [EC:2.3.2.5] | (RefSeq) QPCTL, gQC; glutaminyl-peptide cyclotransferase like	--	[O]	Posttranslational modification, protein turnover, chaperones	Peptidase family M28	Glutaminyl-peptide cyclotransferase-like protein OS=Homo sapiens OX=9606 GN=QPCTL PE=1 SV=2	S	Function unknown	glutaminyl-peptide cyclotransferase-like protein isoform 1 [Homo sapiens]
ENSG00000011485	PPP5C	31.5459	3572	29.0321	3017	28.2004	3197	25.2705	2465	28.1136	2738	26.3085	2315	0.482096	-0.0781285	normal	[T]	Signal transduction mechanisms	Biological Process: negative regulation of protein phosphorylation (GO:0001933);; Molecular Function: G-protein alpha-subunit binding (GO:0001965);; Molecular Function: RNA binding (GO:0003723);; Molecular Function: protein serine/threonine phosphatase activity (GO:0004722);; Cellular Component: nucleus (GO:0005634);; Cellular Component: cytosol (GO:0005829);; Molecular Function: microtubule bind…	K04460|6.1e-294|hsa:5536|K04460 serine/threonine-protein phosphatase 5 [EC:3.1.3.16] | (RefSeq) PPP5C, PP5, PPP5, PPT; protein phosphatase 5 catalytic subunit	MAPK signaling pathway (ko04010)	[R]	General function prediction only	Calcineurin-like phosphoesterase	Serine/threonine-protein phosphatase 5 OS=Homo sapiens OX=9606 GN=PPP5C PE=1 SV=1	T	Signal transduction mechanisms	serine/threonine-protein phosphatase 5 isoform 1 [Homo sapiens]
ENSG00000011523	CEP68	1.89664	588	2.52334	707	2.20323	682	2.21195	595	2.04412	538	1.93141	464	0.931595	-0.0139479	normal	--	--	Biological Process: microtubule cytoskeleton organization (GO:0000226);; Molecular Function: molecular_function (GO:0003674);; Molecular Function: binding (GO:0005488);; Molecular Function: protein binding (GO:0005515);; Cellular Component: cellular_component (GO:0005575);; Cellular Component: intracellular (GO:0005622);; Cellular Component: cell (GO:0005623);; Cellular Component: nucleus (GO:000…	K16764|0.0e+00|hsa:23177|K16764 centrosomal protein CEP68 | (RefSeq) CEP68, KIAA0582; centrosomal protein 68	--	--	--	--	Centrosomal protein of 68 kDa OS=Homo sapiens OX=9606 GN=CEP68 PE=1 SV=2	S	Function unknown	centrosomal protein of 68 kDa isoform a [Homo sapiens]
ENSG00000011566	MAP4K3	7.81683	1825	10.6457	2276	8.99867	2107	9.23342	1851	7.98041	1589	9.25431	1662	0.909569	0.0150372	normal	[T]	Signal transduction mechanisms	Molecular Function: ATP binding (GO:0005524);; Molecular Function: MAP kinase kinase kinase kinase activity (GO:0008349);;	K04406|0.0e+00|hsa:8491|K04406 mitogen-activated protein kinase kinase kinase kinase 3 [EC:2.7.11.1] | (RefSeq) MAP4K3, GLK, MAPKKKK3, MEKKK_3, MEKKK3, RAB8IPL1; mitogen-activated protein kinase kinase kinase kinase 3	MAPK signaling pathway (ko04010)	[T]	Signal transduction mechanisms	Protein kinase domain	Mitogen-activated protein kinase kinase kinase kinase 3 OS=Homo sapiens OX=9606 GN=MAP4K3 PE=1 SV=1	T	Signal transduction mechanisms	mitogen-activated protein kinase kinase kinase kinase 3 isoform 1 [Homo sapiens]
ENSG00000011638	TMEM159	6.61197	678	7.82098	708	7.00999	681	9.92522	844	9.87518	828	9.57136	720	8.53648e-05	0.508002	normal	--	--	Cellular Component: integral component of membrane (GO:0016021);;	K21414|4.4e-44|dle:111182270|K21414 ankyrin repeat and SAM domain-containing protein 4B | (RefSeq) ANKS4B; ankyrin repeat and SAM domain-containing protein 4B isoform X1	--	--	--	Promethin	Lipid droplet assembly factor 1 OS=Homo sapiens OX=9606 GN=TMEM159 PE=1 SV=2	S	Function unknown	lipid droplet assembly factor 1 isoform 2 [Homo sapiens]
ENSG00000012048	BRCA1	2.78141	917	4.3074	1334	3.29385	1216	2.59868	608	2.36619	643	3.01682	722	0.0030734	-0.511421	normal	--	--	Molecular Function: DNA binding (GO:0003677);; Molecular Function: ubiquitin-protein transferase activity (GO:0004842);; Cellular Component: chromosome (GO:0005694);; Biological Process: DNA repair (GO:0006281);; Biological Process: DNA recombination (GO:0006310);; Biological Process: cell cycle (GO:0007049);; Molecular Function: zinc ion binding (GO:0008270);; Cellular Component: BRCA1-BARD1 com…	K10605|0.0e+00|hsa:672|K10605 breast cancer type 1 susceptibility protein [EC:2.3.2.27] | (RefSeq) BRCA1, BRCAI, BRCC1, BROVCA1, FANCS, IRIS, PNCA4, PPP1R53, PSCP, RNF53; BRCA1 DNA repair associated	Platinum drug resistance (ko01524);; Homologous recombination (ko03440);; Fanconi anemia pathway (ko03460);; Ubiquitin mediated proteolysis (ko04120);; PI3K-Akt signaling pathway (ko04151);; MicroRNAs in cancer (ko05206);; Breast cancer (ko05224)	[LK]	Replication, recombination and repair;; Transcription	Serine-rich domain associated with BRCT	Breast cancer type 1 susceptibility protein OS=Homo sapiens OX=9606 GN=BRCA1 PE=1 SV=2	B	Chromatin structure and dynamics	breast cancer type 1 susceptibility protein isoform 2 [Homo sapiens]
ENSG00000012061	ERCC1	33.5896	4359	27.9403	2992	29.8531	3643	29.5364	3027	35.2901	3481	28.2365	2646	0.763985	0.0394259	normal	--	--	Molecular Function: damaged DNA binding (GO:0003684);; Molecular Function: endonuclease activity (GO:0004519);; Cellular Component: nucleoplasm (GO:0005654);; Biological Process: DNA repair (GO:0006281);;	K10849|1.8e-168|hsa:2067|K10849 DNA excision repair protein ERCC-1 | (RefSeq) ERCC1, COFS4, RAD10, UV20; ERCC excision repair 1, endonuclease non-catalytic subunit	Platinum drug resistance (ko01524);; Nucleotide excision repair (ko03420);; Fanconi anemia pathway (ko03460)	[L]	Replication, recombination and repair	Binding domain of DNA repair protein Ercc1 (rad10/Swi10)	DNA excision repair protein ERCC-1 OS=Homo sapiens OX=9606 GN=ERCC1 PE=1 SV=1	K	Transcription	DNA excision repair protein ERCC-1 [Pan troglodytes]
ENSG00000012171	SEMA3B	2.02548	305	1.8888	266	1.64391	255	2.11845	277	1.678	216	1.82796	185	0.971554	0.0110611	normal	--	--	Molecular Function: semaphorin receptor binding (GO:0030215);;	K06840|0.0e+00|hsa:7869|K06840 semaphorin 3 | (RefSeq) SEMA3B, LUCA-1, SEMA5, SEMAA, SemA, semaV; semaphorin 3B	Axon guidance (ko04360)	[T]	Signal transduction mechanisms	Sema domain	Semaphorin-3B OS=Homo sapiens OX=9606 GN=SEMA3B PE=1 SV=1	S	Function unknown	semaphorin-3B isoform 1 precursor [Homo sapiens]
ENSG00000012174	MBTPS2	5.43216	1302	7.90146	1731	7.2884	1754	7.59338	1565	6.87477	1409	7.72742	1428	0.204709	0.177438	normal	[OK]	Posttranslational modification, protein turnover, chaperones;; Transcription	Molecular Function: metalloendopeptidase activity (GO:0004222);; Cellular Component: integral component of membrane (GO:0016021);;	K07765|4.3e-163|hsa:51360|K07765 S2P endopeptidase [EC:3.4.24.85] | (RefSeq) MBTPS2, BRESEK, IFAP, KFSD, KFSDX, OI19, OLMSX, S2P; membrane bound transcription factor peptidase, site 2	Protein processing in endoplasmic reticulum (ko04141)	[O]	Posttranslational modification, protein turnover, chaperones	Peptidase family M50	Membrane-bound transcription factor site-2 protease OS=Homo sapiens OX=9606 GN=MBTPS2 PE=1 SV=1	M	Cell wall/membrane/envelope biogenesis	membrane-bound transcription factor site-2 protease isoform X1 [Hylobates moloch]
ENSG00000012211	PRICKLE3	2.85185	321	2.895	295	2.68155	301	2.8787	283	2.04	193	2.51797	218	0.642229	-0.0999643	normal	--	--	--	K04511|5.8e-15|acs:100567894|K04511 prickle | (RefSeq) prickle3; prickle planar cell polarity protein 3	Wnt signaling pathway (ko04310)	[TZR]	Signal transduction mechanisms;; Cytoskeleton;; General function prediction only	--	Prickle planar cell polarity protein 3 OS=Homo sapiens OX=9606 GN=PRICKLE3 PE=1 SV=2	S	Function unknown	PRICKLE3 isoform 1 [Pan troglodytes]
ENSG00000012232	EXTL3	8.62035	3023	9.22659	2957	9.52762	3320	8.3106	2505	9.31427	2794	9.39765	2533	0.619532	0.0555749	normal	--	--	Biological Process: protein glycosylation (GO:0006486);; Cellular Component: integral component of membrane (GO:0016021);; Molecular Function: transferase activity, transferring glycosyl groups (GO:0016757);; Biological Process: positive regulation of cell growth (GO:0030307);;	K02370|0.0e+00|hsa:2137|K02370 alpha-1,4-N-acetylglucosaminyltransferase EXTL3 [EC:2.4.1.223 2.4.1.224] | (RefSeq) EXTL3, BOTV, EXTL1L, EXTR1, ISDNA, REGR, RPR; exostosin like glycosyltransferase 3	Glycosaminoglycan biosynthesis - heparan sulfate / heparin (ko00534)	[T]	Signal transduction mechanisms	Glycosyl transferase family 64 domain	Exostosin-like 3 OS=Homo sapiens OX=9606 GN=EXTL3 PE=1 SV=1	S	Function unknown	exostosin-like 3 [Homo sapiens]
ENSG00000012660	ELOVL5	42.8213	6352	47.7556	6357	45.0444	6549	50.6657	6402	48.3628	6044	50.8907	5805	0.0404085	0.223796	normal	--	--	Cellular Component: endoplasmic reticulum (GO:0005783);; Cellular Component: endoplasmic reticulum membrane (GO:0005789);; Biological Process: unsaturated fatty acid biosynthetic process (GO:0006636);; Molecular Function: fatty acid elongase activity (GO:0009922);; Cellular Component: integral component of membrane (GO:0016021);; Biological Process: fatty acid elongation, saturated fatty acid (GO…	K10244|3.0e-177|ggo:101124844|K10244 elongation of very long chain fatty acids protein 5 [EC:2.3.1.199] | (RefSeq) ELOVL5; elongation of very long chain fatty acids protein 5 isoform X1	Fatty acid elongation (ko00062);; Biosynthesis of unsaturated fatty acids (ko01040);; Fatty acid metabolism (ko01212)	[I]	Lipid transport and metabolism	GNS1/SUR4 family	Elongation of very long chain fatty acids protein 5 OS=Homo sapiens OX=9606 GN=ELOVL5 PE=1 SV=1	I	Lipid transport and metabolism	elongation of very long chain fatty acids protein 5 isoform 2 [Homo sapiens]
ENSG00000012822	CALCOCO1	11.8011	2238	12.5687	2182	10.3085	1995	12.7191	2086	12.7001	2062	11.419	1703	0.144898	0.16309	normal	--	--	Cellular Component: nuclear chromatin (GO:0000790);; Molecular Function: chromatin binding (GO:0003682);; Molecular Function: transcription coactivator activity (GO:0003713);; Cellular Component: cytosol (GO:0005829);; Biological Process: intracellular steroid hormone receptor signaling pathway (GO:0030518);; Cellular Component: intracellular membrane-bounded organelle (GO:0043231);; Biological P…	K21347|2.4e-54|acs:100565449|K21347 Tax1-binding protein 1 | (RefSeq) tax1bp1; Tax1 binding protein 1	Mitophagy - animal (ko04137)	--	--	Calcium binding and coiled-coil domain (CALCOCO1) like	Calcium-binding and coiled-coil domain-containing protein 1 OS=Homo sapiens OX=9606 GN=CALCOCO1 PE=1 SV=2	K	Transcription	calcium binding and coiled-coil domain 1, isoform CRA_e [Homo sapiens]
ENSG00000012963	UBR7	10.3755	2071	9.46966	1728	10.7076	2126	9.48107	1626	10.2787	1746	10.4698	1606	0.612156	0.0551955	normal	--	--	Molecular Function: zinc ion binding (GO:0008270);; Molecular Function: ubiquitin protein ligase activity (GO:0061630);;	K11979|1.2e-250|hsa:55148|K11979 E3 ubiquitin-protein ligase UBR7 [EC:2.3.2.27] | (RefSeq) UBR7, C14orf130; ubiquitin protein ligase E3 component n-recognin 7	--	[R]	General function prediction only	Putative zinc finger in N-recognin (UBR box)	Putative E3 ubiquitin-protein ligase UBR7 OS=Homo sapiens OX=9606 GN=UBR7 PE=1 SV=2	S	Function unknown	putative E3 ubiquitin-protein ligase UBR7 [Homo sapiens]
ENSG00000012983	MAP4K5	14.9191	3469	19.6406	4147	17.8148	4130	16.3576	3268	13.052	2583	15.7845	2809	0.2974	-0.140175	normal	[M]	Cell wall/membrane/envelope biogenesis	Molecular Function: ATP binding (GO:0005524);; Molecular Function: MAP kinase kinase kinase kinase activity (GO:0008349);;	K08833|0.0e+00|hsa:11183|K08833 mitogen-activated protein kinase kinase kinase kinase 5 [EC:2.7.11.1] | (RefSeq) MAP4K5, GCKR, KHS, KHS1, MAPKKKK5; mitogen-activated protein kinase kinase kinase kinase 5	--	[T]	Signal transduction mechanisms	CNH domain	Mitogen-activated protein kinase kinase kinase kinase 5 OS=Homo sapiens OX=9606 GN=MAP4K5 PE=1 SV=2	T	Signal transduction mechanisms	RecName: Full=Mitogen-activated protein kinase kinase kinase kinase 5; AltName: Full=Kinase homologous to SPS1/STE20; Short=KHS; AltName: Full=MAPK/ERK kinase kinase kinase 5; Short=MEK kinase kinase 5; Short=MEKKK 5 [Homo sapiens]
ENSG00000013016	EHD3	5.97368	1498	5.91856	1357	6.51835	1641	6.57563	1418	6.50367	1395	6.19996	1199	0.209626	0.137275	normal	[L]	Replication, recombination and repair	Molecular Function: calcium ion binding (GO:0005509);; Molecular Function: GTP binding (GO:0005525);; Cellular Component: early endosome (GO:0005769);; Cellular Component: lipid droplet (GO:0005811);; Cellular Component: plasma membrane (GO:0005886);; Biological Process: endocytosis (GO:0006897);; Cellular Component: endosome membrane (GO:0010008);; Biological Process: positive regulation of chol…	K12476|3.3e-306|hsa:30845|K12476 EH domain-containing protein 3 | (RefSeq) EHD3, PAST3; EH domain containing 3	Endocytosis (ko04144)	[TU]	Signal transduction mechanisms;; Intracellular trafficking, secretion, and vesicular transport	Domain of unknown function (DUF5600)	EH domain-containing protein 3 OS=Homo sapiens OX=9606 GN=EHD3 PE=1 SV=2	S	Function unknown	EH domain-containing protein 3 [Homo sapiens]
ENSG00000013275	PSMC4	59.2981	5094	48.5029	3814	52.6438	4523	56.3553	4039	61.3111	4503	56.3088	3715	0.144997	0.172514	normal	[O]	Posttranslational modification, protein turnover, chaperones	Biological Process: blastocyst development (GO:0001824);; Molecular Function: ATP binding (GO:0005524);; Cellular Component: nucleoplasm (GO:0005654);; Cellular Component: cytosol (GO:0005829);; Cellular Component: inclusion body (GO:0016234);; Cellular Component: proteasome accessory complex (GO:0022624);; Biological Process: protein catabolic process (GO:0030163);; Cellular Component: cytosolic…	K03063|1.1e-232|aju:106979635|K03063 26S proteasome regulatory subunit T3 | (RefSeq) PSMC4; 26S proteasome regulatory subunit 6B isoform X1	Proteasome (ko03050);; Alzheimer disease (ko05010);; Parkinson disease (ko05012);; Amyotrophic lateral sclerosis (ko05014);; Huntington disease (ko05016);; Spinocerebellar ataxia (ko05017);; Prion disease (ko05020);; Epstein-Barr virus infection (ko05169)	[O]	Posttranslational modification, protein turnover, chaperones	ATPase family associated with various cellular activities (AAA)	26S proteasome regulatory subunit 6B OS=Homo sapiens OX=9606 GN=PSMC4 PE=1 SV=2	O	Posttranslational modification, protein turnover, chaperones	26S proteasome regulatory subunit 6B [Macaca nemestrina]
ENSG00000013288	MAN2B2	13.4097	4425	14.5826	4397	13.8053	4678	15.574	4252	15.2764	4444	15.9112	4181	0.0337982	0.234621	normal	--	--	--	--	--	--	--	--	--	G	Carbohydrate transport and metabolism	--
ENSG00000013293	SLC7A14	0.229585	126	0.217863	109	0.247304	136	0.356861	168	0.310338	146	0.281146	119	0.0329543	0.521638	normal	[E]	Amino acid transport and metabolism	Biological Process: amino acid transport (GO:0006865);; Biological Process: biological_process (GO:0008150);; Biological Process: negative regulation of metabolic process (GO:0009892);; Biological Process: negative regulation of phosphorus metabolic process (GO:0010563);; Biological Process: regulation of phosphatase activity (GO:0010921);; Biological Process: negative regulation of phosphatase a…	K13871|0.0e+00|hsa:57709|K13871 solute carrier family 7 (cationic amino acid transporter), member 14 | (RefSeq) SLC7A14, PPP1R142; solute carrier family 7 member 14	--	[E]	Amino acid transport and metabolism	Amino acid permease	Probable cationic amino acid transporter OS=Homo sapiens OX=9606 GN=SLC7A14 PE=1 SV=3	E	Amino acid transport and metabolism	probable cationic amino acid transporter [Homo sapiens]
ENSG00000013297	CLDN11	142.897	16765	144.163	15455	147.361	17355	107.936	10886	117.531	11790	112.467	10174	0.00746939	-0.291649	normal	--	--	Molecular Function: structural molecule activity (GO:0005198);; Cellular Component: plasma membrane (GO:0005886);; Cellular Component: bicellular tight junction (GO:0005923);; Cellular Component: integral component of membrane (GO:0016021);;	K06087|4.7e-115|hsa:5010|K06087 claudin | (RefSeq) CLDN11, OSP, OTM; claudin 11	Cell adhesion molecules (ko04514);; Tight junction (ko04530);; Leukocyte transendothelial migration (ko04670);; Pathogenic Escherichia coli infection (ko05130);; Hepatitis C (ko05160)	--	--	PMP-22/EMP/MP20/Claudin family	Claudin-11 OS=Homo sapiens OX=9606 GN=CLDN11 PE=1 SV=2	U	Intracellular trafficking, secretion, and vesicular transport	claudin-11 isoform 1 [Homo sapiens]
ENSG00000013306	SLC25A39	48.3919	3822	41.6171	3060	40.4387	3281	38.9184	2749	40.9113	2857	40.17	2553	0.910587	-0.0128562	normal	--	--	Molecular Function: ATP transmembrane transporter activity (GO:0005347);; Cellular Component: integral component of membrane (GO:0016021);;	K15119|1.9e-201|pps:100989624|K15119 solute carrier family 25, member 39/40 | (RefSeq) SLC25A39; solute carrier family 25 member 39	--	[C]	Energy production and conversion	Mitochondrial carrier protein	Solute carrier family 25 member 39 OS=Homo sapiens OX=9606 GN=SLC25A39 PE=2 SV=2	S	Function unknown	solute carrier family 25 member 39 isoform b [Homo sapiens]
ENSG00000013364	MVP	132.838	20573	115.326	16231	118.691	18543	116.411	15478	116.778	15503	114.656	13658	0.956013	-0.00627082	normal	[S]	Function unknown	Cellular Component: cytosol (GO:0005829);;	K17266|0.0e+00|hsa:9961|K17266 major vault protein | (RefSeq) MVP, LRP, VAULT1; major vault protein	--	--	--	Major Vault Protein repeat domain	Major vault protein OS=Homo sapiens OX=9606 GN=MVP PE=1 SV=4	Z	Cytoskeleton	major vault protein isoform 1 [Homo sapiens]
ENSG00000013374	NUB1	20.5874	3106	21.4742	2777	22.6413	3157	20.0612	2525	18.8103	2469	19.9164	2266	0.902843	-0.0132582	normal	--	--	Cellular Component: nucleoplasm (GO:0005654);; Cellular Component: nucleolus (GO:0005730);; Cellular Component: cytosol (GO:0005829);;	--	--	[OT]	Posttranslational modification, protein turnover, chaperones;; Signal transduction mechanisms	Ubiquitin-like domain	NEDD8 ultimate buster 1 OS=Homo sapiens OX=9606 GN=NUB1 PE=1 SV=2	K	Transcription	NEDD8 ultimate buster 1 isoform 1 [Homo sapiens]
ENSG00000013375	PGM3	24.5701	6935	32.009	6881	27.1011	7745	22.7321	5480	16.3376	4059	21.8908	4882	0.0394367	-0.274064	normal	[G]	Carbohydrate transport and metabolism	Molecular Function: magnesium ion binding (GO:0000287);; Molecular Function: phosphoacetylglucosamine mutase activity (GO:0004610);; Biological Process: carbohydrate metabolic process (GO:0005975);; Biological Process: UDP-N-acetylglucosamine biosynthetic process (GO:0006048);;	K01836|0.0e+00|hsa:5238|K01836 phosphoacetylglucosamine mutase [EC:5.4.2.3] | (RefSeq) PGM3, AGM1, IMD23, PAGM, PGM_3; phosphoglucomutase 3	Amino sugar and nucleotide sugar metabolism (ko00520)	[G]	Carbohydrate transport and metabolism	Phosphoglucomutase/phosphomannomutase, alpha/beta/alpha domain I	Phosphoacetylglucosamine mutase OS=Homo sapiens OX=9606 GN=PGM3 PE=1 SV=1	G	Carbohydrate transport and metabolism	phosphoacetylglucosamine mutase isoform 2 [Homo sapiens]
ENSG00000013392	RWDD2A	1.90337	386	2.16579	401	2.35633	480	1.96221	342	1.55232	269	2.05891	322	0.494724	-0.134557	normal	--	--	Molecular Function: protein binding (GO:0005515);;	--	--	--	--	Protein of unknown function (DUF1115)	RWD domain-containing protein 2A OS=Homo sapiens OX=9606 GN=RWDD2A PE=1 SV=1	S	Function unknown	RWD domain-containing protein 2A isoform a [Homo sapiens]
ENSG00000013441	CLK1	21.8083	2125	27.808	2402	24.5521	2342	15.6225	1291	13.2302	1069	14.0604	1022	2.6108e-09	-0.725644	down	[T]	Signal transduction mechanisms	Molecular Function: protein kinase activity (GO:0004672);; Molecular Function: ATP binding (GO:0005524);;	K23561|2.4e-272|hsa:1195|K23561 dual specificity protein kinase CLK1/4 [EC:2.7.12.1] | (RefSeq) CLK1, CLK, CLK/STY, STY; CDC like kinase 1	Legionellosis (ko05134)	[T]	Signal transduction mechanisms	Protein kinase domain	Dual specificity protein kinase CLK1 OS=Homo sapiens OX=9606 GN=CLK1 PE=1 SV=2	T	Signal transduction mechanisms	dual specificity protein kinase CLK1 isoform 2 [Homo sapiens]
ENSG00000013503	POLR3B	5.96901	1380	6.71521	1419	7.10188	1648	5.27586	1049	4.50617	891	5.96391	1063	0.0494035	-0.258323	normal	[K]	Transcription	Molecular Function: DNA binding (GO:0003677);; Molecular Function: DNA-directed 5'-3' RNA polymerase activity (GO:0003899);; Biological Process: transcription, DNA-templated (GO:0006351);; Molecular Function: ribonucleoside binding (GO:0032549);;	K03021|0.0e+00|aml:100479767|K03021 DNA-directed RNA polymerase III subunit RPC2 [EC:2.7.7.6] | (RefSeq) POLR3B; DNA-directed RNA polymerase III subunit RPC2 isoform X1	RNA polymerase (ko03020);; Cytosolic DNA-sensing pathway (ko04623)	[K]	Transcription	RNA polymerase Rpb2, domain 6	DNA-directed RNA polymerase III subunit RPC2 OS=Homo sapiens OX=9606 GN=POLR3B PE=1 SV=2	K	Transcription	DNA-directed RNA polymerase III subunit RPC2 [Macaca mulatta]
ENSG00000013523	ANGEL1	3.52698	852	3.71456	783	3.34385	811	3.55604	766	4.27008	895	3.56708	678	0.0728425	0.23352	normal	[A]	RNA processing and modification	Cellular Component: nucleus (GO:0005634);; Cellular Component: endoplasmic reticulum (GO:0005783);; Cellular Component: cis-Golgi network (GO:0005801);; Cellular Component: cytosol (GO:0005829);; Molecular Function: eukaryotic initiation factor 4E binding (GO:0008190);; Molecular Function: protein domain specific binding (GO:0019904);; Cellular Component: perinuclear region of cytoplasm (GO:00484…	K18729|0.0e+00|hsa:23357|K18729 protein angel | (RefSeq) ANGEL1, Ccr4e, KIAA0759; angel homolog 1	--	[K]	Transcription	Endonuclease/Exonuclease/phosphatase family	Protein angel homolog 1 OS=Homo sapiens OX=9606 GN=ANGEL1 PE=1 SV=1	A	RNA processing and modification	protein angel homolog 1 isoform 4 precursor [Homo sapiens]
ENSG00000013561	RNF14	10.9988	2216	11.3451	2045	11.1305	2129	14.8229	2231	14.8106	2187	12.8884	1938	0.00569275	0.29272	normal	--	--	Molecular Function: ubiquitin-protein transferase activity (GO:0004842);; Molecular Function: metal ion binding (GO:0046872);;	K11971|2.4e-284|hsa:9604|K11971 E3 ubiquitin-protein ligase RNF14 [EC:2.3.2.31] | (RefSeq) RNF14, ARA54, HFB30, HRIHFB2038, TRIAD2; ring finger protein 14	--	[O]	Posttranslational modification, protein turnover, chaperones	RWD domain	E3 ubiquitin-protein ligase RNF14 OS=Homo sapiens OX=9606 GN=RNF14 PE=1 SV=1	S	Function unknown	E3 ubiquitin-protein ligase RNF14 isoform 1 [Homo sapiens]
ENSG00000013563	DNASE1L1	19.4568	2320	18.0644	2058	17.5698	2317	24.0287	2645	26.4353	2752	26.1972	2422	8.03639e-07	0.526505	normal	[R]	General function prediction only	Molecular Function: endonuclease activity (GO:0004519);; Molecular Function: deoxyribonuclease activity (GO:0004536);; Biological Process: DNA catabolic process (GO:0006308);;	K11995|1.7e-166|hsa:1774|K11995 deoxyribonuclease-1-like protein [EC:3.1.21.-] | (RefSeq) DNASE1L1, DNAS1L1, DNASEX, DNL1L, G4.8, XIB; deoxyribonuclease 1 like 1	--	--	--	Endonuclease/Exonuclease/phosphatase family	Deoxyribonuclease-1-like 1 OS=Homo sapiens OX=9606 GN=DNASE1L1 PE=1 SV=1	S	Function unknown	deoxyribonuclease-1-like 1 precursor [Homo sapiens]
ENSG00000013573	DDX11	6.90299	1244	6.34286	997	6.66621	1064	4.95654	754	5.88493	806	5.30592	693	0.0443212	-0.24978	normal	--	--	Molecular Function: DNA binding (GO:0003677);; Molecular Function: DNA helicase activity (GO:0003678);; Molecular Function: ATP binding (GO:0005524);;	K11273|1.1e-98|hsa:1663|K11273 chromosome transmission fidelity protein 1 [EC:3.6.4.13] | (RefSeq) DDX11, CHL1, CHLR1, KRG2, WABS; DEAD/H-box helicase 11	--	[L]	Replication, recombination and repair	--	ATP-dependent DNA helicase DDX11 OS=Homo sapiens OX=9606 GN=DDX11 PE=1 SV=1	L	Replication, recombination and repair	CHL1 protein [Homo sapiens]
ENSG00000013583	HEBP1	20.1969	1298	16.7632	966	20.0903	1316	17.107	959	20.4926	1131	17.471	867	0.828536	0.0285654	normal	--	--	Molecular Function: molecular_function (GO:0003674);; Molecular Function: binding (GO:0005488);; Cellular Component: cellular_component (GO:0005575);; Cellular Component: extracellular region (GO:0005576);; Cellular Component: intracellular (GO:0005622);; Cellular Component: cell (GO:0005623);; Cellular Component: cytoplasm (GO:0005737);; Cellular Component: cytosol (GO:0005829);; Biological Proc…	--	--	--	--	SOUL heme-binding protein	Heme-binding protein 1 OS=Homo sapiens OX=9606 GN=HEBP1 PE=1 SV=1	O	Posttranslational modification, protein turnover, chaperones	heme-binding protein 1 [Homo sapiens]
ENSG00000013588	GPRC5A	11.5114	4537	11.6484	4229	10.9744	4352	7.6842	2572	9.76465	3316	8.72027	2570	0.0057968	-0.333483	normal	--	--	Molecular Function: G-protein coupled receptor activity (GO:0004930);; Cellular Component: integral component of membrane (GO:0016021);;	K08468|3.5e-203|hsa:9052|K08468 G protein-coupled receptor family C group 5 member A | (RefSeq) GPRC5A, GPCR5A, PEIG-1, RAI3, RAIG1, TIG1; G protein-coupled receptor class C group 5 member A	--	--	--	7 transmembrane sweet-taste receptor of 3 GCPR	Retinoic acid-induced protein 3 OS=Homo sapiens OX=9606 GN=GPRC5A PE=1 SV=2	U	Intracellular trafficking, secretion, and vesicular transport	retinoic acid-induced protein 3 [Homo sapiens]
ENSG00000013619	MAMLD1	3.12498	779	3.62929	828	3.73027	935	2.86775	615	2.63516	562	2.56265	509	0.0374816	-0.292947	normal	--	--	Biological Process: regulation of transcription, DNA-templated (GO:0006355);; Biological Process: regulation of transcription from RNA polymerase II promoter (GO:0006357);; Biological Process: biological_process (GO:0008150);; Biological Process: regulation of biosynthetic process (GO:0009889);; Biological Process: regulation of gene expression (GO:0010468);; Biological Process: regulation of mac…	K19512|0.0e+00|hsa:10046|K19512 mastermind-like domain-containing protein 1 | (RefSeq) MAMLD1, CG1, CXorf6, F18, HYSP2; mastermind like domain containing 1	--	--	--	--	Mastermind-like domain-containing protein 1 OS=Homo sapiens OX=9606 GN=MAMLD1 PE=1 SV=2	S	Function unknown	mastermind-like domain-containing protein 1 isoform 2 [Homo sapiens]
ENSG00000013810	TACC3	26.661	3956	22.719	3074	23.689	3500	16.6751	2080	19.2299	2416	17.9479	1985	0.000749194	-0.396236	normal	--	--	Biological Process: mitotic spindle organization (GO:0007052);;	K14283|0.0e+00|hsa:10460|K14283 transforming acidic coiled-coil-containing protein 3 | (RefSeq) TACC3, ERIC-1, ERIC1, Tacc4, maskin; transforming acidic coiled-coil containing protein 3	RNA transport (ko03013)	--	--	Transforming acidic coiled-coil-containing protein (TACC), C-terminal	Transforming acidic coiled-coil-containing protein 3 OS=Homo sapiens OX=9606 GN=TACC3 PE=1 SV=1	S	Function unknown	transforming acidic coiled-coil-containing protein 3 [Homo sapiens]
ENSG00000014123	UFL1	8.40109	1920	11.9692	2499	11.3851	2612	8.34192	1639	5.76707	1127	7.37392	1300	0.00183114	-0.491515	normal	--	--	Biological Process: response to acid chemical (GO:0001101);; Molecular Function: molecular_function (GO:0003674);; Molecular Function: catalytic activity (GO:0003824);; Cellular Component: cellular_component (GO:0005575);; Cellular Component: intracellular (GO:0005622);; Cellular Component: cell (GO:0005623);; Cellular Component: cytoplasm (GO:0005737);; Cellular Component: endoplasmic reticulum …	K22755|0.0e+00|hsa:23376|K22755 E3 UFM1-protein ligase 1 [EC:2.3.2.-] | (RefSeq) UFL1, KIAA0776, Maxer, NLBP, RCAD; UFM1 specific ligase 1	--	[S]	Function unknown	E3 UFM1-protein ligase 1	E3 UFM1-protein ligase 1 OS=Homo sapiens OX=9606 GN=UFL1 PE=1 SV=2	O	Posttranslational modification, protein turnover, chaperones	E3 UFM1-protein ligase 1 [Homo sapiens]
ENSG00000014138	POLA2	6.79407	1347	4.98545	886	5.2186	1033	4.54964	772	6.10413	1017	5.49665	850	0.994808	0.00125555	normal	--	--	Molecular Function: DNA binding (GO:0003677);; Cellular Component: nucleus (GO:0005634);; Biological Process: DNA replication (GO:0006260);;	K02321|0.0e+00|hsa:23649|K02321 DNA polymerase alpha subunit B | (RefSeq) POLA2; DNA polymerase alpha 2, accessory subunit	DNA replication (ko03030)	[L]	Replication, recombination and repair	DNA polymerase alpha/epsilon subunit B	DNA polymerase alpha subunit B OS=Homo sapiens OX=9606 GN=POLA2 PE=1 SV=2	L	Replication, recombination and repair	DNA polymerase alpha subunit B [Homo sapiens]
ENSG00000014164	ZC3H3	4.06503	722	3.99165	647	4.16029	741	3.40998	521	3.87548	588	3.53897	482	0.460362	-0.105693	normal	--	--	Molecular Function: RNA polymerase II transcription factor activity, sequence-specific DNA binding (GO:0000981);; Molecular Function: molecular_function (GO:0003674);; Molecular Function: nucleic acid binding (GO:0003676);; Molecular Function: transcription factor activity, sequence-specific DNA binding (GO:0003700);; Molecular Function: RNA binding (GO:0003723);; Molecular Function: catalytic ac…	K06093|6.4e-18|hmg:100206476|K06093 partitioning defective protein 6 | (RefSeq) uncharacterized LOC100206476	Endocytosis (ko04144)	--	--	Zinc finger C-x8-C-x5-C-x3-H type (and similar)	Zinc finger CCCH domain-containing protein 3 OS=Homo sapiens OX=9606 GN=ZC3H3 PE=1 SV=3	S	Function unknown	zinc finger CCCH domain-containing protein 3 [Homo sapiens]
ENSG00000014216	CAPN1	71.9007	11636	62.2708	9225	66.9202	10875	55.6395	7734	59.0204	8132	58.0009	7228	0.171632	-0.153268	normal	[O]	Posttranslational modification, protein turnover, chaperones	Molecular Function: calcium-dependent cysteine-type endopeptidase activity (GO:0004198);; Molecular Function: calcium ion binding (GO:0005509);;	K01367|0.0e+00|hsa:823|K01367 calpain-1 [EC:3.4.22.52] | (RefSeq) CAPN1, CANP, CANP1, CANPL1, SPG76, muCANP, muCL; calpain 1	Protein processing in endoplasmic reticulum (ko04141);; Apoptosis (ko04210);; Necroptosis (ko04217);; Cellular senescence (ko04218);; Alzheimer disease (ko05010);; Shigellosis (ko05131)	[OT]	Posttranslational modification, protein turnover, chaperones;; Signal transduction mechanisms	Calpain family cysteine protease	Calpain-1 catalytic subunit OS=Homo sapiens OX=9606 GN=CAPN1 PE=1 SV=1	O	Posttranslational modification, protein turnover, chaperones	calpain-1 catalytic subunit [Homo sapiens]
ENSG00000014641	MDH1	90.9156	7848	69.8999	5652	78.4525	6985	78.895	5952	69.9905	5309	75.6107	5139	0.91298	-0.0134513	normal	[C]	Energy production and conversion	Biological Process: carbohydrate metabolic process (GO:0005975);; Biological Process: tricarboxylic acid cycle (GO:0006099);; Biological Process: oxaloacetate metabolic process (GO:0006107);; Biological Process: malate metabolic process (GO:0006108);; Biological Process: NADH metabolic process (GO:0006734);; Biological Process: NAD metabolic process (GO:0019674);; Molecular Function: L-malate deh…	K00025|5.3e-185|hsa:4190|K00025 malate dehydrogenase [EC:1.1.1.37] | (RefSeq) MDH1, HEL-S-32, MDH-s, MDHA, MGC:1375, MOR2; malate dehydrogenase 1	Citrate cycle (TCA cycle) (ko00020);; Cysteine and methionine metabolism (ko00270);; Pyruvate metabolism (ko00620);; Glyoxylate and dicarboxylate metabolism (ko00630);; Carbon metabolism (ko01200);; Proximal tubule bicarbonate reclamation (ko04964)	[C]	Energy production and conversion	lactate/malate dehydrogenase, alpha/beta C-terminal domain	Malate dehydrogenase, cytoplasmic OS=Homo sapiens OX=9606 GN=MDH1 PE=1 SV=4	C	Energy production and conversion	malate dehydrogenase, cytoplasmic isoform MDH1 [Homo sapiens]
ENSG00000014824	SLC30A9	11.7203	3942	14.2099	4360	13.3317	4491	9.96781	2882	8.05209	2316	9.65055	2503	0.000699419	-0.431061	normal	[P]	Inorganic ion transport and metabolism	Molecular Function: chromatin binding (GO:0003682);; Molecular Function: cation transmembrane transporter activity (GO:0008324);; Cellular Component: integral component of membrane (GO:0016021);; Molecular Function: ligand-dependent nuclear receptor binding (GO:0016922);; Molecular Function: ligand-dependent nuclear receptor transcription coactivator activity (GO:0030374);; Biological Process: po…	K14696|0.0e+00|hsa:10463|K14696 solute carrier family 30 (zinc transporter), member 9 | (RefSeq) SLC30A9, BILAPES, C4orf1, GAC63, HUEL, ZNT9; solute carrier family 30 member 9	--	[R]	General function prediction only	Cation efflux family	Zinc transporter 9 OS=Homo sapiens OX=9606 GN=SLC30A9 PE=1 SV=1	P	Inorganic ion transport and metabolism	zinc transporter 9 [Homo sapiens]
ENSG00000014914	MTMR11	3.46012	527	4.02634	561	3.83957	581	3.65803	481	3.53636	457	3.60932	424	0.972183	0.0063372	normal	--	--	Cellular Component: cellular_component (GO:0005575);; Cellular Component: intracellular (GO:0005622);; Cellular Component: cell (GO:0005623);; Cellular Component: cytoplasm (GO:0005737);; Cellular Component: intracellular part (GO:0044424);; Cellular Component: cell part (GO:0044464);;	K18085|0.0e+00|hsa:10903|K18085 myotubularin-related protein 10/11/12 | (RefSeq) MTMR11, CRA; myotubularin related protein 11	--	--	--	Myotubularin-like phosphatase domain	Myotubularin-related protein 11 OS=Homo sapiens OX=9606 GN=MTMR11 PE=2 SV=2	S	Function unknown	myotubularin-related protein 11 isoform a [Homo sapiens]
ENSG00000014919	COX15	11.8493	1681	11.7578	1521	12.4577	1754	12.0338	1455	11.724	1398	11.22	1220	0.868498	0.0180837	normal	[H]	Coenzyme transport and metabolism	Biological Process: heme a biosynthetic process (GO:0006784);; Cellular Component: integral component of membrane (GO:0016021);; Molecular Function: oxidoreductase activity, acting on the CH-CH group of donors (GO:0016627);;	K02259|1.2e-209|hsa:1355|K02259 cytochrome c oxidase assembly protein subunit 15 | (RefSeq) COX15, CEMCOX2; cytochrome c oxidase assembly homolog COX15	Oxidative phosphorylation (ko00190);; Porphyrin and chlorophyll metabolism (ko00860);; Thermogenesis (ko04714)	[O]	Posttranslational modification, protein turnover, chaperones	Cytochrome oxidase assembly protein	Cytochrome c oxidase assembly protein COX15 homolog OS=Homo sapiens OX=9606 GN=COX15 PE=1 SV=1	O	Posttranslational modification, protein turnover, chaperones	cytochrome c oxidase assembly protein COX15 homolog isoform 2 [Homo sapiens]
ENSG00000015153	YAF2	5.70662	807	6.02098	664	5.61123	754	5.031	744	5.26329	542	5.01559	589	0.709657	0.0577341	normal	--	--	Biological Process: positive regulation of transcription, DNA-templated (GO:0045893);; Molecular Function: metal ion binding (GO:0046872);;	K11468|2.8e-24|acs:100557425|K11468 YY1-associated factor 2 | (RefSeq) yaf2; YY1 associated factor 2	--	[K]	Transcription	Zn-finger in Ran binding protein and others	YY1-associated factor 2 OS=Homo sapiens OX=9606 GN=YAF2 PE=1 SV=3	S	Function unknown	YY1-associated factor 2 isoform 4 [Homo sapiens]
ENSG00000015171	ZMYND11	16.6091	3512	20.0183	3840	19.1115	3930	19.5029	3486	16.2132	2725	17.8189	2870	0.917481	-0.0132751	normal	--	--	Cellular Component: nucleoplasm (GO:0005654);; Cellular Component: integral component of membrane (GO:0016021);; Molecular Function: metal ion binding (GO:0046872);;	K23218|0.0e+00|ggo:101125848|K23218 zinc finger MYND domain-containing protein 11 | (RefSeq) ZMYND11; zinc finger MYND domain-containing protein 11 isoform X1	--	[R]	General function prediction only	Bromodomain	Zinc finger MYND domain-containing protein 11 OS=Homo sapiens OX=9606 GN=ZMYND11 PE=1 SV=2	S	Function unknown	zinc finger MYND domain-containing protein 11 isoform a [Homo sapiens]
ENSG00000015475	BID	18.7584	2117	16.2583	1771	17.2844	1972	22.3945	2198	24.4739	2397	21.1301	1903	5.10556e-05	0.449632	normal	--	--	Cellular Component: mitochondrial outer membrane (GO:0005741);; Cellular Component: cytosol (GO:0005829);; Biological Process: apoptotic process (GO:0006915);; Biological Process: activation of cysteine-type endopeptidase activity involved in apoptotic process (GO:0006919);;	K04726|1.7e-132|ptr:458635|K04726 BH3 interacting domain death agonist | (RefSeq) BID; BH3-interacting domain death agonist isoform X2	Platinum drug resistance (ko01524);; Sphingolipid signaling pathway (ko04071);; p53 signaling pathway (ko04115);; Apoptosis (ko04210);; Apoptosis - multiple species (ko04215);; Necroptosis (ko04217);; Natural killer cell mediated cytotoxicity (ko04650);; Non-alcoholic fatty liver disease (ko04932);; Alzheimer disease (ko05010);; Amyotrophic lateral sclerosis (ko05014);; Tuberculosis (ko05152);; H…	--	--	BH3 interacting domain (BID)	BH3-interacting domain death agonist OS=Homo sapiens OX=9606 GN=BID PE=1 SV=1	U	Intracellular trafficking, secretion, and vesicular transport	BH3-interacting domain death agonist isoform 1 [Homo sapiens]
ENSG00000015479	MATR3	37.4987	9785	34.1941	7603	33.3979	8467	13.3599	2925	25.5788	5530	25.3117	5076	0.0015824	-0.619452	down	--	--	Molecular Function: RNA binding (GO:0003723);; Cellular Component: nucleus (GO:0005634);; Molecular Function: zinc ion binding (GO:0008270);;	K13213|0.0e+00|hsa:9782|K13213 matrin 3 | (RefSeq) MATR3, ALS21, MPD2, VCPDM; matrin 3	Amyotrophic lateral sclerosis (ko05014)	--	--	RNA recognition motif. (a.k.a. RRM, RBD, or RNP domain)	Matrin-3 OS=Homo sapiens OX=9606 GN=MATR3 PE=1 SV=2	S	Function unknown	matrin-3 isoform a [Homo sapiens]
ENSG00000015532	XYLT2	17.882	3266	17.4487	2992	17.6324	3288	18.0938	2881	20.1681	3220	18.0561	2570	0.142382	0.160994	normal	--	--	Cellular Component: membrane (GO:0016020);; Molecular Function: transferase activity (GO:0016740);;	K00771|0.0e+00|hsa:64132|K00771 protein xylosyltransferase [EC:2.4.2.26] | (RefSeq) XYLT2, PXYLT2, SOS, XT-II, XT2, xylT-II; xylosyltransferase 2	Glycosaminoglycan biosynthesis - chondroitin sulfate / dermatan sulfate (ko00532);; Glycosaminoglycan biosynthesis - heparan sulfate / heparin (ko00534)	[G]	Carbohydrate transport and metabolism	Xylosyltransferase C terminal	Xylosyltransferase 2 OS=Homo sapiens OX=9606 GN=XYLT2 PE=1 SV=2	S	Function unknown	xylosyltransferase 2 [Homo sapiens]
ENSG00000015568	RGPD5	2.17428	827	2.99315	950	2.69653	1055	2.04854	652	1.54682	496	1.77588	535	0.00350132	-0.450037	normal	--	--	Biological Process: intracellular transport (GO:0046907);;	K12172|0.0e+00|ocu:100338469|K12172 E3 SUMO-protein ligase RanBP2 [EC:2.3.2.-] | (RefSeq) RANBP2; E3 SUMO-protein ligase RanBP2	RNA transport (ko03013);; Amyotrophic lateral sclerosis (ko05014)	[U]	Intracellular trafficking, secretion, and vesicular transport	RanBP1 domain	RANBP2-like and GRIP domain-containing protein 5/6 OS=Homo sapiens OX=9606 GN=RGPD5 PE=1 SV=3	U	Intracellular trafficking, secretion, and vesicular transport	RANBP2-like and GRIP domain-containing protein 5/6 isoform 1 [Homo sapiens]
ENSG00000015676	NUDCD3	9.07085	4051	8.32258	3397	8.83641	3962	8.5558	3285	9.5747	3656	9.68798	3336	0.167047	0.155306	normal	--	--	Molecular Function: molecular_function (GO:0003674);; Molecular Function: binding (GO:0005488);; Molecular Function: protein binding (GO:0005515);; Cellular Component: cellular_component (GO:0005575);; Cellular Component: intracellular (GO:0005622);; Cellular Component: cell (GO:0005623);; Cellular Component: cytoplasm (GO:0005737);; Cellular Component: cytoskeleton (GO:0005856);; Cellular Compon…	K00164|1.2e-97|acun:113488137|K00164 2-oxoglutarate dehydrogenase E1 component [EC:1.2.4.2] | (RefSeq) 2-oxoglutarate dehydrogenase, mitochondrial-like	Citrate cycle (TCA cycle) (ko00020);; Carbon metabolism (ko01200)	[T]	Signal transduction mechanisms	N-terminal conserved domain of Nudc.	NudC domain-containing protein 3 OS=Homo sapiens OX=9606 GN=NUDCD3 PE=1 SV=3	S	Function unknown	nudC domain-containing protein 3 [Homo sapiens]
ENSG00000016864	GLT8D1	45.5052	4321	48.2278	4073	42.9025	4130	41.2595	3405	35.1527	2773	37.155	2659	0.0835266	-0.203769	normal	--	--	Molecular Function: transferase activity, transferring glycosyl groups (GO:0016757);;	--	--	--	--	Glycosyl transferase family 8	Glycosyltransferase 8 domain-containing protein 1 OS=Homo sapiens OX=9606 GN=GLT8D1 PE=1 SV=2	O	Posttranslational modification, protein turnover, chaperones	glycosyltransferase 8 domain-containing protein 1 [Homo sapiens]
ENSG00000017260	ATP2C1	35.7827	8584	41.619	9149	38.8283	9224	39.1794	8095	33.1081	6712	38.7597	7072	1	-4.4924e-05	normal	[P]	Inorganic ion transport and metabolism	Molecular Function: calcium-transporting ATPase activity (GO:0005388);; Molecular Function: ATP binding (GO:0005524);; Cellular Component: Golgi apparatus (GO:0005794);; Cellular Component: integral component of membrane (GO:0016021);;	K01537|0.0e+00|hsa:27032|K01537 P-type Ca2+ transporter type 2C [EC:7.2.2.10] | (RefSeq) ATP2C1, ATP2C1A, BCPM, HHD, PMR1, SPCA1, hSPCA1; ATPase secretory pathway Ca2+ transporting 1	--	[P]	Inorganic ion transport and metabolism	E1-E2 ATPase	Calcium-transporting ATPase type 2C member 1 OS=Homo sapiens OX=9606 GN=ATP2C1 PE=1 SV=3	P	Inorganic ion transport and metabolism	calcium-transporting ATPase type 2C member 1 isoform 1d [Homo sapiens]
ENSG00000017483	SLC38A5	20.4894	2301	17.2983	1793	18.3879	1851	21.2438	1844	21.401	2052	20.541	1721	0.0577861	0.220947	normal	--	--	Cellular Component: integral component of membrane (GO:0016021);;	K14992|6.2e-264|hsa:92745|K14992 solute carrier family 38 (sodium-coupled neutral amino acid transporter), member 5 | (RefSeq) SLC38A5, JM24, SN2, SNAT5, pp7194; solute carrier family 38 member 5	GABAergic synapse (ko04727)	[E]	Amino acid transport and metabolism	Transmembrane amino acid transporter protein	Sodium-coupled neutral amino acid transporter 5 OS=Homo sapiens OX=9606 GN=SLC38A5 PE=1 SV=1	E	Amino acid transport and metabolism	sodium-coupled neutral amino acid transporter 5 isoform X2 [Homo sapiens]
ENSG00000017797	RALBP1	21.79	4890	22.4248	4673	21.8342	4970	19.6764	3755	19.864	3805	20.202	3495	0.389595	-0.0926709	normal	--	--	Molecular Function: GTPase activator activity (GO:0005096);; Biological Process: small GTPase mediated signal transduction (GO:0007264);; Molecular Function: Ral GTPase binding (GO:0017160);;	K08773|3.5e-241|hsa:10928|K08773 RalA-binding protein 1 | (RefSeq) RALBP1, RIP1, RLIP1, RLIP76; ralA binding protein 1	Ras signaling pathway (ko04014);; Pathways in cancer (ko05200);; Pancreatic cancer (ko05212)	[T]	Signal transduction mechanisms	RhoGAP domain	RalA-binding protein 1 OS=Homo sapiens OX=9606 GN=RALBP1 PE=1 SV=3	S	Function unknown	RALBP1, partial [Homo sapiens]
ENSG00000018189	RUFY3	7.26478	1207	8.91064	1420	8.93243	1499	7.94956	1169	6.90247	1028	6.8442	928	0.411862	-0.104509	normal	--	--	Biological Process: regulation of cell growth (GO:0001558);; Cellular Component: cellular_component (GO:0005575);; Cellular Component: intracellular (GO:0005622);; Cellular Component: cell (GO:0005623);; Cellular Component: cytoplasm (GO:0005737);; Cellular Component: cytosol (GO:0005829);; Biological Process: organelle organization (GO:0006996);; Biological Process: cytoskeleton organization (GO…	K12482|1.9e-119|cmk:103186471|K12482 RUN and FYVE domain-containing protein 1 | (RefSeq) rufy1; RUN and FYVE domain containing 1	Endocytosis (ko04144)	[T]	Signal transduction mechanisms	RUN domain	Protein RUFY3 OS=Homo sapiens OX=9606 GN=RUFY3 PE=1 SV=1	S	Function unknown	protein RUFY3 isoform 2 [Homo sapiens]
ENSG00000018236	CNTN1	0.61826	186	0.846501	233	0.602227	182	0.566327	137	0.408954	106	0.850438	198	0.667929	-0.13242	normal	[X]	Mobilome: prophages, transposons	Biological Process: positive regulation of gene expression (GO:0010628);; Biological Process: positive regulation of sodium ion transport (GO:0010765);; Biological Process: positive regulation of neuron projection development (GO:0010976);; Biological Process: cerebellum development (GO:0021549);; Molecular Function: carbohydrate binding (GO:0030246);; Biological Process: neuron projection develo…	K06759|0.0e+00|hsa:1272|K06759 contactin 1 | (RefSeq) CNTN1, F3, GP135, MYPCN; contactin 1	Cell adhesion molecules (ko04514)	[T]	Signal transduction mechanisms	Immunoglobulin domain	Contactin-1 OS=Homo sapiens OX=9606 GN=CNTN1 PE=1 SV=1	S	Function unknown	contactin-1 isoform 1 precursor [Homo sapiens]
ENSG00000018408	WWTR1	23.5899	5517	31.3037	6448	27.7189	6333	37.2358	7101	33.3882	6311	36.6288	6284	0.00096615	0.404888	normal	--	--	Biological Process: negative regulation of transcription from RNA polymerase II promoter (GO:0000122);; Biological Process: ossification (GO:0001503);; Biological Process: osteoblast differentiation (GO:0001649);; Biological Process: urogenital system development (GO:0001655);; Biological Process: kidney development (GO:0001822);; Biological Process: tissue homeostasis (GO:0001894);; Biological P…	K16820|1.6e-225|csab:103241495|K16820 WW domain-containing transcription regulator protein 1 | (RefSeq) WWTR1; WW domain containing transcription regulator 1	Hippo signaling pathway (ko04390);; Hippo signaling pathway - multiple species (ko04392)	[O]	Posttranslational modification, protein turnover, chaperones	WW domain	WW domain-containing transcription regulator protein 1 OS=Homo sapiens OX=9606 GN=WWTR1 PE=1 SV=1	K	Transcription	WW domain-containing transcription regulator protein 1 isoform X1 [Gorilla gorilla gorilla]
ENSG00000018510	AGPS	8.00257	3345	10.4177	3998	9.9311	4182	9.63721	3479	7.78299	2795	9.73403	3152	0.931436	0.0118589	normal	[C]	Energy production and conversion	Cellular Component: peroxisome (GO:0005777);; Molecular Function: alkylglycerone-phosphate synthase activity (GO:0008609);; Biological Process: ether lipid biosynthetic process (GO:0008611);; Molecular Function: oxidoreductase activity (GO:0016491);; Molecular Function: FAD binding (GO:0071949);;	K00803|0.0e+00|hsa:8540|K00803 alkyldihydroxyacetonephosphate synthase [EC:2.5.1.26] | (RefSeq) AGPS, ADAP-S, ADAS, ADHAPS, ADPS, ALDHPSY, RCDP3; alkylglycerone phosphate synthase	Ether lipid metabolism (ko00565);; Peroxisome (ko04146)	[R]	General function prediction only	FAD linked oxidases, C-terminal domain	Alkyldihydroxyacetonephosphate synthase, peroxisomal OS=Homo sapiens OX=9606 GN=AGPS PE=1 SV=1	C	Energy production and conversion	alkyldihydroxyacetonephosphate synthase, peroxisomal isoform X1 [Nomascus leucogenys]
ENSG00000018610	CXorf56	7.20232	655	7.61419	577	8.28958	682	9.39115	629	10.394	718	9.7237	430	0.271477	0.185631	normal	--	--	Cellular Component: cellular_component (GO:0005575);; Cellular Component: intracellular (GO:0005622);; Cellular Component: cell (GO:0005623);; Cellular Component: nucleus (GO:0005634);; Cellular Component: organelle (GO:0043226);; Cellular Component: membrane-bounded organelle (GO:0043227);; Cellular Component: intracellular organelle (GO:0043229);; Cellular Component: intracellular membrane-boun…	--	--	[S]	Function unknown	--	UPF0428 protein CXorf56 OS=Homo sapiens OX=9606 GN=CXorf56 PE=1 SV=1	S	Function unknown	UPF0428 protein CXorf56 isoform 1 [Homo sapiens]
ENSG00000018699	TTC27	11.0367	1716	11.8406	1681	11.5607	1806	10.0676	1338	7.04142	938	9.11589	1093	0.0160602	-0.323645	normal	--	--	--	--	--	[R]	General function prediction only	--	Tetratricopeptide repeat protein 27 OS=Homo sapiens OX=9606 GN=TTC27 PE=1 SV=1	S	Function unknown	unnamed protein product [Homo sapiens]
ENSG00000018869	ZNF582	0.717446	72	0.781462	72	1.23275	106	0.804446	64	1.33083	87	0.827045	43	0.814495	-0.0730417	normal	--	--	Molecular Function: nucleic acid binding (GO:0003676);; Biological Process: regulation of transcription, DNA-templated (GO:0006355);; Molecular Function: metal ion binding (GO:0046872);;	K09228|6.2e-108|ggo:101124849|K09228 KRAB domain-containing zinc finger protein | (RefSeq) ZNF582; zinc finger protein 582 isoform X1	Herpes simplex virus 1 infection (ko05168)	[R]	General function prediction only	Zinc-finger double domain	Zinc finger protein 582 OS=Homo sapiens OX=9606 GN=ZNF582 PE=2 SV=1	S	Function unknown	zinc finger protein 582 isoform X2 [Gorilla gorilla gorilla]
ENSG00000019144	PHLDB1	19.8794	5713	19.6792	5214	20.4649	5881	19.9558	5157	20.8025	5209	21.0729	4764	0.154136	0.151423	normal	--	--	Cellular Component: cellular_component (GO:0005575);; Cellular Component: intracellular (GO:0005622);; Cellular Component: cell (GO:0005623);; Cellular Component: cytoplasm (GO:0005737);; Cellular Component: cell cortex (GO:0005938);; Biological Process: biological_process (GO:0008150);; Biological Process: regulation of gastrulation (GO:0010470);; Biological Process: regulation of epithelial to …	K17916|2.3e-34|spis:111330590|K17916 kinesin family member 16B | (RefSeq) kinesin-like protein KIF16B	--	--	--	--	Pleckstrin homology-like domain family B member 1 OS=Homo sapiens OX=9606 GN=PHLDB1 PE=1 SV=1	S	Function unknown	PHLDB1 protein [Homo sapiens]
ENSG00000019485	PRDM11	0.742001	185	0.838441	177	0.772134	169	0.65504	140	0.841109	152	0.706832	117	0.736649	-0.0799931	normal	--	--	Molecular Function: molecular_function (GO:0003674);; Molecular Function: chromatin binding (GO:0003682);; Molecular Function: binding (GO:0005488);;	K18709|3.2e-43|spu:105437981|K18709 speckle targeted PIP5K1A-regulated poly(A) polymerase [EC:2.7.7.19 2.7.7.52] | (RefSeq) uncharacterized protein LOC105437981	--	--	--	--	PR domain-containing protein 11 OS=Homo sapiens OX=9606 GN=PRDM11 PE=1 SV=2	S	Function unknown	PR domain-containing protein 11 isoform 1 [Homo sapiens]
ENSG00000019549	SNAI2	33.2341	3722	33.1041	3455	31.4894	3738	31.5553	3047	26.7693	2725	28.2599	2461	0.332677	-0.106873	normal	--	--	Biological Process: negative regulation of transcription from RNA polymerase II promoter (GO:0000122);; Cellular Component: nuclear chromosome (GO:0000228);; Cellular Component: chromatin (GO:0000785);; Cellular Component: nuclear chromatin (GO:0000790);; Molecular Function: RNA polymerase II transcription factor activity, sequence-specific DNA binding (GO:0000981);; Molecular Function: transcrip…	K05706|2.9e-93|cjc:100404347|K05706 snail 2 | (RefSeq) SNAI2; snail family transcriptional repressor 2	Hippo signaling pathway (ko04390);; Adherens junction (ko04520)	[K]	Transcription	Zinc finger, C2H2 type	Zinc finger protein SNAI2 OS=Homo sapiens OX=9606 GN=SNAI2 PE=1 SV=1	S	Function unknown	zinc finger protein SNAI2 [Macaca mulatta]
ENSG00000019582	CD74	1.27107	102	1.54477	109	0.938798	71	1.05518	71	1.05908	72	1.10146	67	0.664257	-0.129416	normal	--	--	Biological Process: intracellular protein transport (GO:0006886);; Biological Process: immune response (GO:0006955);; Cellular Component: integral component of membrane (GO:0016021);; Biological Process: antigen processing and presentation (GO:0019882);; Molecular Function: MHC class II protein binding (GO:0042289);;	--	--	--	--	--	--	U	Intracellular trafficking, secretion, and vesicular transport	CD74 isoform 8 [Pan troglodytes]
ENSG00000019991	HGF	4.10601	1171	6.17408	1660	4.83619	1396	3.01895	701	2.22384	555	2.59712	567	1.51236e-08	-0.920549	down	[O]	Posttranslational modification, protein turnover, chaperones	Molecular Function: serine-type endopeptidase activity (GO:0004252);; Molecular Function: growth factor activity (GO:0008083);;	K05460|0.0e+00|hsa:3082|K05460 hepatocyte growth factor | (RefSeq) HGF, DFNB39, F-TCF, HGFB, HPTA, SF; hepatocyte growth factor	EGFR tyrosine kinase inhibitor resistance (ko01521);; MAPK signaling pathway (ko04010);; Ras signaling pathway (ko04014);; Rap1 signaling pathway (ko04015);; PI3K-Akt signaling pathway (ko04151);; Focal adhesion (ko04510);; Malaria (ko05144);; Pathways in cancer (ko05200);; Proteoglycans in cancer (ko05205);; Renal cell carcinoma (ko05211);; Melanoma (ko05218);; Non-small cell lung cancer (ko0522…	--	--	Kringle domain	Hepatocyte growth factor OS=Homo sapiens OX=9606 GN=HGF PE=1 SV=2	O	Posttranslational modification, protein turnover, chaperones	hepatocyte growth factor isoform 1 preproprotein [Homo sapiens]
ENSG00000019995	ZRANB1	4.03508	1243	4.35081	1225	3.98434	1233	3.8727	1026	2.69173	709	3.65112	868	0.156088	-0.203907	normal	--	--	Molecular Function: molecular_function (GO:0003674);; Molecular Function: catalytic activity (GO:0003824);; Molecular Function: thiol-dependent ubiquitin-specific protease activity (GO:0004843);; Molecular Function: binding (GO:0005488);; Molecular Function: protein binding (GO:0005515);; Cellular Component: cellular_component (GO:0005575);; Cellular Component: intracellular (GO:0005622);; Cellul…	K11862|0.0e+00|csab:103216671|K11862 ubiquitin thioesterase ZRANB1 [EC:3.4.19.12] | (RefSeq) ZRANB1; zinc finger RANBP2-type containing 1	--	[T]	Signal transduction mechanisms	Ankyrin ubiquitin-binding domain	Ubiquitin thioesterase ZRANB1 OS=Homo sapiens OX=9606 GN=ZRANB1 PE=1 SV=2	O	Posttranslational modification, protein turnover, chaperones	ubiquitin thioesterase ZRANB1 isoform X1 [Pongo abelii]
ENSG00000020129	NCDN	11.2266	2084	10.8761	1851	9.80955	1810	10.543	1673	11.1603	1755	10.2087	1450	0.565703	0.0629638	normal	--	--	Biological Process: tissue homeostasis (GO:0001894);; Cellular Component: cellular_component (GO:0005575);; Cellular Component: intracellular (GO:0005622);; Cellular Component: cell (GO:0005623);; Cellular Component: cytoplasm (GO:0005737);; Cellular Component: cytosol (GO:0005829);; Biological Process: multicellular organism development (GO:0007275);; Biological Process: nervous system developme…	--	--	[S]	Function unknown	Neurochondrin	Neurochondrin OS=Homo sapiens OX=9606 GN=NCDN PE=1 SV=1	S	Function unknown	neurochondrin isoform 1 [Homo sapiens]
ENSG00000020181	ADGRA2	38.4125	12426	42.6579	12455	39.2831	12639	30.6851	8430	27.9265	7630	28.5864	7054	0.000330902	-0.399917	normal	--	--	Molecular Function: G-protein coupled receptor activity (GO:0004930);; Cellular Component: integral component of membrane (GO:0016021);;	K08461|0.0e+00|hsa:25960|K08461 adhesion G protein-coupled receptor A2 | (RefSeq) ADGRA2, GPR124, TEM5; adhesion G protein-coupled receptor A2	--	[R]	General function prediction only	Leucine rich repeat	Adhesion G protein-coupled receptor A2 OS=Homo sapiens OX=9606 GN=ADGRA2 PE=1 SV=2	S	Function unknown	G protein-coupled receptor 124, isoform CRA_c [Homo sapiens]
ENSG00000020256	ZFP64	10.9062	1487	11.6458	1466	10.6194	1412	10.9407	1251	12.4906	1388	11.4834	1187	0.328395	0.109166	normal	--	--	Molecular Function: RNA polymerase II transcription factor activity, sequence-specific DNA binding (GO:0000981);; Biological Process: regulation of cytokine production (GO:0001817);; Biological Process: positive regulation of cytokine production (GO:0001819);; Molecular Function: molecular_function (GO:0003674);; Molecular Function: nucleic acid binding (GO:0003676);; Molecular Function: transcri…	K19871|1.8e-155|mgp:100541682|K19871 sal-like protein | (RefSeq) ZFP64; zinc finger protein 64	--	[R]	General function prediction only	Zinc-finger double domain	Zinc finger protein 64 OS=Homo sapiens OX=9606 GN=ZFP64 PE=1 SV=3	S	Function unknown	zinc finger protein 64 isoform a [Homo sapiens]
ENSG00000020426	MNAT1	8.04286	1129	7.22586	942	8.05166	1144	6.49846	777	4.94694	595	6.28941	682	0.015462	-0.338441	normal	--	--	Biological Process: G1/S transition of mitotic cell cycle (GO:0000082);; Cellular Component: nucleoplasm (GO:0005654);; Cellular Component: holo TFIIH complex (GO:0005675);; Cellular Component: cytosol (GO:0005829);; Biological Process: nucleotide-excision repair (GO:0006289);; Biological Process: regulation of transcription, DNA-templated (GO:0006355);; Biological Process: adult heart developmen…	K10842|2.6e-170|csab:103229118|K10842 CDK-activating kinase assembly factor MAT1 | (RefSeq) MNAT1; MNAT1, CDK activating kinase assembly factor	Basal transcription factors (ko03022);; Nucleotide excision repair (ko03420)	[O]	Posttranslational modification, protein turnover, chaperones	CDK-activating kinase assembly factor MAT1	CDK-activating kinase assembly factor MAT1 OS=Homo sapiens OX=9606 GN=MNAT1 PE=1 SV=1	K	Transcription	CDK-activating kinase assembly factor MAT1 [Macaca mulatta]
ENSG00000020577	SAMD4A	5.60486	1936	7.76628	2336	7.05317	2338	9.53813	2663	8.46744	2553	9.15283	2251	0.000113251	0.471587	normal	--	--	Molecular Function: RNA binding (GO:0003723);; Cellular Component: cytosol (GO:0005829);; Molecular Function: translation repressor activity (GO:0030371);; Biological Process: regulation of mRNA stability (GO:0043488);;	--	--	[JT]	Translation, ribosomal structure and biogenesis;; Signal transduction mechanisms	SAM domain (Sterile alpha motif)	Protein Smaug homolog 1 OS=Homo sapiens OX=9606 GN=SAMD4A PE=1 SV=3	S	Function unknown	protein Smaug homolog 1 isoform 1 [Homo sapiens]
ENSG00000020922	MRE11	3.0475	978	4.15988	1233	3.30643	1139	2.20118	629	2.05509	633	2.55487	623	0.0002203	-0.531048	normal	[L]	Replication, recombination and repair	Cellular Component: nuclear chromosome, telomeric region (GO:0000784);; Molecular Function: endonuclease activity (GO:0004519);; Cellular Component: nucleoplasm (GO:0005654);; Biological Process: double-strand break repair (GO:0006302);; Biological Process: mitotic G2 DNA damage checkpoint (GO:0007095);; Biological Process: synapsis (GO:0007129);; Biological Process: cell proliferation (GO:000828…	K10865|0.0e+00|hsa:4361|K10865 double-strand break repair protein MRE11 | (RefSeq) MRE11, ATLD, HNGS1, MRE11A, MRE11B; MRE11 homolog, double strand break repair nuclease	Homologous recombination (ko03440);; Non-homologous end-joining (ko03450);; Cellular senescence (ko04218)	[L]	Replication, recombination and repair	Mre11 DNA-binding presumed domain	Double-strand break repair protein MRE11 OS=Homo sapiens OX=9606 GN=MRE11 PE=1 SV=3	L	Replication, recombination and repair	double-strand break repair protein MRE11 isoform 1 [Homo sapiens]
ENSG00000021355	SERPINB1	7.88316	1117	8.00427	1037	7.48834	1065	8.33021	1015	6.6173	802	8.70408	951	0.507473	0.0885028	normal	[O]	Posttranslational modification, protein turnover, chaperones	Molecular Function: serine-type endopeptidase inhibitor activity (GO:0004867);; Cellular Component: extracellular space (GO:0005615);; Cellular Component: cytoplasmic ribonucleoprotein granule (GO:0036464);;	K23425|5.2e-213|hsa:1992|K23425 leukocyte elastase inhibitor | (RefSeq) SERPINB1, EI, ELANH2, HEL-S-27, HEL57, LEI, M/NEI, MNEI, PI-2, PI2; serpin family B member 1	--	[V]	Defense mechanisms	Serpin (serine protease inhibitor)	Leukocyte elastase inhibitor OS=Homo sapiens OX=9606 GN=SERPINB1 PE=1 SV=1	O	Posttranslational modification, protein turnover, chaperones	leukocyte elastase inhibitor [Homo sapiens]
ENSG00000021574	SPAST	3.80579	962	5.26997	1226	3.96858	1056	3.9709	898	2.99835	699	4.15238	851	0.504777	-0.105894	normal	[MDT]	Cell wall/membrane/envelope biogenesis;; Cell cycle control, cell division, chromosome partitioning;; Signal transduction mechanisms	Molecular Function: ATP binding (GO:0005524);; Cellular Component: nucleoplasm (GO:0005654);; Cellular Component: endosome (GO:0005768);; Cellular Component: endoplasmic reticulum (GO:0005783);; Cellular Component: centrosome (GO:0005813);; Cellular Component: spindle (GO:0005819);; Cellular Component: cytosol (GO:0005829);; Cellular Component: microtubule (GO:0005874);; Biological Process: ER to…	K13254|0.0e+00|hsa:6683|K13254 spastin [EC:5.6.1.1] | (RefSeq) SPAST, ADPSP, FSP2, SPG4; spastin	--	[O]	Posttranslational modification, protein turnover, chaperones	ATPase family associated with various cellular activities (AAA)	Spastin OS=Homo sapiens OX=9606 GN=SPAST PE=1 SV=1	O	Posttranslational modification, protein turnover, chaperones	spastin isoform 1 [Homo sapiens]
ENSG00000021645	NRXN3	4.25753	1180	4.5786	1041	4.60409	1246	4.74927	828	3.55597	923	4.51791	841	0.34227	-0.114103	normal	--	--	--	K07377|6.8e-217|bta:614412|K07377 neurexin | (RefSeq) NRXN3; neurexin 3 precursor	Cell adhesion molecules (ko04514)	[T]	Signal transduction mechanisms	Laminin G domain	Neurexin-3-beta OS=Homo sapiens OX=9606 GN=NRXN3 PE=1 SV=4	S	Function unknown	neurexin 3 isoform 2 precursor [Homo sapiens]
ENSG00000021762	OSBPL5	10.8267	2235	10.3208	1948	9.99772	2029	8.7435	1485	8.91047	1529	9.03793	1405	0.0753561	-0.188139	normal	--	--	Biological Process: lipid transport (GO:0006869);;	K20464|0.0e+00|hsa:114879|K20464 oxysterol-binding protein-related protein 5 | (RefSeq) OSBPL5, OBPH1, ORP5; oxysterol binding protein like 5	Cholesterol metabolism (ko04979)	[T]	Signal transduction mechanisms	Oxysterol-binding protein	Oxysterol-binding protein-related protein 5 OS=Homo sapiens OX=9606 GN=OSBPL5 PE=1 SV=1	S	Function unknown	oxysterol-binding protein-related protein 5 isoform a [Homo sapiens]
ENSG00000021776	AQR	4.72321	2471	6.36726	2778	5.42405	2835	4.81938	2150	3.54279	1552	4.42779	1767	0.0548355	-0.263172	normal	[L]	Replication, recombination and repair	Biological Process: mRNA splicing, via spliceosome (GO:0000398);; Molecular Function: RNA binding (GO:0003723);; Cellular Component: nucleoplasm (GO:0005654);; Cellular Component: catalytic step 2 spliceosome (GO:0071013);;	K12874|0.0e+00|hsa:9716|K12874 intron-binding protein aquarius | (RefSeq) AQR, IBP160, fSAP164; aquarius intron-binding spliceosomal factor	Spliceosome (ko03040)	[L]	Replication, recombination and repair	Intron-binding protein aquarius N-terminus	RNA helicase aquarius OS=Homo sapiens OX=9606 GN=AQR PE=1 SV=4	S	Function unknown	RNA helicase aquarius [Homo sapiens]
ENSG00000021826	CPS1	0.922555	234	1.0745	243	1.08276	272	1.26575	213	0.72272	134	0.765596	155	0.252542	-0.276251	normal	[EF]	Amino acid transport and metabolism;; Nucleotide transport and metabolism	Molecular Function: carbamoyl-phosphate synthase (glutamine-hydrolyzing) activity (GO:0004088);; Molecular Function: ATP binding (GO:0005524);; Cellular Component: nucleolus (GO:0005730);; Biological Process: 'de novo' pyrimidine nucleobase biosynthetic process (GO:0006207);; Biological Process: glutamine metabolic process (GO:0006541);; Molecular Function: metal ion binding (GO:0046872);;	K01948|0.0e+00|hsa:1373|K01948 carbamoyl-phosphate synthase (ammonia) [EC:6.3.4.16] | (RefSeq) CPS1, CPSASE1, PHN; carbamoyl-phosphate synthase 1	Arginine biosynthesis (ko00220);; Alanine, aspartate and glutamate metabolism (ko00250);; Nitrogen metabolism (ko00910);; Carbon metabolism (ko01200);; Biosynthesis of amino acids (ko01230)	[R]	General function prediction only	Carbamoyl-phosphate synthase L chain, ATP binding domain	Carbamoyl-phosphate synthase [ammonia], mitochondrial OS=Homo sapiens OX=9606 GN=CPS1 PE=1 SV=2	F	Nucleotide transport and metabolism	carbamoyl-phosphate synthase [ammonia], mitochondrial isoform a precursor [Homo sapiens]
ENSG00000022267	FHL1	16.0066	2103	15.1334	1888	17.5401	2433	19.9567	2325	20.4892	2406	17.1208	1809	0.00684607	0.324722	normal	--	--	Biological Process: muscle organ development (GO:0007517);; Molecular Function: metal ion binding (GO:0046872);;	K14365|9.2e-183|ggo:101147378|K14365 four and a half LIM domains protein 1 | (RefSeq) FHL1; four and a half LIM domains protein 1 isoform X3	JAK-STAT signaling pathway (ko04630)	[TZR]	Signal transduction mechanisms;; Cytoskeleton;; General function prediction only	LIM domain	Four and a half LIM domains protein 1 OS=Homo sapiens OX=9606 GN=FHL1 PE=1 SV=4	O	Posttranslational modification, protein turnover, chaperones	four and a half LIM domains protein 1 isoform 2 [Homo sapiens]
ENSG00000022277	RTF2	45.2263	4975	40.4863	3717	40.5927	4420	39.6263	3971	50.757	5004	48.4812	3922	0.0267846	0.28073	normal	--	--	Cellular Component: nucleus (GO:0005634);; Biological Process: mitotic DNA replication termination (GO:1902979);;	--	--	[S]	Function unknown	Rtf2 RING-finger	Replication termination factor 2 OS=Homo sapiens OX=9606 GN=RTF2 PE=1 SV=3	S	Function unknown	replication termination factor 2 isoform b [Homo sapiens]
ENSG00000022567	SLC45A4	1.2061	442	1.2855	429	1.22968	449	1.139	327	1.22025	378	1.21852	342	0.859809	-0.031355	normal	[G]	Carbohydrate transport and metabolism	Molecular Function: sucrose:proton symporter activity (GO:0008506);; Cellular Component: integral component of membrane (GO:0016021);;	K15378|0.0e+00|hsa:57210|K15378 solute carrier family 45, member 1/2/4 | (RefSeq) SLC45A4; solute carrier family 45 member 4	--	[G]	Carbohydrate transport and metabolism	MFS/sugar transport protein	Solute carrier family 45 member 4 OS=Homo sapiens OX=9606 GN=SLC45A4 PE=1 SV=2	U	Intracellular trafficking, secretion, and vesicular transport	solute carrier family 45 member 4 isoform 3 [Homo sapiens]
ENSG00000022840	RNF10	25.3032	4981	21.9318	4086	23.7184	4828	22.3046	3883	24.0254	3958	23.889	3561	0.85975	0.0194808	normal	--	--	Molecular Function: regulatory region nucleic acid binding (GO:0001067);; Molecular Function: molecular_function (GO:0003674);; Molecular Function: nucleic acid binding (GO:0003676);; Molecular Function: DNA binding (GO:0003677);; Molecular Function: catalytic activity (GO:0003824);; Molecular Function: ubiquitin-protein transferase activity (GO:0004842);; Molecular Function: binding (GO:0005488)…	K13346|3.3e-07|dpe:6603307|K13346 peroxin-10 | (RefSeq) peroxisome biogenesis factor 10	Peroxisome (ko04146)	[O]	Posttranslational modification, protein turnover, chaperones	Ring finger domain	RING finger protein 10 OS=Homo sapiens OX=9606 GN=RNF10 PE=1 SV=2	O	Posttranslational modification, protein turnover, chaperones	RING finger protein 10 isoform 1 [Homo sapiens]
ENSG00000022976	ZNF839	2.0726	302	1.85066	248	2.85964	395	2.77539	303	3.21217	370	2.01585	235	0.27972	0.242072	normal	--	--	--	--	--	--	--	Domain of unknown function (DUF4764)	Zinc finger protein 839 OS=Homo sapiens OX=9606 GN=ZNF839 PE=2 SV=1	S	Function unknown	zinc finger protein 839 isoform 1 [Homo sapiens]
ENSG00000023041	ZDHHC6	16.2555	1915	15.5921	1666	14.9306	1784	16.6941	1686	17.9663	1830	17.2945	1587	0.0290986	0.230179	normal	--	--	Cellular Component: integral component of membrane (GO:0016021);; Molecular Function: protein-cysteine S-palmitoyltransferase activity (GO:0019706);;	K20031|6.6e-216|ggo:101141802|K20031 palmitoyltransferase ZDHHC6 [EC:2.3.1.225] | (RefSeq) ZDHHC6; palmitoyltransferase ZDHHC6 isoform X1	--	[R]	General function prediction only	DHHC palmitoyltransferase	Palmitoyltransferase ZDHHC6 OS=Homo sapiens OX=9606 GN=ZDHHC6 PE=1 SV=1	S	Function unknown	palmitoyltransferase ZDHHC6 isoform 5 [Homo sapiens]
ENSG00000023171	GRAMD1B	1.28568	288	1.23118	282	1.61159	343	1.44494	288	1.40108	264	1.70402	275	0.408445	0.162906	normal	--	--	Cellular Component: integral component of membrane (GO:0016021);;	K19951|7.2e-09|pki:111852126|K19951 TBC1 domain family member 8/9 | (RefSeq) LOW QUALITY PROTEIN: TBC1 domain family member 9-like	--	[S]	Function unknown	VAD1 Analog of StAR-related lipid transfer domain	Protein Aster-B OS=Homo sapiens OX=9606 GN=GRAMD1B PE=1 SV=1	S	Function unknown	protein Aster-B isoform 2 [Homo sapiens]
ENSG00000023191	RNH1	143.445	13697	120.656	10660	125.474	12197	127.269	10510	140.832	11687	126.525	9402	0.427009	0.0924857	normal	--	--	Cellular Component: nucleoplasm (GO:0005654);; Cellular Component: cytosol (GO:0005829);;	K16634|7.6e-267|hsa:6050|K16634 ribonuclease inhibitor | (RefSeq) RNH1, RAI, RNH; ribonuclease/angiogenin inhibitor 1	--	[S]	Function unknown	Leucine Rich repeat	Ribonuclease inhibitor OS=Homo sapiens OX=9606 GN=RNH1 PE=1 SV=2	S	Function unknown	ribonuclease inhibitor [Homo sapiens]
ENSG00000023228	NDUFS1	8.416	4919	19.6078	5090	12.6953	5547	11.7737	4983	8.95466	4649	15.3267	4482	0.152794	0.161179	normal	[C]	Energy production and conversion	Cellular Component: mitochondrion (GO:0005739);; Molecular Function: NADH dehydrogenase (ubiquinone) activity (GO:0008137);; Molecular Function: electron carrier activity (GO:0009055);; Cellular Component: membrane (GO:0016020);; Biological Process: ATP synthesis coupled electron transport (GO:0042773);; Molecular Function: iron-sulfur cluster binding (GO:0051536);;	K03934|0.0e+00|ggo:101139264|K03934 NADH dehydrogenase (ubiquinone) Fe-S protein 1 [EC:7.1.1.2] | (RefSeq) NDUFS1; NADH-ubiquinone oxidoreductase 75 kDa subunit, mitochondrial	Oxidative phosphorylation (ko00190);; Thermogenesis (ko04714);; Retrograde endocannabinoid signaling (ko04723);; Non-alcoholic fatty liver disease (ko04932);; Alzheimer disease (ko05010);; Parkinson disease (ko05012);; Amyotrophic lateral sclerosis (ko05014);; Huntington disease (ko05016);; Prion disease (ko05020)	[C]	Energy production and conversion	Molybdopterin oxidoreductase	NADH-ubiquinone oxidoreductase 75 kDa subunit, mitochondrial OS=Homo sapiens OX=9606 GN=NDUFS1 PE=1 SV=3	C	Energy production and conversion	NADH-ubiquinone oxidoreductase 75 kDa subunit, mitochondrial isoform 5 [Homo sapiens]
ENSG00000023287	RB1CC1	5.29891	1887	8.74531	2825	6.57297	2348	4.82208	1480	3.68302	1104	5.58695	1530	0.00806271	-0.477728	normal	--	--	Biological Process: autophagosome assembly (GO:0000045);; Biological Process: autophagy of mitochondrion (GO:0000422);;	K17589|0.0e+00|hsa:9821|K17589 RB1-inducible coiled-coil protein 1 | (RefSeq) RB1CC1, ATG17, CC1, FIP200, PPP1R131; RB1 inducible coiled-coil 1	Autophagy - animal (ko04140);; Longevity regulating pathway (ko04211);; Alzheimer disease (ko05010);; Amyotrophic lateral sclerosis (ko05014);; Huntington disease (ko05016);; Spinocerebellar ataxia (ko05017)	[KRT]	Transcription;; General function prediction only;; Signal transduction mechanisms	Autophagy-related protein 11	RB1-inducible coiled-coil protein 1 OS=Homo sapiens OX=9606 GN=RB1CC1 PE=1 SV=3	S	Function unknown	RB1-inducible coiled-coil protein 1 isoform 1 [Homo sapiens]
ENSG00000023318	ERP44	13.7094	3600	12.9787	3114	12.7775	3368	12.9776	2929	11.1839	2511	12.3511	2501	0.719235	-0.0408687	normal	[O]	Posttranslational modification, protein turnover, chaperones	Cellular Component: cell surface (GO:0009986);;	K17264|1.5e-237|hsa:23071|K17264 endoplasmic reticulum resident protein 44 | (RefSeq) ERP44, PDIA10, TXNDC4; endoplasmic reticulum protein 44	--	[OC]	Posttranslational modification, protein turnover, chaperones;; Energy production and conversion	Thioredoxin-like domain	Endoplasmic reticulum resident protein 44 OS=Homo sapiens OX=9606 GN=ERP44 PE=1 SV=1	O	Posttranslational modification, protein turnover, chaperones	endoplasmic reticulum resident protein 44 precursor [Homo sapiens]
ENSG00000023330	ALAS1	20.7483	2495	19.6637	2156	19.6022	2370	20.7727	2121	18.9147	1928	19.7659	1819	0.685233	0.0440487	normal	[H]	Coenzyme transport and metabolism	Molecular Function: 5-aminolevulinate synthase activity (GO:0003870);; Cellular Component: nucleoplasm (GO:0005654);; Cellular Component: mitochondrion (GO:0005739);; Cellular Component: mitochondrial matrix (GO:0005759);; Cellular Component: cytosol (GO:0005829);; Biological Process: protoporphyrinogen IX biosynthetic process (GO:0006782);; Molecular Function: pyridoxal phosphate binding (GO:003…	K00643|0.0e+00|hsa:211|K00643 5-aminolevulinate synthase [EC:2.3.1.37] | (RefSeq) ALAS1, ALAS, ALAS-H, ALAS3, ALASH, MIG4; 5'-aminolevulinate synthase 1	Glycine, serine and threonine metabolism (ko00260);; Porphyrin and chlorophyll metabolism (ko00860)	[H]	Coenzyme transport and metabolism	Aminotransferase class I and II	5-aminolevulinate synthase, nonspecific, mitochondrial OS=Homo sapiens OX=9606 GN=ALAS1 PE=1 SV=2	H	Coenzyme transport and metabolism	5-aminolevulinate synthase, nonspecific, mitochondrial isoform 2 [Homo sapiens]
ENSG00000023445	BIRC3	1.77016	490	3.03532	770	2.29101	627	2.74276	647	2.46073	577	3.10986	666	0.120643	0.299609	normal	--	--	Biological Process: regulation of cytokine production (GO:0001817);; Biological Process: regulation of cytokine-mediated signaling pathway (GO:0001959);; Biological Process: regulation of immune system process (GO:0002682);; Biological Process: regulation of immune effector process (GO:0002697);; Biological Process: regulation of response to biotic stimulus (GO:0002831);; Molecular Function: mole…	K16060|0.0e+00|hsa:330|K16060 baculoviral IAP repeat-containing protein 2/3 | (RefSeq) BIRC3, AIP1, API2, CIAP2, HAIP1, HIAP1, IAP-1, MALT2, MIHC, RNF49, c-IAP2; baculoviral IAP repeat containing 3	Platinum drug resistance (ko01524);; NF-kappa B signaling pathway (ko04064);; Ubiquitin mediated proteolysis (ko04120);; Apoptosis (ko04210);; Apoptosis - multiple species (ko04215);; Necroptosis (ko04217);; Hippo signaling pathway (ko04390);; Focal adhesion (ko04510);; NOD-like receptor signaling pathway (ko04621);; TNF signaling pathway (ko04668);; Salmonella infection (ko05132);; Toxoplasmosis…	[DR]	Cell cycle control, cell division, chromosome partitioning;; General function prediction only	Inhibitor of Apoptosis domain	Baculoviral IAP repeat-containing protein 3 OS=Homo sapiens OX=9606 GN=BIRC3 PE=1 SV=2	O	Posttranslational modification, protein turnover, chaperones	baculoviral IAP repeat-containing protein 3 [Homo sapiens]
ENSG00000023516	AKAP11	4.79896	2575	8.6481	4241	7.18444	3870	6.85818	3164	6.7099	3079	7.53194	3117	0.545586	0.104076	normal	--	--	Molecular Function: molecular_function (GO:0003674);; Molecular Function: structural molecule activity (GO:0005198);; Molecular Function: binding (GO:0005488);; Molecular Function: protein binding (GO:0005515);; Cellular Component: cellular_component (GO:0005575);; Cellular Component: intracellular (GO:0005622);; Cellular Component: cell (GO:0005623);; Cellular Component: nucleus (GO:0005634);; C…	K16527|0.0e+00|hsa:11215|K16527 A-kinase anchor protein 11 | (RefSeq) AKAP11, AKAP-11, AKAP220, PPP1R44, PRKA11; A-kinase anchoring protein 11	--	--	--	--	A-kinase anchor protein 11 OS=Homo sapiens OX=9606 GN=AKAP11 PE=1 SV=1	T	Signal transduction mechanisms	A-kinase anchor protein 11 [Homo sapiens]
ENSG00000023572	GLRX2	12.6129	1447	9.29564	856	9.93172	1132	8.45459	916	15.1344	905	11.128	855	0.750843	-0.0489111	normal	[O]	Posttranslational modification, protein turnover, chaperones	Molecular Function: electron carrier activity (GO:0009055);; Molecular Function: protein disulfide oxidoreductase activity (GO:0015035);; Biological Process: cell redox homeostasis (GO:0045454);;	K03676|1.1e-82|hsa:51022|K03676 glutaredoxin 3 | (RefSeq) GLRX2, CGI-133, GRX2; glutaredoxin 2	--	[O]	Posttranslational modification, protein turnover, chaperones	Glutaredoxin	Glutaredoxin-2, mitochondrial OS=Homo sapiens OX=9606 GN=GLRX2 PE=1 SV=1	O	Posttranslational modification, protein turnover, chaperones	glutaredoxin 2 isoform 2 precursor [Homo sapiens]
ENSG00000023608	SNAPC1	8.2958	1192	10.4141	1368	9.01617	1301	6.60348	816	5.78066	711	6.65224	737	0.000324562	-0.470516	normal	--	--	Molecular Function: molecular_function (GO:0003674);; Molecular Function: nucleic acid binding (GO:0003676);; Molecular Function: DNA binding (GO:0003677);; Molecular Function: binding (GO:0005488);; Cellular Component: cellular_component (GO:0005575);; Cellular Component: intracellular (GO:0005622);; Cellular Component: cell (GO:0005623);; Cellular Component: nucleus (GO:0005634);; Cellular Comp…	K15208|6.2e-195|hsa:6617|K15208 snRNA-activating protein complex subunit 1 | (RefSeq) SNAPC1, PTFgamma, SNAP43; small nuclear RNA activating complex polypeptide 1	--	[A]	RNA processing and modification	Small nuclear RNA activating complex (SNAPc), subunit SNAP43	snRNA-activating protein complex subunit 1 OS=Homo sapiens OX=9606 GN=SNAPC1 PE=1 SV=1	K	Transcription	snRNA-activating protein complex subunit 1 [Homo sapiens]
ENSG00000023697	DERA	16.9611	1542	16.6988	1369	17.5934	1604	17.2076	1332	16.5103	1286	16.1154	1138	0.734702	0.0365865	normal	[F]	Nucleotide transport and metabolism	Molecular Function: deoxyribose-phosphate aldolase activity (GO:0004139);; Cellular Component: nucleoplasm (GO:0005654);; Cellular Component: cytoplasm (GO:0005737);; Biological Process: deoxyribonucleotide catabolic process (GO:0009264);;	K01619|4.9e-180|hsa:51071|K01619 deoxyribose-phosphate aldolase [EC:4.1.2.4] | (RefSeq) DERA, CGI-26, DEOC; deoxyribose-phosphate aldolase	Pentose phosphate pathway (ko00030)	[F]	Nucleotide transport and metabolism	DeoC/LacD family aldolase	Deoxyribose-phosphate aldolase OS=Homo sapiens OX=9606 GN=DERA PE=1 SV=2	F	Nucleotide transport and metabolism	CGI-26 protein [Homo sapiens]
ENSG00000023734	STRAP	101.904	10127	89.5144	8147	88.6899	8898	84.5039	7216	88.7749	7548	93.491	7223	0.991119	0.00129477	normal	--	--	Molecular Function: kinase activity (GO:0016301);;	K13137|2.2e-205|hsa:11171|K13137 serine-threonine kinase receptor-associated protein | (RefSeq) STRAP, MAWD, PT-WD, UNRIP; serine/threonine kinase receptor associated protein	RNA transport (ko03013)	[I]	Lipid transport and metabolism	WD domain, G-beta repeat	Serine-threonine kinase receptor-associated protein OS=Homo sapiens OX=9606 GN=STRAP PE=1 SV=1	S	Function unknown	serine-threonine kinase receptor-associated protein [Homo sapiens]
ENSG00000023892	DEF6	2.9233	359	2.30746	258	2.45393	299	2.45714	260	3.20145	336	1.94885	185	0.787428	0.0644585	normal	--	--	Cellular Component: cellular_component (GO:0005575);; Cellular Component: intracellular (GO:0005622);; Cellular Component: cell (GO:0005623);; Cellular Component: nucleus (GO:0005634);; Cellular Component: nucleoplasm (GO:0005654);; Cellular Component: cytoplasm (GO:0005737);; Cellular Component: cytosol (GO:0005829);; Cellular Component: cell-cell junction (GO:0005911);; Cellular Component: cell…	K20072|6.9e-287|hsa:50619|K20072 switch-associated protein 70 | (RefSeq) DEF6, IBP, SLAT, SWAP70L; DEF6 guanine nucleotide exchange factor	--	--	--	PH domain	Differentially expressed in FDCP 6 homolog OS=Homo sapiens OX=9606 GN=DEF6 PE=1 SV=1	S	Function unknown	differentially expressed in FDCP 6 homolog [Homo sapiens]
ENSG00000023902	PLEKHO1	20.7131	2297	16.8937	1704	17.2302	1917	15.7792	1477	17.1844	1617	16.1495	1373	0.386872	-0.101158	normal	--	--	Biological Process: syncytium formation by plasma membrane fusion (GO:0000768);; Biological Process: cell morphogenesis (GO:0000902);; Cellular Component: ruffle (GO:0001726);; Cellular Component: cellular_component (GO:0005575);; Cellular Component: cell (GO:0005623);; Cellular Component: plasma membrane (GO:0005886);; Biological Process: movement of cell or subcellular component (GO:0006928);; …	--	--	--	--	PH domain	Pleckstrin homology domain-containing family O member 1 OS=Homo sapiens OX=9606 GN=PLEKHO1 PE=1 SV=2	S	Function unknown	unnamed protein product [Homo sapiens]
ENSG00000023909	GCLM	4.61245	1207	4.94797	1149	4.86264	1250	5.11311	1128	5.21526	1172	5.45184	1021	0.0938958	0.18214	normal	--	--	Biological Process: glutathione biosynthetic process (GO:0006750);; Molecular Function: ligase activity (GO:0016874);; Molecular Function: glutamate-cysteine ligase catalytic subunit binding (GO:0035226);;	K11205|1.3e-152|hsa:2730|K11205 glutamate--cysteine ligase regulatory subunit | (RefSeq) GCLM, GLCLR; glutamate-cysteine ligase modifier subunit	Cysteine and methionine metabolism (ko00270);; Glutathione metabolism (ko00480);; Ferroptosis (ko04216)	[E]	Amino acid transport and metabolism	Aldo/keto reductase family	Glutamate--cysteine ligase regulatory subunit OS=Homo sapiens OX=9606 GN=GCLM PE=1 SV=1	S	Function unknown	glutamate--cysteine ligase regulatory subunit isoform 1 [Homo sapiens]
ENSG00000024048	UBR2	4.50469	1916	6.12374	2375	5.67999	2424	5.10866	1868	3.73626	1359	5.27352	1729	0.371084	-0.13476	normal	[O]	Posttranslational modification, protein turnover, chaperones	Molecular Function: zinc ion binding (GO:0008270);; Molecular Function: ligase activity (GO:0016874);; Molecular Function: ubiquitin protein ligase activity (GO:0061630);; Biological Process: ubiquitin-dependent protein catabolic process via the N-end rule pathway (GO:0071596);;	K10626|0.0e+00|hsa:23304|K10626 E3 ubiquitin-protein ligase UBR2 [EC:2.3.2.27] | (RefSeq) UBR2, C6orf133, bA49A4.1, dJ242G1.1, dJ392M17.3; ubiquitin protein ligase E3 component n-recognin 2	--	[O]	Posttranslational modification, protein turnover, chaperones	Proteolysis_6 C-terminal	E3 ubiquitin-protein ligase UBR2 OS=Homo sapiens OX=9606 GN=UBR2 PE=1 SV=1	O	Posttranslational modification, protein turnover, chaperones	E3 ubiquitin-protein ligase UBR2 isoform 1 [Homo sapiens]
ENSG00000024422	EHD2	109.344	21164	107.115	18932	100.132	19451	102.182	16885	104.107	17206	105.234	15705	0.686587	0.0443481	normal	[L]	Replication, recombination and repair	Molecular Function: calcium ion binding (GO:0005509);; Molecular Function: GTP binding (GO:0005525);; Cellular Component: cytosol (GO:0005829);; Cellular Component: plasma membrane (GO:0005886);; Cellular Component: caveola (GO:0005901);; Biological Process: endocytosis (GO:0006897);; Cellular Component: microtubule cytoskeleton (GO:0015630);; Cellular Component: extrinsic component of membrane (…	K12469|0.0e+00|ggo:101134581|K12469 EH domain-containing protein 2 | (RefSeq) EHD2; EH domain-containing protein 2	Endocytosis (ko04144)	[TU]	Signal transduction mechanisms;; Intracellular trafficking, secretion, and vesicular transport	Domain of unknown function (DUF5600)	EH domain-containing protein 2 OS=Homo sapiens OX=9606 GN=EHD2 PE=1 SV=2	S	Function unknown	EH domain-containing protein 2 [Homo sapiens]
ENSG00000024526	DEPDC1	7.649	2063	10.0584	2445	8.961	2348	4.94688	1110	4.87159	1038	6.29468	1277	7.71139e-07	-0.694726	down	--	--	Biological Process: intracellular signal transduction (GO:0035556);;	K12472|7.0e-74|myi:110445212|K12472 epidermal growth factor receptor substrate 15 | (RefSeq) uncharacterized protein LOC110445212	Endocytosis (ko04144)	--	--	Domain found in Dishevelled, Egl-10, and Pleckstrin (DEP)	DEP domain-containing protein 1A OS=Homo sapiens OX=9606 GN=DEPDC1 PE=1 SV=2	S	Function unknown	DEP domain-containing protein 1A isoform a [Homo sapiens]
ENSG00000024862	CCDC28A	5.5771	379	5.43936	338	5.70815	391	3.09546	187	2.49267	156	3.80404	203	0.000905338	-0.709036	down	--	--	--	K04129|4.1e-26|shr:100919191|K04129 muscarinic acetylcholine receptor M1 | (RefSeq) CHRM1; muscarinic acetylcholine receptor M1	Calcium signaling pathway (ko04020);; cAMP signaling pathway (ko04024);; Neuroactive ligand-receptor interaction (ko04080);; PI3K-Akt signaling pathway (ko04151);; Cholinergic synapse (ko04725);; Regulation of actin cytoskeleton (ko04810);; Alzheimer disease (ko05010)	--	--	Domain of unknown function (DUF4061)	Coiled-coil domain-containing protein 28A OS=Homo sapiens OX=9606 GN=CCDC28A PE=1 SV=1	S	Function unknown	RecName: Full=Coiled-coil domain-containing protein 28A; AltName: Full=CCRL1AP [Homo sapiens]
ENSG00000025156	HSF2	4.42114	621	5.15004	662	4.71829	653	4.26036	519	3.23043	389	3.30284	353	0.0550309	-0.323976	normal	--	--	Molecular Function: transcription factor activity, sequence-specific DNA binding (GO:0003700);; Cellular Component: nucleus (GO:0005634);; Biological Process: regulation of transcription from RNA polymerase II promoter (GO:0006357);; Cellular Component: host cell nucleus (GO:0042025);; Molecular Function: sequence-specific DNA binding (GO:0043565);;	K09415|5.9e-284|ggo:101148554|K09415 heat shock transcription factor 2 | (RefSeq) HSF2; heat shock factor protein 2 isoform X2	--	[K]	Transcription	Vertebrate heat shock transcription factor	Heat shock factor protein 2 OS=Homo sapiens OX=9606 GN=HSF2 PE=1 SV=1	K	Transcription	heat shock factor protein 2 isoform b [Homo sapiens]
ENSG00000025293	PHF20	6.021	1924	6.68311	1957	6.40097	2059	7.10274	1954	6.11377	1675	6.72827	1645	0.24592	0.128905	normal	--	--	Cellular Component: nucleoplasm (GO:0005654);; Cellular Component: nuclear membrane (GO:0031965);; Cellular Component: MLL1 complex (GO:0071339);;	K18402|0.0e+00|hsa:51230|K18402 PHD finger protein 20 | (RefSeq) PHF20, C20orf104, GLEA2, HCA58, NZF, TDRD20A, TZP; PHD finger protein 20	--	[R]	General function prediction only	Protein of unknown function (DUF3776)	PHD finger protein 20 OS=Homo sapiens OX=9606 GN=PHF20 PE=1 SV=2	S	Function unknown	PHD finger protein 20 [Homo sapiens]
ENSG00000025423	HSD17B6	1.19609	100	1.05232	80	0.866674	73	0.893891	63	0.79857	60	0.796091	51	0.404442	-0.239808	normal	[C]	Energy production and conversion	Molecular Function: oxidoreductase activity (GO:0016491);;	K13369|1.0e-182|hsa:8630|K13369 17beta-estradiol 17-dehydrogenase / all-trans-retinol dehydrogenase (NAD+) / 3alpha(17beta)-hydroxysteroid dehydrogenase (NAD+) [EC:1.1.1.62 1.1.1.105 1.1.1.239] | (RefSeq) HSD17B6, HSE, RODH, SDR9C6; hydroxysteroid 17-beta dehydrogenase 6	Steroid hormone biosynthesis (ko00140);; Retinol metabolism (ko00830)	[QR]	Secondary metabolites biosynthesis, transport and catabolism;; General function prediction only	short chain dehydrogenase	17-beta-hydroxysteroid dehydrogenase type 6 OS=Homo sapiens OX=9606 GN=HSD17B6 PE=1 SV=1	S	Function unknown	17-beta-hydroxysteroid dehydrogenase type 6 precursor [Homo sapiens]
ENSG00000025434	NR1H3	2.56729	231	2.29694	173	1.54916	163	1.6663	137	2.24792	165	1.49785	97	0.417897	-0.213354	normal	--	--	Molecular Function: transcription factor activity, sequence-specific DNA binding (GO:0003700);; Molecular Function: steroid hormone receptor activity (GO:0003707);; Cellular Component: nucleus (GO:0005634);; Molecular Function: zinc ion binding (GO:0008270);; Cellular Component: host cell nucleus (GO:0042025);; Molecular Function: sequence-specific DNA binding (GO:0043565);;	K08536|2.9e-255|hsa:10062|K08536 liver X receptor alpha | (RefSeq) NR1H3, LXR-a, LXRA, RLD-1; nuclear receptor subfamily 1 group H member 3	PPAR signaling pathway (ko03320);; Insulin resistance (ko04931);; Non-alcoholic fatty liver disease (ko04932);; Hepatitis C (ko05160)	[T]	Signal transduction mechanisms	Ligand-binding domain of nuclear hormone receptor	Oxysterols receptor LXR-alpha OS=Homo sapiens OX=9606 GN=NR1H3 PE=1 SV=2	K	Transcription	oxysterols receptor LXR-alpha isoform 1 [Homo sapiens]
ENSG00000025708	TYMP	13.4424	1147	10.6098	838	11.0907	963	10.0712	761	10.2856	748	10.0374	676	0.339827	-0.126719	normal	[F]	Nucleotide transport and metabolism	Molecular Function: phosphorylase activity (GO:0004645);; Biological Process: pyrimidine nucleobase metabolic process (GO:0006206);; Biological Process: pyrimidine nucleoside metabolic process (GO:0006213);; Molecular Function: thymidine phosphorylase activity (GO:0009032);; Molecular Function: pyrimidine-nucleoside phosphorylase activity (GO:0016154);;	K00758|1.6e-267|hsa:1890|K00758 thymidine phosphorylase [EC:2.4.2.4] | (RefSeq) TYMP, ECGF, ECGF1, MEDPS1, MNGIE, MTDPS1, PDECGF, TP, hPD-ECGF; thymidine phosphorylase	Pyrimidine metabolism (ko00240);; Drug metabolism - other enzymes (ko00983);; Bladder cancer (ko05219)	--	--	Glycosyl transferase family, a/b domain	Thymidine phosphorylase OS=Homo sapiens OX=9606 GN=TYMP PE=1 SV=2	F	Nucleotide transport and metabolism	thymidine phosphorylase isoform 1 precursor [Homo sapiens]
ENSG00000025770	NCAPH2	20.1318	2179	15.4097	1514	16.4945	1793	12.8257	1185	18.4987	1708	15.7877	1321	0.614426	-0.0736831	normal	--	--	Cellular Component: nucleoplasm (GO:0005654);; Cellular Component: cell junction (GO:0030054);; Biological Process: chromosome condensation (GO:0030261);; Cellular Component: intercellular bridge (GO:0045171);;	K11490|0.0e+00|hsa:29781|K11490 condensin-2 complex subunit H2 | (RefSeq) NCAPH2, CAPH2; non-SMC condensin II complex subunit H2	--	--	--	Condensin II complex subunit CAP-H2 or CNDH2, C-term	Condensin-2 complex subunit H2 OS=Homo sapiens OX=9606 GN=NCAPH2 PE=1 SV=1	S	Function unknown	kleisin beta, isoform CRA_g [Homo sapiens]
ENSG00000025772	TOMM34	30.1054	3358	23.8939	2436	25.9794	2909	23.9262	2294	29.3668	2801	26.2588	2259	0.617587	0.0625549	normal	--	--	Molecular Function: molecular_function (GO:0003674);; Molecular Function: binding (GO:0005488);; Molecular Function: protein binding (GO:0005515);; Cellular Component: cellular_component (GO:0005575);; Cellular Component: intracellular (GO:0005622);; Cellular Component: cell (GO:0005623);; Cellular Component: nucleus (GO:0005634);; Cellular Component: nucleoplasm (GO:0005654);; Cellular Component…	K17766|3.0e-150|hsa:10953|K17766 mitochondrial import receptor subunit TOM34 | (RefSeq) TOMM34, HTOM34P, TOM34, URCC3; translocase of outer mitochondrial membrane 34	--	[R]	General function prediction only	Tetratricopeptide repeat	Mitochondrial import receptor subunit TOM34 OS=Homo sapiens OX=9606 GN=TOMM34 PE=1 SV=2	S	Function unknown	mitochondrial import receptor subunit TOM34 [Pan troglodytes]
ENSG00000025796	SEC63	18.5922	6312	21.608	6797	21.1115	7275	17.9909	5283	14.915	4404	17.724	4684	0.0981619	-0.202067	normal	[O]	Posttranslational modification, protein turnover, chaperones	Biological Process: liver development (GO:0001889);; Cellular Component: endoplasmic reticulum (GO:0005783);; Biological Process: SRP-dependent cotranslational protein targeting to membrane (GO:0006614);; Biological Process: nitrogen compound metabolic process (GO:0006807);; Biological Process: multicellular organism aging (GO:0010259);; Cellular Component: integral component of membrane (GO:0016…	K09540|0.0e+00|hsa:11231|K09540 translocation protein SEC63 | (RefSeq) SEC63, DNAJC23, ERdj2, PCLD2, PRO2507, SEC63L; SEC63 homolog, protein translocation regulator	Protein export (ko03060);; Protein processing in endoplasmic reticulum (ko04141)	[UO]	Intracellular trafficking, secretion, and vesicular transport;; Posttranslational modification, protein turnover, chaperones	Sec63 Brl domain	Translocation protein SEC63 homolog OS=Homo sapiens OX=9606 GN=SEC63 PE=1 SV=2	U	Intracellular trafficking, secretion, and vesicular transport	translocation protein SEC63 homolog [Pongo abelii]
ENSG00000025800	KPNA6	10.9021	4351	12.5705	4578	12.5141	5014	13.4581	4615	14.3292	4886	13.6834	4211	0.0148237	0.275446	normal	--	--	Cellular Component: cytoplasm (GO:0005737);; Biological Process: protein import into nucleus (GO:0006606);; Cellular Component: host cell nucleus (GO:0042025);; Molecular Function: nuclear import signal receptor activity (GO:0061608);;	K15042|1.6e-196|csab:103225204|K15042 importin subunit alpha-6/7 | (RefSeq) KPNA6; karyopherin subunit alpha 6	Influenza A (ko05164)	[U]	Intracellular trafficking, secretion, and vesicular transport	Armadillo/beta-catenin-like repeat	Importin subunit alpha-7 OS=Homo sapiens OX=9606 GN=KPNA6 PE=1 SV=1	U	Intracellular trafficking, secretion, and vesicular transport	importin subunit alpha-7 [Pongo abelii]
ENSG00000026025	VIM	3896.03	397270	3330.68	322859	3550.88	363447	3907.46	343024	3854.4	336298	3828.29	300909	0.140009	0.158921	normal	--	--	Cellular Component: intermediate filament (GO:0005882);;	K07606|9.1e-112|ggo:101137880|K07606 vimentin | (RefSeq) VIM; vimentin	Epstein-Barr virus infection (ko05169);; MicroRNAs in cancer (ko05206)	--	--	Intermediate filament protein	Vimentin OS=Homo sapiens OX=9606 GN=VIM PE=1 SV=4	Z	Cytoskeleton	vimentin variant 4 [Homo sapiens]
ENSG00000026036	RTEL1-TNFRSF6B	0.786319	206	0.227226	55	0.49841	131	0.097965	22	0.572667	128	0.105233	22	0.122679	-0.893518	normal	[L]	Replication, recombination and repair	Biological Process: telomere maintenance (GO:0000723);; Molecular Function: DNA binding (GO:0003677);; Molecular Function: DNA helicase activity (GO:0003678);; Molecular Function: ATP binding (GO:0005524);; Cellular Component: nucleus (GO:0005634);; Biological Process: DNA replication (GO:0006260);; Biological Process: DNA repair (GO:0006281);; Biological Process: DNA recombination (GO:0006310);;…	K11136|0.0e+00|hsa:51750|K11136 regulator of telomere elongation helicase 1 [EC:3.6.4.12] | (RefSeq) RTEL1, C20orf41, DKCA4, DKCB5, NHL, PFBMFT3, RTEL; regulator of telomere elongation helicase 1	--	[L]	Replication, recombination and repair	DEAD_2	Regulator of telomere elongation helicase 1 OS=Homo sapiens OX=9606 GN=RTEL1 PE=1 SV=2	L	Replication, recombination and repair	regulator of telomere elongation helicase 1 isoform 3 [Homo sapiens]
ENSG00000026103	FAS	12.7275	1690	14.0876	1663	14.0236	1825	14.4204	1612	10.9212	1263	13.5816	1310	0.966027	-0.00545147	normal	--	--	Molecular Function: transmembrane signaling receptor activity (GO:0004888);; Biological Process: apoptotic process (GO:0006915);; Biological Process: immune response (GO:0006955);; Biological Process: signal transduction (GO:0007165);; Cellular Component: membrane (GO:0016020);;	K04390|5.5e-198|hsa:355|K04390 tumor necrosis factor receptor superfamily member 6 | (RefSeq) FAS, ALPS1A, APO-1, APT1, CD95, FAS1, FASTM, TNFRSF6; Fas cell surface death receptor	Platinum drug resistance (ko01524);; MAPK signaling pathway (ko04010);; Cytokine-cytokine receptor interaction (ko04060);; p53 signaling pathway (ko04115);; Apoptosis (ko04210);; Necroptosis (ko04217);; Natural killer cell mediated cytotoxicity (ko04650);; TNF signaling pathway (ko04668);; Non-alcoholic fatty liver disease (ko04932);; Type I diabetes mellitus (ko04940);; Alzheimer disease (ko0501…	--	--	TNFR/NGFR cysteine-rich region	Tumor necrosis factor receptor superfamily member 6 OS=Homo sapiens OX=9606 GN=FAS PE=1 SV=1	U	Intracellular trafficking, secretion, and vesicular transport	tumor necrosis factor receptor superfamily member 6 isoform 1 precursor [Homo sapiens]
ENSG00000026297	RNASET2	10.9533	827	8.84508	608	8.93739	668	8.21041	526	10.9258	703	9.55076	551	0.693383	0.0639994	normal	--	--	Molecular Function: RNA binding (GO:0003723);; Molecular Function: ribonuclease T2 activity (GO:0033897);;	K01166|4.4e-49|hsa:8635|K01166 ribonuclease T2 [EC:4.6.1.19] | (RefSeq) RNASET2, RNASE6PL, bA514O12.3; ribonuclease T2	--	[A]	RNA processing and modification	Ribonuclease T2 family	Ribonuclease T2 OS=Homo sapiens OX=9606 GN=RNASET2 PE=1 SV=2	S	Function unknown	extra-cellular ribonuclease [Homo sapiens]
ENSG00000026508	CD44	150.509	34442	160.892	31964	171.937	34947	265.258	38876	257.41	41784	286.617	36783	8.5666e-07	0.51478	normal	--	--	Biological Process: reproduction (GO:0000003);; Biological Process: syncytium formation by plasma membrane fusion (GO:0000768);; Biological Process: skeletal system development (GO:0001501);; Biological Process: regulation of cell growth (GO:0001558);; Biological Process: blood vessel development (GO:0001568);; Biological Process: urogenital system development (GO:0001655);; Biological Process: u…
ENSG00000026559	KCNG1	17.223	1748	14.8064	1339	14.8998	1460	17.7534	1539	13.319	1175	17.9205	1319	0.310163	0.134188	normal	[T]	Signal transduction mechanisms	Molecular Function: voltage-gated potassium channel activity (GO:0005249);; Cellular Component: voltage-gated potassium channel complex (GO:0008076);; Biological Process: regulation of ion transmembrane transport (GO:0034765);; Biological Process: protein homooligomerization (GO:0051260);;	K04900|4.3e-295|ggo:101130888|K04900 potassium voltage-gated channel subfamily G member 1 | (RefSeq) KCNG1; potassium voltage-gated channel subfamily G member 1	--	[P]	Inorganic ion transport and metabolism	Ion transport protein	Potassium voltage-gated channel subfamily G member 1 OS=Homo sapiens OX=9606 GN=KCNG1 PE=1 SV=1	P	Inorganic ion transport and metabolism	potassium voltage-gated channel subfamily G member 1 [Homo sapiens]
ENSG00000026652	AGPAT4	1.91667	783	2.22612	846	2.09035	839	2.30408	804	2.28567	723	2.31743	666	0.336018	0.127296	normal	[I]	Lipid transport and metabolism	Cellular Component: integral component of membrane (GO:0016021);; Molecular Function: transferase activity, transferring acyl groups (GO:0016746);;	K13523|3.8e-224|hsa:56895|K13523 lysophosphatidic acid acyltransferase / lysophosphatidylinositol acyltransferase [EC:2.3.1.51 2.3.1.-] | (RefSeq) AGPAT4, 1-AGPAT4, LPAAT-delta, dJ473J16.2; 1-acylglycerol-3-phosphate O-acyltransferase 4	Glycerolipid metabolism (ko00561);; Glycerophospholipid metabolism (ko00564);; Phospholipase D signaling pathway (ko04072)	[I]	Lipid transport and metabolism	Acyltransferase C-terminus	1-acyl-sn-glycerol-3-phosphate acyltransferase delta OS=Homo sapiens OX=9606 GN=AGPAT4 PE=1 SV=1	I	Lipid transport and metabolism	1-acyl-sn-glycerol-3-phosphate acyltransferase delta [Homo sapiens]
ENSG00000026950	BTN3A1	5.95016	1000	6.47146	1002	6.77323	1141	5.9903	856	5.95547	846	5.45973	706	0.486257	-0.0854716	normal	--	--	Cellular Component: integral component of membrane (GO:0016021);;	K06712|1.7e-283|hsa:11119|K06712 butyrophilin | (RefSeq) BTN3A1, BT3.1, BTF5, BTN3.1, CD277; butyrophilin subfamily 3 member A1	--	--	--	SPRY-associated domain	Butyrophilin subfamily 3 member A1 OS=Homo sapiens OX=9606 GN=BTN3A1 PE=1 SV=3	S	Function unknown	butyrophilin subfamily 3 member A1 isoform a precursor [Homo sapiens]
ENSG00000027001	MIPEP	6.06532	788	6.55416	778	6.07416	792	6.17918	690	6.25555	695	6.04619	606	0.673005	0.0551905	normal	[E]	Amino acid transport and metabolism	Molecular Function: molecular_function (GO:0003674);; Molecular Function: catalytic activity (GO:0003824);; Molecular Function: endopeptidase activity (GO:0004175);; Molecular Function: metalloendopeptidase activity (GO:0004222);; Cellular Component: cellular_component (GO:0005575);; Cellular Component: intracellular (GO:0005622);; Cellular Component: cell (GO:0005623);; Cellular Component: cytop…	K01410|0.0e+00|hsa:4285|K01410 mitochondrial intermediate peptidase [EC:3.4.24.59] | (RefSeq) MIPEP, COXPD31, HMIP, MIP; mitochondrial intermediate peptidase	--	[O]	Posttranslational modification, protein turnover, chaperones	Peptidase family M3	Mitochondrial intermediate peptidase OS=Homo sapiens OX=9606 GN=MIPEP PE=1 SV=2	E	Amino acid transport and metabolism	mitochondrial intermediate peptidase [Homo sapiens]
ENSG00000027075	PRKCH	0.610174	114	0.466549	81	0.445496	86	0.510665	86	0.348749	58	0.32018	40	0.309642	-0.317098	normal	[T]	Signal transduction mechanisms	Molecular Function: calcium-dependent protein kinase C activity (GO:0004698);; Molecular Function: ATP binding (GO:0005524);; Cellular Component: cytoplasm (GO:0005737);; Biological Process: cell differentiation (GO:0030154);; Biological Process: intracellular signal transduction (GO:0035556);; Molecular Function: metal ion binding (GO:0046872);;	K18051|0.0e+00|hsa:5583|K18051 novel protein kinase C eta type [EC:2.7.11.13] | (RefSeq) PRKCH, PKC-L, PKCL, PRKCL, nPKC-eta; protein kinase C eta	Vascular smooth muscle contraction (ko04270);; Inflammatory mediator regulation of TRP channels (ko04750)	[T]	Signal transduction mechanisms	Protein kinase domain	Protein kinase C eta type OS=Homo sapiens OX=9606 GN=PRKCH PE=1 SV=4	T	Signal transduction mechanisms	protein kinase C eta type [Homo sapiens]
ENSG00000027697	IFNGR1	11.2876	1308	11.5831	1226	11.0989	1291	12.8964	1295	10.4776	1038	12.2613	1096	0.223961	0.145128	normal	--	--	Cellular Component: integral component of membrane (GO:0016021);; Molecular Function: cytokine binding (GO:0019955);;	K05132|3.7e-264|hsa:3459|K05132 interferon gamma receptor 1 | (RefSeq) IFNGR1, CD119, IFNGR, IMD27A, IMD27B; interferon gamma receptor 1	Cytokine-cytokine receptor interaction (ko04060);; HIF-1 signaling pathway (ko04066);; Necroptosis (ko04217);; Osteoclast differentiation (ko04380);; JAK-STAT signaling pathway (ko04630);; Natural killer cell mediated cytotoxicity (ko04650);; Th1 and Th2 cell differentiation (ko04658);; Th17 cell differentiation (ko04659);; Leishmaniasis (ko05140);; Chagas disease (ko05142);; Toxoplasmosis (ko051…	--	--	Interferon gamma receptor (IFNGR1)	Interferon gamma receptor 1 OS=Homo sapiens OX=9606 GN=IFNGR1 PE=1 SV=1	U	Intracellular trafficking, secretion, and vesicular transport	interferon gamma receptor 1 isoform 2 [Homo sapiens]
ENSG00000027847	B4GALT7	22.9839	2071	20.783	1646	21.3413	1960	18.945	1484	21.1648	1668	20.4692	1377	0.843873	-0.02216	normal	[G]	Carbohydrate transport and metabolism	Biological Process: carbohydrate metabolic process (GO:0005975);; Molecular Function: transferase activity, transferring glycosyl groups (GO:0016757);;	K00733|1.7e-196|hsa:11285|K00733 xylosylprotein 4-beta-galactosyltransferase [EC:2.4.1.133] | (RefSeq) B4GALT7, EDSP1, EDSSLA, EDSSPD1, XGALT1, XGPT, XGPT1; beta-1,4-galactosyltransferase 7	Glycosaminoglycan biosynthesis - chondroitin sulfate / dermatan sulfate (ko00532);; Glycosaminoglycan biosynthesis - heparan sulfate / heparin (ko00534)	[G]	Carbohydrate transport and metabolism	N-terminal domain of galactosyltransferase	Beta-1,4-galactosyltransferase 7 OS=Homo sapiens OX=9606 GN=B4GALT7 PE=1 SV=1	I	Lipid transport and metabolism	beta-1,4-galactosyltransferase 7 [Pan troglodytes]
ENSG00000028116	VRK2	10.6017	1094	11.8135	1117	12.0943	1284	9.25923	830	7.45582	678	9.2555	761	0.0180043	-0.318055	normal	[R]	General function prediction only	Molecular Function: protein kinase activity (GO:0004672);; Molecular Function: ATP binding (GO:0005524);;	K08816|1.1e-232|ggo:101144522|K08816 vaccinia related kinase [EC:2.7.11.1] | (RefSeq) VRK2; serine/threonine-protein kinase VRK2 isoform X1	--	[T]	Signal transduction mechanisms	Protein kinase domain	Serine/threonine-protein kinase VRK2 OS=Homo sapiens OX=9606 GN=VRK2 PE=1 SV=3	T	Signal transduction mechanisms	serine/threonine-protein kinase VRK2 isoform X2 [Homo sapiens]
ENSG00000028137	TNFRSF1B	0.757789	151	0.864543	158	0.618249	124	0.478756	78	0.297453	51	0.489272	75	0.00619404	-0.780912	down	--	--	Molecular Function: tumor necrosis factor-activated receptor activity (GO:0005031);; Biological Process: inflammatory response (GO:0006954);; Cellular Component: integral component of membrane (GO:0016021);;	K05141|4.2e-257|hsa:7133|K05141 tumor necrosis factor receptor superfamily member 1B | (RefSeq) TNFRSF1B, CD120b, TBPII, TNF-R-II, TNF-R75, TNFBR, TNFR1B, TNFR2, TNFR80, p75, p75TNFR; TNF receptor superfamily member 1B	Cytokine-cytokine receptor interaction (ko04060);; Viral protein interaction with cytokine and cytokine receptor (ko04061);; TNF signaling pathway (ko04668);; Adipocytokine signaling pathway (ko04920);; Amyotrophic lateral sclerosis (ko05014);; Human immunodeficiency virus 1 infection (ko05170)	--	--	TNFR/NGFR cysteine-rich region	Tumor necrosis factor receptor superfamily member 1B OS=Homo sapiens OX=9606 GN=TNFRSF1B PE=1 SV=3	U	Intracellular trafficking, secretion, and vesicular transport	tumor necrosis factor receptor superfamily member 1B precursor [Homo sapiens]
ENSG00000028203	VEZT	21.3835	3607	24.844	3717	22.5709	4090	16.438	2746	15.595	2284	17.9112	2631	0.0321789	-0.26923	normal	--	--	Cellular Component: nucleoplasm (GO:0005654);; Cellular Component: cytosol (GO:0005829);; Cellular Component: integral component of membrane (GO:0016021);; Molecular Function: myosin binding (GO:0017022);; Biological Process: cell-cell adhesion (GO:0098609);;	--	--	--	--	Mysoin-binding motif of peroxisomes	Vezatin OS=Homo sapiens OX=9606 GN=VEZT PE=1 SV=3	S	Function unknown	vezatin isoform b [Homo sapiens]
ENSG00000028277	POU2F2	5.01142	1465	5.0836	1283	4.86046	1398	7.75155	1799	7.95014	1774	7.50276	1638	1.578e-09	0.632923	up	--	--	Molecular Function: transcription factor activity, sequence-specific DNA binding (GO:0003700);; Cellular Component: nucleoplasm (GO:0005654);; Cellular Component: intracellular membrane-bounded organelle (GO:0043231);; Molecular Function: sequence-specific DNA binding (GO:0043565);;	K09364|1.0e-234|aml:100472278|K09364 POU domain transcription factor, class 2 | (RefSeq) POU2F2; POU domain, class 2, transcription factor 2 isoform X14	Herpes simplex virus 1 infection (ko05168)	[K]	Transcription	Pou domain - N-terminal to homeobox domain	POU domain, class 2, transcription factor 2 OS=Homo sapiens OX=9606 GN=POU2F2 PE=1 SV=3	K	Transcription	POU domain, class 2, transcription factor 2 isoform 2 [Homo sapiens]
ENSG00000028310	BRD9	18.0344	2510	15.2757	1954	16.893	2398	15.1159	1783	16.8524	2036	16.3756	1753	0.961901	0.00564419	normal	--	--	--	K22184|6.7e-34|nle:100595613|K22184 bromodomain-containing protein 9 | (RefSeq) BRD9; bromodomain-containing protein 9 isoform X2	--	--	--	--	--	S	Function unknown	BRD9 isoform 2 [Pan troglodytes]
ENSG00000028528	SNX1	26.6592	4437	20.0216	3751	26.2281	4398	22.269	3788	29.5548	4024	22.0134	3398	0.214266	0.135688	normal	--	--	Cellular Component: cytosol (GO:0005829);; Biological Process: intracellular protein transport (GO:0006886);; Cellular Component: retromer complex (GO:0030904);; Molecular Function: phosphatidylinositol binding (GO:0035091);; Biological Process: retrograde transport, endosome to Golgi (GO:0042147);;	K17917|1.1e-43|hsa:6642|K17917 sorting nexin-1/2 | (RefSeq) SNX1, HsT17379, VPS5; sorting nexin 1	Endocytosis (ko04144)	[U]	Intracellular trafficking, secretion, and vesicular transport	Sorting nexin, N-terminal domain	Sorting nexin-1 OS=Homo sapiens OX=9606 GN=SNX1 PE=1 SV=3	U	Intracellular trafficking, secretion, and vesicular transport	SNX1 isoform 2 [Pan troglodytes]
ENSG00000028839	TBPL1	4.78812	1053	5.21754	828	4.20368	917	4.12518	676	4.80698	706	3.79201	610	0.14991	-0.186696	normal	[K]	Transcription	Molecular Function: DNA binding (GO:0003677);; Biological Process: DNA-templated transcription, initiation (GO:0006352);;	K03120|8.5e-100|aml:100468425|K03120 transcription initiation factor TFIID TATA-box-binding protein | (RefSeq) TBPL1; TATA box-binding protein-like protein 1	Basal transcription factors (ko03022);; Huntington disease (ko05016);; Spinocerebellar ataxia (ko05017);; Human papillomavirus infection (ko05165);; Human T-cell leukemia virus 1 infection (ko05166);; Viral carcinogenesis (ko05203)	[K]	Transcription	Transcription factor TFIID (or TATA-binding protein, TBP)	TATA box-binding protein-like 1 OS=Homo sapiens OX=9606 GN=TBPL1 PE=1 SV=1	K	Transcription	TATA box-binding protein-like 1 [Pongo abelii]
ENSG00000029153	ARNTL2	12.312	2638	9.20355	2850	9.8568	2975	17.3115	2755	9.8334	2761	10.4185	2723	0.0226295	0.263659	normal	[T]	Signal transduction mechanisms	Molecular Function: transcription factor activity, sequence-specific DNA binding (GO:0003700);; Cellular Component: nucleoplasm (GO:0005654);; Cellular Component: transcription factor complex (GO:0005667);; Cellular Component: nucleolus (GO:0005730);; Cellular Component: cytoplasm (GO:0005737);; Molecular Function: protein dimerization activity (GO:0046983);;	K09099|0.0e+00|hsa:56938|K09099 aryl hydrocarbon receptor nuclear translocator-like protein 2 | (RefSeq) ARNTL2, BMAL2, CLIF, MOP9, PASD9, bHLHe6; aryl hydrocarbon receptor nuclear translocator like 2	--	[K]	Transcription	PAS domain	Aryl hydrocarbon receptor nuclear translocator-like protein 2 OS=Homo sapiens OX=9606 GN=ARNTL2 PE=1 SV=2	K	Transcription	cycle-like factor CLIF [Homo sapiens]
ENSG00000029363	BCLAF1	20.8572	6169	31.6758	8495	25.9353	8023	16.9457	4564	11.8986	3586	18.052	4145	0.000145979	-0.584877	normal	--	--	Cellular Component: nucleus (GO:0005634);; Biological Process: apoptotic process (GO:0006915);; Biological Process: negative regulation of transcription, DNA-templated (GO:0045892);; Biological Process: positive regulation of response to DNA damage stimulus (GO:2001022);;	K13087|2.0e-303|csab:103240316|K13087 bcl2 associated transcription factor 1 | (RefSeq) BCLAF1; BCL2 associated transcription factor 1	--	--	--	THRAP3/BCLAF1 family	Bcl-2-associated transcription factor 1 OS=Homo sapiens OX=9606 GN=BCLAF1 PE=1 SV=2	K	Transcription	BCLAF1 isoform 4 [Pan troglodytes]
ENSG00000029364	SLC39A9	11.6845	2904	12.8249	2887	13.0474	3217	15.1258	3051	16.299	3173	15.4894	2889	0.00359927	0.318874	normal	[P]	Inorganic ion transport and metabolism	Cellular Component: integral component of membrane (GO:0016021);; Molecular Function: metal ion transmembrane transporter activity (GO:0046873);;	K14715|8.4e-124|pon:100171785|K14715 solute carrier family 39 (zinc transporter), member 9 | (RefSeq) SLC39A9; zinc transporter ZIP9	--	[U]	Intracellular trafficking, secretion, and vesicular transport	ZIP Zinc transporter	Zinc transporter ZIP9 OS=Homo sapiens OX=9606 GN=SLC39A9 PE=1 SV=2	P	Inorganic ion transport and metabolism	zinc transporter ZIP9 isoform 5 [Homo sapiens]
ENSG00000029639	TFB1M	6.96982	537	5.80284	409	7.0807	548	5.86348	389	5.80164	383	5.37133	319	0.380633	-0.149536	normal	[J]	Translation, ribosomal structure and biogenesis	Molecular Function: rRNA (adenine-N6,N6-)-dimethyltransferase activity (GO:0000179);; Molecular Function: RNA binding (GO:0003723);;	K15266|5.3e-196|ggo:101125704|K15266 dimethyladenosine transferase 1, mitochondrial [EC:2.1.1.-] | (RefSeq) TFB1M; dimethyladenosine transferase 1, mitochondrial isoform X1	--	[A]	RNA processing and modification	Ribosomal RNA adenine dimethylase	Dimethyladenosine transferase 1, mitochondrial OS=Homo sapiens OX=9606 GN=TFB1M PE=1 SV=1	J	Translation, ribosomal structure and biogenesis	dimethyladenosine transferase 1, mitochondrial isoform 1 [Homo sapiens]
ENSG00000029725	RABEP1	10.3206	2846	13.4893	3401	12.9258	3642	8.02455	1799	7.25532	1712	8.52322	1834	9.04438e-06	-0.584186	normal	--	--	Molecular Function: GTPase activator activity (GO:0005096);; Cellular Component: endosome (GO:0005768);; Biological Process: endocytosis (GO:0006897);; Molecular Function: growth factor activity (GO:0008083);;	K12480|0.0e+00|hsa:9135|K12480 Rab GTPase-binding effector protein 1 | (RefSeq) RABEP1, RAB5EP, RABPT5; rabaptin, RAB GTPase binding effector protein 1	Endocytosis (ko04144)	[U]	Intracellular trafficking, secretion, and vesicular transport	Rabaptin	Rab GTPase-binding effector protein 1 OS=Homo sapiens OX=9606 GN=RABEP1 PE=1 SV=2	S	Function unknown	rab GTPase-binding effector protein 1 isoform 1 [Homo sapiens]
ENSG00000029993	HMGB3	17.2093	2759	14.6973	2200	12.0064	2262	8.9823	1469	11.3079	1518	11.487	1490	0.000972769	-0.382999	normal	--	--	Molecular Function: DNA binding (GO:0003677);; Cellular Component: nucleus (GO:0005634);;	K11296|2.2e-98|cjc:100388691|K11296 high mobility group protein B3 | (RefSeq) HMGB3; high mobility group box 3	--	[R]	General function prediction only	HMG-box domain	High mobility group protein B3 OS=Homo sapiens OX=9606 GN=HMGB3 PE=1 SV=4	B	Chromatin structure and dynamics	high mobility group protein B3-like [Piliocolobus tephrosceles]
ENSG00000030066	NUP160	7.20567	2019	9.57934	2478	9.04564	2560	7.14593	1688	5.78924	1396	6.76857	1487	0.0133749	-0.326661	normal	--	--	--	K14303|0.0e+00|hsa:23279|K14303 nuclear pore complex protein Nup160 | (RefSeq) NUP160, NPHS19; nucleoporin 160	RNA transport (ko03013);; Amyotrophic lateral sclerosis (ko05014)	[YU]	Nuclear structure;; Intracellular trafficking, secretion, and vesicular transport	Nucleoporin Nup120/160	Nuclear pore complex protein Nup160 OS=Homo sapiens OX=9606 GN=NUP160 PE=1 SV=3	U	Intracellular trafficking, secretion, and vesicular transport	nuclear pore complex protein Nup160 isoform 1 [Homo sapiens]
ENSG00000030110	BAK1	11.115	1288	10.1123	1071	9.97577	1160	11.4266	1139	11.7949	1168	12.3046	1100	0.0215241	0.258273	normal	--	--	Biological Process: positive regulation of apoptotic process (GO:0043065);;	K14021|1.3e-58|hsa:578|K14021 Bcl-2 homologous antagonist/killer | (RefSeq) BAK1, BAK, BAK-LIKE, BCL2L7, CDN1; BCL2 antagonist/killer 1	Platinum drug resistance (ko01524);; Protein processing in endoplasmic reticulum (ko04141);; Apoptosis (ko04210);; Apoptosis - multiple species (ko04215);; Pathogenic Escherichia coli infection (ko05130);; Salmonella infection (ko05132);; Hepatitis C (ko05160);; Measles (ko05162);; Human cytomegalovirus infection (ko05163);; Influenza A (ko05164);; Human papillomavirus infection (ko05165);; Kapos…	[T]	Signal transduction mechanisms	--	Bcl-2 homologous antagonist/killer OS=Homo sapiens OX=9606 GN=BAK1 PE=1 SV=1	U	Intracellular trafficking, secretion, and vesicular transport	BAK1 protein [Homo sapiens]
ENSG00000030419	IKZF2	0.354416	175	0.688199	253	0.955633	269	0.920844	262	1.00642	250	1.10068	220	0.119955	0.365346	normal	--	--	Biological Process: negative regulation of transcription from RNA polymerase II promoter (GO:0000122);; Molecular Function: RNA polymerase II transcription factor activity, sequence-specific DNA binding (GO:0000981);; Molecular Function: regulatory region nucleic acid binding (GO:0001067);; Molecular Function: molecular_function (GO:0003674);; Molecular Function: nucleic acid binding (GO:0003676)…	K09220|2.6e-210|mcc:693521|K09220 IKAROS family zinc finger protein | (RefSeq) IKZF2; zinc finger protein Helios	--	[R]	General function prediction only	Zinc-finger double domain	Zinc finger protein Helios OS=Homo sapiens OX=9606 GN=IKZF2 PE=1 SV=2	S	Function unknown	helios del(ex5)v isoform [Homo sapiens]
ENSG00000030582	GRN	81.6449	9855	75.0636	8299	71.5991	8840	79.5278	8444	70.1997	7526	72.833	6923	0.571587	0.0639357	normal	--	--	Biological Process: reproduction (GO:0000003);; Cellular Component: lytic vacuole (GO:0000323);; Biological Process: in utero embryonic development (GO:0001701);; Biological Process: cell activation (GO:0001775);; Biological Process: blastocyst development (GO:0001824);; Biological Process: blastocyst hatching (GO:0001835);; Biological Process: immune effector process (GO:0002252);; Biological Pr…	K23879|0.0e+00|hsa:2896|K23879 progranulin | (RefSeq) GRN, CLN11, GEP, GP88, PCDGF, PEPI, PGRN; granulin precursor	--	[T]	Signal transduction mechanisms	Granulin	Progranulin OS=Homo sapiens OX=9606 GN=GRN PE=1 SV=2	S	Function unknown	progranulin precursor [Homo sapiens]
ENSG00000031003	FAM13B	2.95014	850	4.48722	1148	3.96911	1117	3.91474	944	3.53795	826	4.21216	930	0.541205	0.0944799	normal	--	--	Biological Process: signal transduction (GO:0007165);;	K20630|6.8e-49|pss:102445020|K20630 chimaerin | (RefSeq) protein FAM13A-like	--	--	--	RhoGAP domain	Protein FAM13B OS=Homo sapiens OX=9606 GN=FAM13B PE=1 SV=2	S	Function unknown	protein FAM13B [Homo sapiens]
ENSG00000031081	ARHGAP31	3.96043	1996	4.78261	2203	4.64571	2346	4.99347	2164	4.77073	2049	5.02334	1952	0.0637097	0.213915	normal	--	--	Biological Process: signal transduction (GO:0007165);;	K20646|0.0e+00|hsa:57514|K20646 Rho GTPase-activating protein 31 | (RefSeq) ARHGAP31, AOS1, CDGAP; Rho GTPase activating protein 31	--	[T]	Signal transduction mechanisms	RhoGAP domain	Rho GTPase-activating protein 31 OS=Homo sapiens OX=9606 GN=ARHGAP31 PE=1 SV=2	U	Intracellular trafficking, secretion, and vesicular transport	rho GTPase-activating protein 31 [Homo sapiens]
ENSG00000031691	CENPQ	4.52949	425	4.59254	394	3.88014	366	3.39722	274	2.51464	202	3.3665	244	0.0445714	-0.414427	normal	--	--	Cellular Component: cellular_component (GO:0005575);; Cellular Component: intracellular (GO:0005622);; Cellular Component: cell (GO:0005623);; Cellular Component: nucleus (GO:0005634);; Cellular Component: nucleoplasm (GO:0005654);; Cellular Component: cytoplasm (GO:0005737);; Cellular Component: cytosol (GO:0005829);; Cellular Component: cytoskeleton (GO:0005856);; Biological Process: DNA packag…	K11509|1.5e-137|hsa:55166|K11509 centromere protein Q | (RefSeq) CENPQ, C6orf139, CENP-Q; centromere protein Q	--	--	--	CENP-Q, a CENPA-CAD centromere complex subunit	Centromere protein Q OS=Homo sapiens OX=9606 GN=CENPQ PE=1 SV=1	S	Function unknown	centromere protein Q [Homo sapiens]
ENSG00000031698	SARS	146.927	14729	117.372	10751	126.855	12766	127.176	10959	141.451	12128	128.536	9932	0.445005	0.0925116	normal	[J]	Translation, ribosomal structure and biogenesis	Molecular Function: serine-tRNA ligase activity (GO:0004828);; Molecular Function: ATP binding (GO:0005524);; Cellular Component: cytosol (GO:0005829);; Biological Process: seryl-tRNA aminoacylation (GO:0006434);;	K01875|1.1e-306|mcc:695046|K01875 seryl-tRNA synthetase [EC:6.1.1.11] | (RefSeq) SARS; serine--tRNA ligase, cytoplasmic isoform X1	Aminoacyl-tRNA biosynthesis (ko00970)	[J]	Translation, ribosomal structure and biogenesis	tRNA synthetase class II core domain (G, H, P, S and T)	Serine--tRNA ligase, cytoplasmic OS=Homo sapiens OX=9606 GN=SARS1 PE=1 SV=3	J	Translation, ribosomal structure and biogenesis	serine--tRNA ligase, cytoplasmic isoform b [Homo sapiens]
ENSG00000031823	RANBP3	21.9166	3037	20.0043	2501	22.5243	2875	21.3842	2191	19.3476	2247	21.098	1933	0.367565	-0.0981843	normal	--	--	Biological Process: intracellular transport (GO:0046907);;	K15304|2.5e-283|hsa:8498|K15304 Ran-binding protein 3 | (RefSeq) RANBP3; RAN binding protein 3	Human T-cell leukemia virus 1 infection (ko05166)	[U]	Intracellular trafficking, secretion, and vesicular transport	RanBP1 domain	Ran-binding protein 3 OS=Homo sapiens OX=9606 GN=RANBP3 PE=1 SV=1	U	Intracellular trafficking, secretion, and vesicular transport	hypothetical protein, partial [Homo sapiens]
ENSG00000032219	ARID4A	1.84615	576	3.34812	955	2.60104	790	1.74992	468	1.43177	390	1.87154	460	0.0116659	-0.520111	normal	--	--	Molecular Function: DNA binding (GO:0003677);; Cellular Component: nucleoplasm (GO:0005654);; Cellular Component: cytosol (GO:0005829);; Cellular Component: plasma membrane (GO:0005886);; Biological Process: regulation of gene expression by genetic imprinting (GO:0006349);; Biological Process: spermatogenesis (GO:0007283);; Biological Process: histone H4-K20 trimethylation (GO:0034773);; Biologic…	K19194|0.0e+00|hsa:5926|K19194 AT-rich interactive domain-containing protein 4A | (RefSeq) ARID4A, RBBP-1, RBBP1, RBP-1, RBP1; AT-rich interaction domain 4A	--	[BK]	Chromatin structure and dynamics;; Transcription	RBB1NT (NUC162) domain	AT-rich interactive domain-containing protein 4A OS=Homo sapiens OX=9606 GN=ARID4A PE=1 SV=3	S	Function unknown	AT-rich interactive domain-containing protein 4A isoform I [Homo sapiens]
ENSG00000032389	EIPR1	15.0369	1435	12.7074	1089	13.1146	1265	15.1551	1226	18.8706	1530	15.4647	1136	0.00696732	0.340742	normal	--	--	Molecular Function: protein binding (GO:0005515);; Biological Process: biological_process (GO:0008150);; Biological Process: regulation of intracellular transport (GO:0032386);; Biological Process: positive regulation of intracellular transport (GO:0032388);; Biological Process: regulation of localization (GO:0032879);; Biological Process: positive regulation of biological process (GO:0048518);; …	K23289|2.1e-244|pon:100171819|K23289 EARP and GARP complex-interacting protein 1 | (RefSeq) EIPR1; EARP-interacting protein	--	[S]	Function unknown	WD domain, G-beta repeat	EARP and GARP complex-interacting protein 1 OS=Homo sapiens OX=9606 GN=EIPR1 PE=1 SV=2	S	Function unknown	EARP and GARP complex-interacting protein 1 isoform 1 [Homo sapiens]
ENSG00000032444	PNPLA6	23.5978	5538	22.9626	4926	21.8088	4770	20.5465	3924	20.8422	4151	21.502	3754	0.578164	-0.0629938	normal	[R]	General function prediction only	Molecular Function: lysophospholipase activity (GO:0004622);; Cellular Component: integral component of membrane (GO:0016021);; Biological Process: lipid catabolic process (GO:0016042);; Biological Process: phosphatidylcholine metabolic process (GO:0046470);;	K14676|0.0e+00|pps:100984736|K14676 lysophospholipid hydrolase [EC:3.1.1.5] | (RefSeq) PNPLA6; patatin like phospholipase domain containing 6	Glycerophospholipid metabolism (ko00564)	[R]	General function prediction only	Cyclic nucleotide-binding domain	Patatin-like phospholipase domain-containing protein 6 OS=Homo sapiens OX=9606 GN=PNPLA6 PE=1 SV=3	S	Function unknown	patatin-like phospholipase domain-containing protein 6 isoform b [Homo sapiens]
ENSG00000032742	IFT88	4.71219	701	6.06467	851	6.00282	927	3.54001	467	2.78768	356	3.64469	432	0.000118443	-0.67833	down	--	--	Cellular Component: motile cilium (GO:0031514);;	K16474|0.0e+00|hsa:8100|K16474 intraflagellar transport protein 88 | (RefSeq) IFT88, D13S1056E, DAF19, TG737, TTC10, hTg737; intraflagellar transport 88	--	[R]	General function prediction only	Tetratricopeptide repeat	Intraflagellar transport protein 88 homolog OS=Homo sapiens OX=9606 GN=IFT88 PE=1 SV=3	S	Function unknown	intraflagellar transport protein 88 homolog isoform 1 [Homo sapiens]
ENSG00000033011	ALG1	17.9111	2059	12.0659	1271	14.9956	1732	16.8842	1672	19.4893	1911	16.747	1489	0.0259449	0.309729	normal	--	--	Molecular Function: mannosyltransferase activity (GO:0000030);;	K03842|1.5e-214|hsa:56052|K03842 beta-1,4-mannosyltransferase [EC:2.4.1.142] | (RefSeq) ALG1, CDG1K, HMAT1, HMT-1, HMT1, MT-1, Mat-1, hMat-1; ALG1 chitobiosyldiphosphodolichol beta-mannosyltransferase	N-Glycan biosynthesis (ko00510);; Various types of N-glycan biosynthesis (ko00513)	[O]	Posttranslational modification, protein turnover, chaperones	Glycosyl transferases group 1	Chitobiosyldiphosphodolichol beta-mannosyltransferase OS=Homo sapiens OX=9606 GN=ALG1 PE=1 SV=2	M	Cell wall/membrane/envelope biogenesis	chitobiosyldiphosphodolichol beta-mannosyltransferase isoform 1 [Homo sapiens]
ENSG00000033030	ZCCHC8	7.34694	1168	7.46169	1100	6.66131	1066	6.27973	851	5.70559	775	6.81135	841	0.30449	-0.129724	normal	--	--	Biological Process: RNA splicing, via transesterification reactions (GO:0000375);; Biological Process: RNA splicing, via transesterification reactions with bulged adenosine as nucleophile (GO:0000377);; Biological Process: mRNA splicing, via spliceosome (GO:0000398);; Cellular Component: cellular_component (GO:0005575);; Cellular Component: intracellular (GO:0005622);; Cellular Component: cell (G…	K13128|2.1e-256|hsa:55596|K13128 zinc finger CCHC domain-containing protein 8 | (RefSeq) ZCCHC8, PFBMFT5; zinc finger CCHC-type containing 8	--	[S]	Function unknown	PSP	Zinc finger CCHC domain-containing protein 8 OS=Homo sapiens OX=9606 GN=ZCCHC8 PE=1 SV=2	S	Function unknown	ZCCHC8 protein, partial [Homo sapiens]
ENSG00000033050	ABCF2	26.6681	5088	25.0919	4349	26.9585	5092	23.288	3746	25.0532	4051	24.2861	3568	0.648799	-0.050036	normal	[R]	General function prediction only	Molecular Function: ATP binding (GO:0005524);; Molecular Function: ATPase activity (GO:0016887);;	K06185|0.0e+00|hsa:10061|K06185 ATP-binding cassette, subfamily F, member 2 | (RefSeq) ABCF2, ABC28, EST133090, HUSSY-18, HUSSY18; ATP binding cassette subfamily F member 2	Pathogenic Escherichia coli infection (ko05130)	[R]	General function prediction only	ABC transporter	ATP-binding cassette sub-family F member 2 OS=Homo sapiens OX=9606 GN=ABCF2 PE=1 SV=2	S	Function unknown	ABCF2-H2B protein [Homo sapiens]
ENSG00000033100	CHPF2	34.8523	7209	33.2198	6294	33.0194	6863	41.1122	7341	39.8033	7134	41.1648	6488	0.00130761	0.344189	normal	--	--	Molecular Function: acetylgalactosaminyltransferase activity (GO:0008376);; Cellular Component: Golgi cisterna membrane (GO:0032580);;	K03419|0.0e+00|hsa:54480|K03419 chondroitin polymerizing factor 2 [EC:2.4.1.226] | (RefSeq) CHPF2, CSGLCA-T, CSGlcAT, ChSy-3, chPF-2; chondroitin polymerizing factor 2	Glycosaminoglycan biosynthesis - chondroitin sulfate / dermatan sulfate (ko00532)	[S]	Function unknown	Chondroitin N-acetylgalactosaminyltransferase	Chondroitin sulfate glucuronyltransferase OS=Homo sapiens OX=9606 GN=CHPF2 PE=2 SV=2	S	Function unknown	chondroitin sulfate glucuronyltransferase isoform 1 precursor [Homo sapiens]
ENSG00000033170	FUT8	9.55103	2124	10.6291	1986	9.4862	2087	8.13167	1543	7.69465	1346	7.9887	1293	0.0136062	-0.266212	normal	--	--	Biological Process: N-glycan processing (GO:0006491);; Biological Process: transforming growth factor beta receptor signaling pathway (GO:0007179);; Biological Process: integrin-mediated signaling pathway (GO:0007229);; Biological Process: respiratory gaseous exchange (GO:0007585);; Molecular Function: glycoprotein 6-alpha-L-fucosyltransferase activity (GO:0008424);; Biological Process: regulatio…	K00717|0.0e+00|ggo:101124316|K00717 glycoprotein 6-alpha-L-fucosyltransferase [EC:2.4.1.68] | (RefSeq) FUT8; alpha-(1,6)-fucosyltransferase	N-Glycan biosynthesis (ko00510);; Various types of N-glycan biosynthesis (ko00513);; Glycosaminoglycan biosynthesis - keratan sulfate (ko00533);; Transcriptional misregulation in cancer (ko05202)	[O]	Posttranslational modification, protein turnover, chaperones	Variant SH3 domain	Alpha-(1,6)-fucosyltransferase OS=Homo sapiens OX=9606 GN=FUT8 PE=1 SV=2	S	Function unknown	alpha-(1,6)-fucosyltransferase [Pan troglodytes]
ENSG00000033178	UBA6	7.16984	3691	10.1862	4734	9.62035	4897	7.28779	3218	5.95778	2578	7.85036	3099	0.0613323	-0.27964	normal	[H]	Coenzyme transport and metabolism	Biological Process: cellular protein modification process (GO:0006464);; Molecular Function: small protein activating enzyme activity (GO:0008641);;	K10699|0.0e+00|hsa:55236|K10699 ubiquitin-activating enzyme E1-like protein 2 [EC:6.2.1.45] | (RefSeq) UBA6, E1-L2, MOP-4, UBE1L2; ubiquitin like modifier activating enzyme 6	Ubiquitin mediated proteolysis (ko04120)	[O]	Posttranslational modification, protein turnover, chaperones	ThiF family	Ubiquitin-like modifier-activating enzyme 6 OS=Homo sapiens OX=9606 GN=UBA6 PE=1 SV=1	H	Coenzyme transport and metabolism	ubiquitin-like modifier-activating enzyme 6 [Homo sapiens]
ENSG00000033327	GAB2	4.77424	1574	5.31124	1590	5.03666	1647	3.71171	1052	3.89983	1099	3.5294	893	0.00101871	-0.362889	normal	--	--	Biological Process: cell morphogenesis (GO:0000902);; Biological Process: cell morphogenesis involved in differentiation (GO:0000904);; Biological Process: immune system process (GO:0002376);; Biological Process: immune system development (GO:0002520);; Biological Process: leukocyte differentiation (GO:0002521);; Biological Process: myeloid leukocyte differentiation (GO:0002573);; Biological Proc…	K08091|0.0e+00|hsa:9846|K08091 growth factor receptor bound protein 2-associated protein 2 | (RefSeq) GAB2; GRB2 associated binding protein 2	Ras signaling pathway (ko04014);; Sphingolipid signaling pathway (ko04071);; Phospholipase D signaling pathway (ko04072);; Osteoclast differentiation (ko04380);; Fc epsilon RI signaling pathway (ko04664);; Fc gamma R-mediated phagocytosis (ko04666);; Chronic myeloid leukemia (ko05220)	--	--	PH domain	GRB2-associated-binding protein 2 OS=Homo sapiens OX=9606 GN=GAB2 PE=1 SV=1	S	Function unknown	GRB2-associated-binding protein 2 isoform a [Homo sapiens]
ENSG00000033627	ATP6V0A1	5.67868	1124	5.91723	1063	6.39062	1313	7.43166	1225	7.30768	1247	6.48036	1018	0.0107866	0.296069	normal	[C]	Energy production and conversion	Cellular Component: vacuolar proton-transporting V-type ATPase, V0 domain (GO:0000220);; Molecular Function: hydrogen ion transmembrane transporter activity (GO:0015078);; Cellular Component: integral component of membrane (GO:0016021);;	K02154|0.0e+00|hsa:535|K02154 V-type H+-transporting ATPase subunit a | (RefSeq) ATP6V0A1, ATP6N1, ATP6N1A, Stv1, VPP1, Vph1, a1; ATPase H+ transporting V0 subunit a1	Oxidative phosphorylation (ko00190);; Lysosome (ko04142);; Phagosome (ko04145);; Synaptic vesicle cycle (ko04721);; Collecting duct acid secretion (ko04966);; Vibrio cholerae infection (ko05110);; Epithelial cell signaling in Helicobacter pylori infection (ko05120);; Tuberculosis (ko05152);; Human papillomavirus infection (ko05165);; Rheumatoid arthritis (ko05323)	[C]	Energy production and conversion	V-type ATPase 116kDa subunit family	V-type proton ATPase 116 kDa subunit a1 OS=Homo sapiens OX=9606 GN=ATP6V0A1 PE=1 SV=3	C	Energy production and conversion	V-type proton ATPase 116 kDa subunit a1 isoform 1 [Homo sapiens]
ENSG00000033800	PIAS1	3.591	1577	4.33443	1722	3.9755	1746	3.28714	1235	2.85245	1071	3.45738	1152	0.0451127	-0.242632	normal	--	--	Molecular Function: zinc ion binding (GO:0008270);;	K04706|0.0e+00|csab:103245425|K04706 E3 SUMO-protein ligase PIAS1 [EC:2.3.2.-] | (RefSeq) PIAS1; protein inhibitor of activated STAT 1	Ubiquitin mediated proteolysis (ko04120);; JAK-STAT signaling pathway (ko04630);; Hepatitis C (ko05160)	[K]	Transcription	PINIT domain	E3 SUMO-protein ligase PIAS1 OS=Homo sapiens OX=9606 GN=PIAS1 PE=1 SV=2	S	Function unknown	E3 SUMO-protein ligase PIAS1 [Macaca mulatta]
ENSG00000033867	SLC4A7	5.10438	1690	8.84695	2521	7.68217	2465	9.11502	2365	8.00302	2108	9.80174	2251	0.0515069	0.308366	normal	--	--	Molecular Function: inorganic anion exchanger activity (GO:0005452);; Cellular Component: integral component of membrane (GO:0016021);;	K13858|0.0e+00|hsa:9497|K13858 solute carrier family 4 (sodium bicarbonate cotransporter), member 7 | (RefSeq) SLC4A7, NBC2, NBC3, NBCN1, SBC2, SLC4A6; solute carrier family 4 member 7	--	[P]	Inorganic ion transport and metabolism	HCO3- transporter family	Sodium bicarbonate cotransporter 3 OS=Homo sapiens OX=9606 GN=SLC4A7 PE=1 SV=2	U	Intracellular trafficking, secretion, and vesicular transport	SLC4A7 isoform 2 [Pongo abelii]
ENSG00000034053	APBA2	4.26481	831	4.14578	742	3.70413	718	2.78987	470	3.02313	506	2.81178	423	0.00463664	-0.411834	normal	--	--	Molecular Function: amyloid-beta binding (GO:0001540);; Biological Process: chemical synaptic transmission (GO:0007268);; Cellular Component: synaptic vesicle (GO:0008021);;	K20055|0.0e+00|hsa:321|K20055 amyloid beta A4 precursor protein-binding family A member 2 | (RefSeq) APBA2, D15S1518E, HsT16821, LIN-10, MGC:14091, MINT2, X11-BETA, X11L; amyloid beta precursor protein binding family A member 2	--	[R]	General function prediction only	Phosphotyrosine interaction domain (PTB/PID)	Amyloid-beta A4 precursor protein-binding family A member 2 OS=Homo sapiens OX=9606 GN=APBA2 PE=1 SV=3	O	Posttranslational modification, protein turnover, chaperones	amyloid-beta A4 precursor protein-binding family A member 2 isoform a [Homo sapiens]
ENSG00000034152	MAP2K3	14.5769	1815	13.4898	1531	12.4224	1546	11.8186	1265	13.6173	1430	11.8141	1136	0.650612	-0.0527711	normal	--	--	--	--	--	--	--	--	--	T	Signal transduction mechanisms	MAP2K3 isoform 4 [Pan troglodytes]
ENSG00000034510	TMSB10	2662.52	71432	2064.14	50602	2238.88	60296	1904.85	43930	2207.9	50649	1878.51	38859	0.238722	-0.147014	normal	--	--	Molecular Function: actin monomer binding (GO:0003785);; Biological Process: actin filament organization (GO:0007015);;	K13785|5.8e-15|ccan:109686169|K13785 thymosin beta 10 | (RefSeq) Tmsb10; thymosin beta-10	--	[N]	Cell motility	Thymosin beta-4 family	Thymosin beta-10 OS=Homo sapiens OX=9606 GN=TMSB10 PE=1 SV=2	O	Posttranslational modification, protein turnover, chaperones	thymosin beta-10, partial [Homo sapiens]
ENSG00000034533	ASTE1	2.60243	368	1.78387	236	2.1871	313	3.09864	358	1.88782	234	2.69656	278	0.310869	0.234361	normal	--	--	Molecular Function: nuclease activity (GO:0004518);;	K15029|7.2e-48|pdam:113670687|K15029 translation initiation factor 3 subunit L | (RefSeq) protein asteroid homolog 1-like	--	--	--	XPG domain containing	Protein asteroid homolog 1 OS=Homo sapiens OX=9606 GN=ASTE1 PE=1 SV=1	S	Function unknown	protein asteroid homolog 1 [Pan troglodytes]
ENSG00000034677	RNF19A	7.87924	1840	10.1765	2158	9.23566	2165	7.84134	1565	5.88555	1158	7.225	1303	0.0210415	-0.314403	normal	--	--	Molecular Function: ubiquitin-protein transferase activity (GO:0004842);;	K11972|0.0e+00|hsa:25897|K11972 E3 ubiquitin-protein ligase RNF19A [EC:2.3.2.31] | (RefSeq) RNF19A, RNF19; ring finger protein 19A, RBR E3 ubiquitin protein ligase	--	[O]	Posttranslational modification, protein turnover, chaperones	IBR domain, a half RING-finger domain	E3 ubiquitin-protein ligase RNF19A OS=Homo sapiens OX=9606 GN=RNF19A PE=1 SV=3	O	Posttranslational modification, protein turnover, chaperones	E3 ubiquitin-protein ligase RNF19A [Homo sapiens]
ENSG00000034693	PEX3	8.62663	824	7.93796	662	9.42178	789	7.56684	602	6.58352	508	8.05162	552	0.325795	-0.144942	normal	--	--	Cellular Component: integral component of peroxisomal membrane (GO:0005779);; Biological Process: peroxisome organization (GO:0007031);;	K13336|1.9e-207|hsa:8504|K13336 peroxin-3 | (RefSeq) PEX3, PBD10A, PBD10B, TRG18; peroxisomal biogenesis factor 3	Peroxisome (ko04146)	[MU]	Cell wall/membrane/envelope biogenesis;; Intracellular trafficking, secretion, and vesicular transport	Peroxin-3	Peroxisomal biogenesis factor 3 OS=Homo sapiens OX=9606 GN=PEX3 PE=1 SV=1	U	Intracellular trafficking, secretion, and vesicular transport	peroxisomal biogenesis factor 3 [Homo sapiens]
ENSG00000034713	GABARAPL2	34.9336	1895	36.0601	1786	30.9307	1681	35.4671	1641	42.2744	1955	40.0513	1673	0.0169656	0.275445	normal	--	--	Cellular Component: cytoplasm (GO:0005737);; Biological Process: autophagy (GO:0006914);;	K08341|8.3e-61|aml:100480205|K08341 GABA(A) receptor-associated protein | (RefSeq) GABARAPL2; gamma-aminobutyric acid receptor-associated protein-like 2	FoxO signaling pathway (ko04068);; Autophagy - other (ko04136);; Mitophagy - animal (ko04137);; Autophagy - animal (ko04140);; Apelin signaling pathway (ko04371);; NOD-like receptor signaling pathway (ko04621);; GABAergic synapse (ko04727);; Amyotrophic lateral sclerosis (ko05014);; Kaposi sarcoma-associated herpesvirus infection (ko05167)	[Z]	Cytoskeleton	Autophagy protein Atg8 ubiquitin like	Gamma-aminobutyric acid receptor-associated protein-like 2 OS=Homo sapiens OX=9606 GN=GABARAPL2 PE=1 SV=1	U	Intracellular trafficking, secretion, and vesicular transport	gamma-aminobutyric acid receptor-associated protein-like 2 [Macaca mulatta]
ENSG00000035115	SH3YL1	7.30294	816	6.21809	784	6.07476	679	5.4387	551	3.70261	462	3.73861	406	0.0144689	-0.388332	normal	[I]	Lipid transport and metabolism	Cellular Component: ruffle (GO:0001726);; Molecular Function: molecular_function (GO:0003674);; Molecular Function: binding (GO:0005488);; Molecular Function: protein binding (GO:0005515);; Molecular Function: phospholipid binding (GO:0005543);; Cellular Component: cellular_component (GO:0005575);; Cellular Component: cell (GO:0005623);; Cellular Component: plasma membrane (GO:0005886);; Biologic…	K20523|6.0e-124|pps:100992810|K20523 SH3 domain-containing YSC84-like protein 1 | (RefSeq) SH3YL1; SH3 and SYLF domain containing 1	--	[S]	Function unknown	Las17-binding protein actin regulator	SH3 domain-containing YSC84-like protein 1 OS=Homo sapiens OX=9606 GN=SH3YL1 PE=1 SV=1	S	Function unknown	SH3 domain-containing YSC84-like protein 1 isoform 3 [Homo sapiens]
ENSG00000035141	FAM136A	25.6708	2466	21.4625	1870	24.166	2323	25.8717	2124	28.0642	2293	26.2421	1942	0.0377947	0.238633	normal	--	--	Cellular Component: cellular_component (GO:0005575);; Cellular Component: intracellular (GO:0005622);; Cellular Component: cell (GO:0005623);; Cellular Component: cytoplasm (GO:0005737);; Cellular Component: intracellular part (GO:0044424);; Cellular Component: cell part (GO:0044464);;	--	--	[S]	Function unknown	Eukaryotic protein of unknown function (DUF842)	Protein FAM136A OS=Homo sapiens OX=9606 GN=FAM136A PE=1 SV=1	S	Function unknown	hypothetical protein FLJ14668, isoform CRA_b [Homo sapiens]
ENSG00000035403	VCL	91.1758	28786	100.412	29348	99.2884	31782	108.901	29478	101.801	27258	94.211	25421	0.133851	0.170103	normal	--	--	Molecular Function: structural molecule activity (GO:0005198);; Cellular Component: cell (GO:0005623);; Cellular Component: plasma membrane (GO:0005886);; Cellular Component: brush border (GO:0005903);; Cellular Component: zonula adherens (GO:0005915);; Cellular Component: focal adhesion (GO:0005925);; Biological Process: cell adhesion (GO:0007155);; Molecular Function: actin filament binding (GO…	K05700|0.0e+00|ggo:101139107|K05700 vinculin | (RefSeq) VCL; vinculin isoform X1	Focal adhesion (ko04510);; Adherens junction (ko04520);; Leukocyte transendothelial migration (ko04670);; Regulation of actin cytoskeleton (ko04810);; Bacterial invasion of epithelial cells (ko05100);; Amoebiasis (ko05146)	[W]	Extracellular structures	Vinculin family	Vinculin OS=Homo sapiens OX=9606 GN=VCL PE=1 SV=4	S	Function unknown	vinculin isoform X1 [Pongo abelii]
ENSG00000035499	DEPDC1B	3.99959	531	4.15166	513	4.58796	618	2.51962	293	3.64805	417	3.2305	337	0.0441772	-0.362678	normal	--	--	Biological Process: intracellular signal transduction (GO:0035556);;	K12472|2.8e-55|myi:110445212|K12472 epidermal growth factor receptor substrate 15 | (RefSeq) uncharacterized protein LOC110445212	Endocytosis (ko04144)	--	--	Domain found in Dishevelled, Egl-10, and Pleckstrin (DEP)	DEP domain-containing protein 1B OS=Homo sapiens OX=9606 GN=DEPDC1B PE=1 SV=2	S	Function unknown	DEP domain-containing protein 1B isoform 1 [Homo sapiens]
ENSG00000035681	NSMAF	12.5494	2420	12.5206	2194	12.4807	2418	13.8701	2241	12.3673	2032	13.1325	1919	0.270768	0.118699	normal	--	--	--	K18953|1.6e-19|hsa:8439|K18953 factor associated with neutral sphingomyelinase activation | (RefSeq) NSMAF, FAN, GRAMD5; neutral sphingomyelinase activation associated factor	Sphingolipid signaling pathway (ko04071)	--	--	--	Protein FAN OS=Homo sapiens OX=9606 GN=NSMAF PE=1 SV=2	S	Function unknown	NSMAF isoform 17 [Pan troglodytes]
ENSG00000035687	ADSS	23.7168	3567	26.6443	3661	27.0159	4078	25.0214	3235	21.6125	2779	23.8956	2771	0.596396	-0.0623049	normal	[F]	Nucleotide transport and metabolism	Molecular Function: magnesium ion binding (GO:0000287);; Molecular Function: adenylosuccinate synthase activity (GO:0004019);; Molecular Function: GTP binding (GO:0005525);; Cellular Component: cytosol (GO:0005829);; Cellular Component: plasma membrane (GO:0005886);; Biological Process: aspartate metabolic process (GO:0006531);; Biological Process: response to purine-containing compound (GO:00140…	K01939|4.7e-269|hsa:159|K01939 adenylosuccinate synthase [EC:6.3.4.4] | (RefSeq) ADSS2, ADEH, ADSS, ADSS_2; adenylosuccinate synthase 2	Purine metabolism (ko00230);; Alanine, aspartate and glutamate metabolism (ko00250)	[F]	Nucleotide transport and metabolism	Adenylosuccinate synthetase	Adenylosuccinate synthetase isozyme 2 OS=Homo sapiens OX=9606 GN=ADSS2 PE=1 SV=3	F	Nucleotide transport and metabolism	adenylosuccinate synthetase isozyme 2 isoform 1 [Homo sapiens]
ENSG00000035862	TIMP2	138.416	27284	146.917	26366	140.279	27776	145.27	24421	148.052	24963	146.178	22239	0.28874	0.115677	normal	--	--	Molecular Function: integrin binding (GO:0005178);; Cellular Component: extracellular space (GO:0005615);; Biological Process: central nervous system development (GO:0007417);; Biological Process: aging (GO:0007568);; Molecular Function: metalloendopeptidase inhibitor activity (GO:0008191);; Biological Process: negative regulation of cell proliferation (GO:0008285);; Cellular Component: cell surf…	K22583|5.6e-127|hsa:7077|K22583 metalloproteinase inhibitor 2 | (RefSeq) TIMP2, CSC-21K, DDC8; TIMP metallopeptidase inhibitor 2	--	[R]	General function prediction only	Tissue inhibitor of metalloproteinase	Metalloproteinase inhibitor 2 OS=Homo sapiens OX=9606 GN=TIMP2 PE=1 SV=2	O	Posttranslational modification, protein turnover, chaperones	metalloproteinase inhibitor 2 precursor [Homo sapiens]
ENSG00000035928	RFC1	12.1369	3175	14.5321	3480	13.5476	3558	10.0884	2283	7.14259	1593	10.1799	2066	0.00107402	-0.476427	normal	[L]	Replication, recombination and repair	Biological Process: negative regulation of transcription from RNA polymerase II promoter (GO:0000122);; Molecular Function: nucleotide binding (GO:0000166);; Biological Process: telomere maintenance (GO:0000723);; Biological Process: DNA synthesis involved in DNA repair (GO:0000731);; Molecular Function: molecular_function (GO:0003674);; Molecular Function: nucleic acid binding (GO:0003676);; Mol…	K10754|0.0e+00|hsa:5981|K10754 replication factor C subunit 1 | (RefSeq) RFC1, A1, CANVAS, MHCBFB, PO-GA, RECC1, RFC, RFC140; replication factor C subunit 1	DNA replication (ko03030);; Nucleotide excision repair (ko03420);; Mismatch repair (ko03430)	[L]	Replication, recombination and repair	Replication factor RFC1 C terminal domain	Replication factor C subunit 1 OS=Homo sapiens OX=9606 GN=RFC1 PE=1 SV=4	S	Function unknown	replication factor C subunit 1 isoform 2 [Homo sapiens]
ENSG00000036054	TBC1D23	11.8355	2353	17.4246	3164	15.0291	2985	10.0411	1717	9.40106	1591	11.1758	1710	0.0011711	-0.461042	normal	--	--	Cellular Component: Golgi apparatus (GO:0005794);; Cellular Component: cytosol (GO:0005829);; Biological Process: retrograde transport, endosome to Golgi (GO:0042147);;	K22555|0.0e+00|hsa:55773|K22555 TBC1 domain family member 23 | (RefSeq) TBC1D23, NS4ATP1, PCH11; TBC1 domain family member 23	--	[R]	General function prediction only	Rab-GTPase-TBC domain	TBC1 domain family member 23 OS=Homo sapiens OX=9606 GN=TBC1D23 PE=1 SV=3	S	Function unknown	TBC1 domain family member 23 isoform 1 [Homo sapiens]
ENSG00000036257	CUL3	11.8862	4241	12.5174	3543	13.5408	4324	9.5247	2964	10.1551	2711	9.98213	2566	0.0261937	-0.250205	normal	--	--	Biological Process: negative regulation of transcription from RNA polymerase II promoter (GO:0000122);; Biological Process: protein polyubiquitination (GO:0000209);; Biological Process: mitotic cell cycle (GO:0000278);; Biological Process: trophectodermal cellular morphogenesis (GO:0001831);; Cellular Component: nucleus (GO:0005634);; Cellular Component: Golgi apparatus (GO:0005794);; Biological …	K03869|0.0e+00|csab:103217971|K03869 cullin 3 | (RefSeq) CUL3; cullin 3	Ubiquitin mediated proteolysis (ko04120);; Hedgehog signaling pathway (ko04340)	[D]	Cell cycle control, cell division, chromosome partitioning	Cullin family	Cullin-3 OS=Homo sapiens OX=9606 GN=CUL3 PE=1 SV=2	O	Posttranslational modification, protein turnover, chaperones	cullin-3 [Macaca mulatta]
ENSG00000036549	AC118549.1	6.81234	1549	10.5119	2152	8.50918	1941	6.63071	1263	5.81736	1086	6.82734	1162	0.00861004	-0.387265	normal	--	--	Cellular Component: histone acetyltransferase complex (GO:0000123);; Molecular Function: RNA polymerase II transcription factor activity, sequence-specific DNA binding (GO:0000981);; Molecular Function: molecular_function (GO:0003674);; Molecular Function: transcription factor activity, sequence-specific DNA binding (GO:0003700);; Cellular Component: cellular_component (GO:0005575);; Cellular Com…	--	--	--	--	Myb-like DNA-binding domain	ZZ-type zinc finger-containing protein 3 OS=Homo sapiens OX=9606 GN=ZZZ3 PE=1 SV=1	B	Chromatin structure and dynamics	ZZ-type zinc finger-containing protein 3 isoform 1 [Homo sapiens]
ENSG00000037042	TUBG2	11.1572	1063	9.47404	825	8.9343	855	8.15425	668	9.37622	764	8.19564	602	0.346631	-0.13008	normal	--	--	Cellular Component: gamma-tubulin complex (GO:0000930);; Molecular Function: GTPase activity (GO:0003924);; Molecular Function: GTP binding (GO:0005525);; Cellular Component: microtubule (GO:0005874);; Biological Process: microtubule nucleation (GO:0007020);; Biological Process: cytoplasmic microtubule organization (GO:0031122);;	K10389|5.7e-259|hsa:27175|K10389 tubulin gamma | (RefSeq) TUBG2; tubulin gamma 2	Human papillomavirus infection (ko05165)	[Z]	Cytoskeleton	Tubulin/FtsZ family, GTPase domain	Tubulin gamma-2 chain OS=Homo sapiens OX=9606 GN=TUBG2 PE=2 SV=1	Z	Cytoskeleton	uncharacterized protein LOC101866203 [Macaca fascicularis]
ENSG00000037241	RPL26L1	44.1668	1657	38.8011	1321	40.5562	1526	38.778	1242	43.21	1410	36.7205	1056	0.868159	0.0198473	normal	[J]	Translation, ribosomal structure and biogenesis	Molecular Function: structural constituent of ribosome (GO:0003735);; Biological Process: translation (GO:0006412);; Cellular Component: large ribosomal subunit (GO:0015934);;	K02898|5.8e-72|aju:106975374|K02898 large subunit ribosomal protein L26e | (RefSeq) RPL26L1; 60S ribosomal protein L26-like 1	Ribosome (ko03010)	[J]	Translation, ribosomal structure and biogenesis	Ribosomal proteins L26 eukaryotic, L24P archaeal	60S ribosomal protein L26-like 1 OS=Homo sapiens OX=9606 GN=RPL26L1 PE=1 SV=1	J	Translation, ribosomal structure and biogenesis	60S ribosomal protein L26-like 1 isoform X1 [Pan paniscus]
ENSG00000037474	NSUN2	20.6824	3645	21.0914	3397	22.2285	3885	20.2223	3068	20.8229	3144	21.9627	2815	0.804161	0.0269635	normal	[J]	Translation, ribosomal structure and biogenesis	Biological Process: reproduction (GO:0000003);; Molecular Function: tRNA binding (GO:0000049);; Biological Process: cell cycle checkpoint (GO:0000075);; Biological Process: RNA methylation (GO:0001510);; Biological Process: hair follicle development (GO:0001942);; Biological Process: developmental process involved in reproduction (GO:0003006);; Molecular Function: molecular_function (GO:0003674);…	K15335|0.0e+00|hsa:54888|K15335 tRNA (cytosine34-C5)-methyltransferase [EC:2.1.1.203] | (RefSeq) NSUN2, MISU, MRT5, SAKI, TRM4; NOP2/Sun RNA methyltransferase 2	--	[J]	Translation, ribosomal structure and biogenesis	16S rRNA methyltransferase RsmB/F	RNA cytosine C(5)-methyltransferase NSUN2 OS=Homo sapiens OX=9606 GN=NSUN2 PE=1 SV=2	J	Translation, ribosomal structure and biogenesis	RNA cytosine C(5)-methyltransferase NSUN2 isoform 1 [Homo sapiens]
ENSG00000037637	FBXO42	3.86657	1246	3.6009	1063	3.50011	1147	3.55601	1020	3.91513	1065	3.49957	892	0.451575	0.0858427	normal	[M]	Cell wall/membrane/envelope biogenesis	Molecular Function: protein binding (GO:0005515);;	K10317|0.0e+00|hsa:54455|K10317 F-box protein 42 | (RefSeq) FBXO42, Fbx42, JFK; F-box protein 42	--	[R]	General function prediction only	Galactose oxidase, central domain	F-box only protein 42 OS=Homo sapiens OX=9606 GN=FBXO42 PE=1 SV=1	S	Function unknown	F-box only protein 42 [Homo sapiens]
ENSG00000037749	MFAP3	5.21424	755	9.35101	1260	7.86914	1222	9.18426	1132	8.33101	1067	9.22011	1013	0.113432	0.282298	normal	--	--	Cellular Component: cellular_component (GO:0005575);; Cellular Component: extracellular region (GO:0005576);;	--	--	--	--	Immunoglobulin domain	Microfibril-associated glycoprotein 3 OS=Homo sapiens OX=9606 GN=MFAP3 PE=1 SV=1	U	Intracellular trafficking, secretion, and vesicular transport	microfibril-associated glycoprotein 3 isoform 1 precursor [Homo sapiens]
ENSG00000037757	MRI1	7.47052	982	7.99798	915	8.26133	1056	7.41805	796	8.81994	989	8.15916	808	0.369746	0.114819	normal	[E]	Amino acid transport and metabolism	Biological Process: sulfur amino acid metabolic process (GO:0000096);; Biological Process: sulfur amino acid biosynthetic process (GO:0000097);; Cellular Component: fibrillar center (GO:0001650);; Molecular Function: molecular_function (GO:0003674);; Molecular Function: catalytic activity (GO:0003824);; Molecular Function: binding (GO:0005488);; Molecular Function: protein binding (GO:0005515);; …	K08963|2.2e-148|hsa:84245|K08963 methylthioribose-1-phosphate isomerase [EC:5.3.1.23] | (RefSeq) MRI1, M1Pi, MRDI, MTNA, Ypr118w; methylthioribose-1-phosphate isomerase 1	Cysteine and methionine metabolism (ko00270)	[J]	Translation, ribosomal structure and biogenesis	Initiation factor 2 subunit family	Methylthioribose-1-phosphate isomerase OS=Homo sapiens OX=9606 GN=MRI1 PE=1 SV=1	J	Translation, ribosomal structure and biogenesis	methylthioribose-1-phosphate isomerase isoform 2 [Homo sapiens]
ENSG00000037897	METTL1	7.81847	735	5.91518	516	5.51794	570	6.13176	528	5.93523	517	6.6321	518	0.5868	0.0883421	normal	[J]	Translation, ribosomal structure and biogenesis	Molecular Function: tRNA binding (GO:0000049);; Cellular Component: nucleus (GO:0005634);; Molecular Function: tRNA (guanine-N7-)-methyltransferase activity (GO:0008176);;	K03439|1.5e-161|hsa:4234|K03439 tRNA (guanine-N7-)-methyltransferase [EC:2.1.1.33] | (RefSeq) METTL1, C12orf1, TRM8, TRMT8, YDL201w; methyltransferase like 1	--	[R]	General function prediction only	Putative methyltransferase	tRNA (guanine-N(7)-)-methyltransferase OS=Homo sapiens OX=9606 GN=METTL1 PE=1 SV=1	S	Function unknown	tRNA (guanine-N(7)-)-methyltransferase isoform a [Homo sapiens]
ENSG00000037965	HOXC8	21.3146	2178	19.2695	1800	20.9918	2154	20.6412	1813	19.52	1706	20.6189	1625	0.627616	0.051852	normal	--	--	Molecular Function: transcription factor activity, sequence-specific DNA binding (GO:0003700);; Cellular Component: nucleoplasm (GO:0005654);; Biological Process: multicellular organism development (GO:0007275);; Molecular Function: sequence-specific DNA binding (GO:0043565);;	K09308|5.6e-128|hsa:3224|K09308 homeobox protein HoxB/C/D8 | (RefSeq) HOXC8, HOX3, HOX3A; homeobox C8	--	[R]	General function prediction only	Homeodomain	Homeobox protein Hox-C8 OS=Homo sapiens OX=9606 GN=HOXC8 PE=1 SV=2	K	Transcription	homeobox protein Hox-C8 [Homo sapiens]
ENSG00000038002	AGA	9.50306	1084	9.40065	979	10.547	1205	9.66821	942	8.8012	858	9.18409	808	0.859288	-0.0218894	normal	[E]	Amino acid transport and metabolism	Molecular Function: hydrolase activity (GO:0016787);;	K01444|2.1e-200|hsa:175|K01444 N4-(beta-N-acetylglucosaminyl)-L-asparaginase [EC:3.5.1.26] | (RefSeq) AGA, AGU, ASRG, GA; aspartylglucosaminidase	Other glycan degradation (ko00511);; Lysosome (ko04142)	[E]	Amino acid transport and metabolism	Asparaginase	N(4)-(beta-N-acetylglucosaminyl)-L-asparaginase OS=Homo sapiens OX=9606 GN=AGA PE=1 SV=2	E	Amino acid transport and metabolism	N(4)-(beta-N-acetylglucosaminyl)-L-asparaginase isoform 1 preproprotein [Homo sapiens]
ENSG00000038210	PI4K2B	9.04599	1733	10.0182	1753	10.4388	2007	10.1628	1673	9.24414	1514	11.2235	1657	0.287208	0.124915	normal	--	--	Molecular Function: 1-phosphatidylinositol 4-kinase activity (GO:0004430);;	K13711|4.1e-287|hsa:55300|K13711 phosphatidylinositol 4-kinase type 2 [EC:2.7.1.67] | (RefSeq) PI4K2B, PI4KIIB, PIK42B; phosphatidylinositol 4-kinase type 2 beta	Inositol phosphate metabolism (ko00562);; Phosphatidylinositol signaling system (ko04070)	[T]	Signal transduction mechanisms	Phosphatidylinositol 3- and 4-kinase	Phosphatidylinositol 4-kinase type 2-beta OS=Homo sapiens OX=9606 GN=PI4K2B PE=1 SV=1	S	Function unknown	phosphatidylinositol 4-kinase type 2-beta [Homo sapiens]
ENSG00000038219	BOD1L1	3.87589	1896	7.1405	3338	5.81381	2892	3.85103	1639	3.64335	1483	3.90385	1572	0.00681978	-0.497853	normal	--	--	Cellular Component: cellular_component (GO:0005575);; Cellular Component: intracellular (GO:0005622);; Cellular Component: cell (GO:0005623);; Cellular Component: nucleus (GO:0005634);; Cellular Component: nucleoplasm (GO:0005654);; Biological Process: nucleobase-containing compound metabolic process (GO:0006139);; Biological Process: DNA metabolic process (GO:0006259);; Biological Process: DNA r…	K05186|4.1e-18|hai:109374352|K05186 gamma-aminobutyric acid receptor subunit gamma | (RefSeq) GABRG3; gamma-aminobutyric acid type A receptor gamma3 subunit	Neuroactive ligand-receptor interaction (ko04080);; Retrograde endocannabinoid signaling (ko04723);; GABAergic synapse (ko04727);; Morphine addiction (ko05032);; Nicotine addiction (ko05033)	--	--	COMPASS (Complex proteins associated with Set1p) component shg1	Biorientation of chromosomes in cell division protein 1-like 1 OS=Homo sapiens OX=9606 GN=BOD1L1 PE=1 SV=2	D	Cell cycle control, cell division, chromosome partitioning	biorientation of chromosomes in cell division protein 1-like 1 [Homo sapiens]
ENSG00000038274	MAT2B	29.4559	3551	27.4789	3087	28.8169	3682	27.448	2822	27.7735	2842	29.9118	2666	0.974294	-0.00373589	normal	[M]	Cell wall/membrane/envelope biogenesis	Biological Process: S-adenosylmethionine biosynthetic process (GO:0006556);; Biological Process: one-carbon metabolic process (GO:0006730);;	K00789|1.0e-135|cjc:100407143|K00789 S-adenosylmethionine synthetase [EC:2.5.1.6] | (RefSeq) MAT2B; methionine adenosyltransferase 2B	Cysteine and methionine metabolism (ko00270);; Biosynthesis of amino acids (ko01230)	[IE]	Lipid transport and metabolism;; Amino acid transport and metabolism	RmlD substrate binding domain	Methionine adenosyltransferase 2 subunit beta OS=Homo sapiens OX=9606 GN=MAT2B PE=1 SV=1	M	Cell wall/membrane/envelope biogenesis	MAT2B isoform 5 [Pan troglodytes]
ENSG00000038358	EDC4	13.707	3559	12.3836	2938	13.3171	3464	11.1863	2497	12.5214	2776	11.2084	2243	0.350996	-0.104001	normal	--	--	Biological Process: nuclear-transcribed mRNA catabolic process, deadenylation-dependent decay (GO:0000288);; Biological Process: nuclear-transcribed mRNA catabolic process, exonucleolytic (GO:0000291);; Cellular Component: P-body (GO:0000932);; Biological Process: nuclear-transcribed mRNA catabolic process (GO:0000956);; Cellular Component: cellular_component (GO:0005575);; Cellular Component: in…	K12616|0.0e+00|hsa:23644|K12616 enhancer of mRNA-decapping protein 4 | (RefSeq) EDC4, GE1, Ge-1, HEDL5, HEDLS, RCD-8, RCD8; enhancer of mRNA decapping 4	RNA degradation (ko03018)	[R]	General function prediction only	WD40 region of Ge1, enhancer of mRNA-decapping protein	Enhancer of mRNA-decapping protein 4 OS=Homo sapiens OX=9606 GN=EDC4 PE=1 SV=1	S	Function unknown	enhancer of mRNA-decapping protein 4 [Homo sapiens]
ENSG00000038382	TRIO	15.3951	9111	24.6761	12057	20.2603	11937	22.3549	11262	26.9458	11322	25.0506	10350	0.0336919	0.288723	normal	[M]	Cell wall/membrane/envelope biogenesis	Molecular Function: protein kinase activity (GO:0004672);; Molecular Function: Rho guanyl-nucleotide exchange factor activity (GO:0005089);; Molecular Function: ATP binding (GO:0005524);; Biological Process: axon guidance (GO:0007411);; Biological Process: central nervous system development (GO:0007417);;	K08810|0.0e+00|hsa:7204|K08810 triple functional domain protein [EC:2.7.11.1] | (RefSeq) TRIO, ARHGEF23, MEBAS, MRD44, MRD63, tgat; trio Rho guanine nucleotide exchange factor	--	[T]	Signal transduction mechanisms	SH3-RhoGEF linking unstructured region	Triple functional domain protein OS=Homo sapiens OX=9606 GN=TRIO PE=1 SV=2	T	Signal transduction mechanisms	triple functional domain protein [Homo sapiens]
ENSG00000038427	VCAN	90.7977	51506	160.298	84563	136.049	77711	144.416	74028	105.191	51039	152.062	66700	0.462343	0.141317	normal	[R]	General function prediction only	Molecular Function: calcium ion binding (GO:0005509);; Molecular Function: hyaluronic acid binding (GO:0005540);; Biological Process: cell adhesion (GO:0007155);;	K06793|0.0e+00|hsa:1462|K06793 versican core protein | (RefSeq) VCAN, CSPG2, ERVR, GHAP, PG-M, WGN, WGN1; versican	Cell adhesion molecules (ko04514)	--	--	Extracellular link domain	Versican core protein OS=Homo sapiens OX=9606 GN=VCAN PE=1 SV=3	S	Function unknown	versican core protein isoform 1 precursor [Homo sapiens]
ENSG00000038532	CLEC16A	3.63826	1204	4.28297	1195	3.89028	1337	4.15676	1223	4.06325	1173	4.3502	1087	0.0695997	0.20035	normal	--	--	Cellular Component: lytic vacuole (GO:0000323);; Cellular Component: cellular_component (GO:0005575);; Cellular Component: intracellular (GO:0005622);; Cellular Component: cell (GO:0005623);; Cellular Component: cytoplasm (GO:0005737);; Cellular Component: lysosome (GO:0005764);; Cellular Component: lysosomal membrane (GO:0005765);; Cellular Component: endosome (GO:0005768);; Cellular Component: …	K19513|0.0e+00|hsa:23274|K19513 protein CLEC16A | (RefSeq) CLEC16A, Gop-1, KIAA0350; C-type lectin domain containing 16A	--	[S]	Function unknown	Uncharacterised conserved protein	Protein CLEC16A OS=Homo sapiens OX=9606 GN=CLEC16A PE=1 SV=2	S	Function unknown	protein CLEC16A isoform 1 [Homo sapiens]
ENSG00000039123	MTREX	15.3267	3433	19.3766	3982	17.6911	3969	11.3687	2197	11.2939	2170	11.7972	2038	8.1556e-06	-0.53096	normal	[L]	Replication, recombination and repair	Molecular Function: RNA binding (GO:0003723);; Molecular Function: RNA helicase activity (GO:0003724);; Molecular Function: ATP binding (GO:0005524);; Biological Process: RNA catabolic process (GO:0006401);;	K12598|0.0e+00|hsa:23517|K12598 ATP-dependent RNA helicase DOB1 [EC:3.6.4.13] | (RefSeq) MTREX, Dob1, KIAA0052, Mtr4, SKIV2L2, fSAP118; Mtr4 exosome RNA helicase	RNA degradation (ko03018)	[A]	RNA processing and modification	rRNA-processing arch domain	Exosome RNA helicase MTR4 OS=Homo sapiens OX=9606 GN=MTREX PE=1 SV=3	L	Replication, recombination and repair	SKIV2L2 protein, partial [Homo sapiens]
ENSG00000039139	DNAH5	0.061339	52	0.08127	63	0.058034	50	0.103091	75	0.054089	40	0.061025	40	0.574817	0.198521	normal	--	--	Molecular Function: microtubule motor activity (GO:0003777);; Molecular Function: ATP binding (GO:0005524);; Biological Process: microtubule-based movement (GO:0007018);; Cellular Component: dynein complex (GO:0030286);;	K10408|0.0e+00|hsa:1767|K10408 dynein heavy chain, axonemal | (RefSeq) DNAH5, CILD3, DNAHC5, HL1, KTGNR, PCD; dynein axonemal heavy chain 5	Amyotrophic lateral sclerosis (ko05014);; Huntington disease (ko05016)	[Z]	Cytoskeleton	Dynein heavy chain, N-terminal region 1	Dynein heavy chain 5, axonemal OS=Homo sapiens OX=9606 GN=DNAH5 PE=1 SV=3	Z	Cytoskeleton	dynein heavy chain 5, axonemal [Homo sapiens]
ENSG00000039319	ZFYVE16	3.34758	1227	5.80192	1933	4.79722	1747	3.68195	1131	2.98952	935	3.99491	1107	0.0568012	-0.330647	normal	--	--	Molecular Function: 1-phosphatidylinositol binding (GO:0005545);; Cellular Component: cytosol (GO:0005829);; Cellular Component: early endosome membrane (GO:0031901);; Cellular Component: intracellular membrane-bounded organelle (GO:0043231);; Molecular Function: metal ion binding (GO:0046872);;	K04679|0.0e+00|pps:100975127|K04679 MAD, mothers against decapentaplegic interacting protein | (RefSeq) ZFYVE16; zinc finger FYVE-type containing 16	Endocytosis (ko04144);; TGF-beta signaling pathway (ko04350)	[V]	Defense mechanisms	Domain of unknown function (DUF3480)	Zinc finger FYVE domain-containing protein 16 OS=Homo sapiens OX=9606 GN=ZFYVE16 PE=1 SV=3	S	Function unknown	zinc finger FYVE domain-containing protein 16 isoform a [Homo sapiens]
ENSG00000039523	RIPOR1	20.5806	4497	21.3747	4045	20.2323	4302	18.2033	3319	19.6682	3560	20.244	3389	0.872772	-0.0179481	normal	--	--	Molecular Function: molecular_function (GO:0003674);; Molecular Function: binding (GO:0005488);; Molecular Function: protein binding (GO:0005515);; Cellular Component: cellular_component (GO:0005575);; Cellular Component: intracellular (GO:0005622);; Cellular Component: cell (GO:0005623);; Cellular Component: cytoplasm (GO:0005737);; Cellular Component: Golgi apparatus (GO:0005794);; Biological P…	--	--	--	--	Filopodia upregulated, FAM65	Rho family-interacting cell polarization regulator 1 OS=Homo sapiens OX=9606 GN=RIPOR1 PE=1 SV=1	S	Function unknown	rho family-interacting cell polarization regulator 1 isoform 3 [Homo sapiens]
ENSG00000039560	RAI14	67.6871	17497	87.1479	20154	90.8647	21391	67.2797	14304	54.8107	11539	71.3072	13090	0.0268655	-0.297816	normal	--	--	Molecular Function: actin binding (GO:0003779);;	K12791|6.2e-08|nni:104014463|K12791 Rho guanine nucleotide exchange factor 2 | (RefSeq) ANKRD35; ankyrin repeat domain-containing protein 35	Tight junction (ko04530)	--	--	Ankyrin repeats (3 copies)	Ankycorbin OS=Homo sapiens OX=9606 GN=RAI14 PE=1 SV=2	S	Function unknown	ankycorbin isoform a [Homo sapiens]
ENSG00000039650	PNKP	12.9616	1250	11.2672	928	12.0795	1195	9.66982	770	10.7748	883	9.81729	759	0.174904	-0.176718	normal	[R]	General function prediction only	Biological Process: DNA repair (GO:0006281);; Molecular Function: polynucleotide 3'-phosphatase activity (GO:0046403);; Molecular Function: ATP-dependent polydeoxyribonucleotide 5'-hydroxyl-kinase activity (GO:0046404);;	K08073|1.1e-306|hsa:11284|K08073 bifunctional polynucleotide phosphatase/kinase [EC:3.1.3.32 2.7.1.78] | (RefSeq) PNKP, AOA4, CMT2B2, EIEE10, MCSZ, PNK; polynucleotide kinase 3'-phosphatase	--	[L]	Replication, recombination and repair	Polynucleotide kinase 3 phosphatase	Bifunctional polynucleotide phosphatase/kinase OS=Homo sapiens OX=9606 GN=PNKP PE=1 SV=1	E	Amino acid transport and metabolism	bifunctional polynucleotide phosphatase/kinase [Homo sapiens]
ENSG00000040199	PHLPP2	2.47908	1003	3.39365	1172	3.84789	1225	3.25318	1164	3.28017	1075	3.89084	1119	0.0258207	0.283906	normal	--	--	Molecular Function: catalytic activity (GO:0003824);;	K16340|0.0e+00|hsa:23035|K16340 PH domain and leucine-rich repeat-containing protein phosphatase [EC:3.1.3.16] | (RefSeq) PHLPP2, PHLPPL, PPM3B; PH domain and leucine rich repeat protein phosphatase 2	PI3K-Akt signaling pathway (ko04151)	[T]	Signal transduction mechanisms	Protein phosphatase 2C	PH domain leucine-rich repeat-containing protein phosphatase 2 OS=Homo sapiens OX=9606 GN=PHLPP2 PE=1 SV=3	S	Function unknown	PH domain leucine-rich repeat-containing protein phosphatase 2 isoform 2 [Homo sapiens]
ENSG00000040275	SPDL1	22.2336	3098	24.8562	3107	22.8586	3127	16.1004	1889	14.1173	1672	17.8551	1894	8.26721e-05	-0.46903	normal	--	--	Biological Process: mitotic sister chromatid segregation (GO:0000070);; Biological Process: establishment of mitotic spindle orientation (GO:0000132);; Biological Process: microtubule cytoskeleton organization (GO:0000226);; Biological Process: mitotic cell cycle (GO:0000278);; Biological Process: nuclear division (GO:0000280);; Cellular Component: chromosome, centromeric region (GO:0000775);; Ce…	--	--	--	--	--	Protein Spindly OS=Homo sapiens OX=9606 GN=SPDL1 PE=1 SV=2	Z	Cytoskeleton	protein Spindly isoform b [Homo sapiens]
ENSG00000040341	STAU2	7.20372	1235	8.74291	1403	8.08715	1403	7.81224	1183	6.07357	960	7.66585	1040	0.736249	-0.0436498	normal	--	--	Molecular Function: RNA binding (GO:0003723);;	K17597|7.6e-270|ggo:101154343|K17597 double-stranded RNA-binding protein Staufen | (RefSeq) STAU2; double-stranded RNA-binding protein Staufen homolog 2 isoform X4	--	[UK]	Intracellular trafficking, secretion, and vesicular transport;; Transcription	Double-stranded RNA binding motif	Double-stranded RNA-binding protein Staufen homolog 2 OS=Homo sapiens OX=9606 GN=STAU2 PE=1 SV=2	K	Transcription	double-stranded RNA-binding protein Staufen homolog 2 isoform e [Homo sapiens]
ENSG00000040487	PQLC2	6.54703	625	5.66119	504	7.23883	746	6.51723	536	7.21025	590	5.80695	471	0.652175	0.0731639	normal	--	--	Cellular Component: integral component of membrane (GO:0016021);;	K23678|3.5e-161|hsa:54896|K23678 solute carrier family 66 (lysosomal lysine-arginine transporter), member 1 | (RefSeq) SLC66A1, LAAT-1, LAAT1, PQLC2; solute carrier family 66 member 1	--	[S]	Function unknown	PQ loop repeat	Lysosomal amino acid transporter 1 homolog OS=Homo sapiens OX=9606 GN=SLC66A1 PE=1 SV=1	S	Function unknown	lysosomal amino acid transporter 1 homolog isoform 1 [Homo sapiens]
ENSG00000040531	CTNS	3.85141	552	3.73517	496	4.09534	629	3.70967	462	3.68896	446	3.81718	432	0.914012	-0.0179262	normal	--	--	Cellular Component: integral component of membrane (GO:0016021);; Cellular Component: intracellular membrane-bounded organelle (GO:0043231);; Cellular Component: intermediate filament cytoskeleton (GO:0045111);;	K12386|9.8e-209|hsa:1497|K12386 cystinosin | (RefSeq) CTNS, CTNS-LSB, PQLC4, SLC66A4; cystinosin, lysosomal cystine transporter	Lysosome (ko04142)	[E]	Amino acid transport and metabolism	PQ loop repeat	Cystinosin OS=Homo sapiens OX=9606 GN=CTNS PE=1 SV=2	U	Intracellular trafficking, secretion, and vesicular transport	cystinosin isoform 2 precursor [Homo sapiens]
ENSG00000040633	PHF23	23.5201	2501	17.4233	1733	19.6521	2041	21.4474	1929	22.5216	1994	23.2387	1885	0.107873	0.197295	normal	--	--	Molecular Function: metal ion binding (GO:0046872);;	--	--	--	--	PHD-finger	PHD finger protein 23 OS=Homo sapiens OX=9606 GN=PHF23 PE=1 SV=1	S	Function unknown	PHD finger protein 23 isoform 1 [Homo sapiens]
ENSG00000040933	INPP4A	3.95162	1163	3.12581	1430	2.61647	1367	6.15521	1359	6.08057	1304	6.21846	1170	0.0470531	0.248542	normal	--	--	Molecular Function: phosphatidylinositol-3,4-bisphosphate 4-phosphatase activity (GO:0016316);;	K01109|0.0e+00|hsa:3631|K01109 inositol polyphosphate-4-phosphatase [EC:3.1.3.66] | (RefSeq) INPP4A, INPP4, TVAS1; inositol polyphosphate-4-phosphatase type I A	Inositol phosphate metabolism (ko00562);; Phosphatidylinositol signaling system (ko04070)	[T]	Signal transduction mechanisms	--	Inositol polyphosphate-4-phosphatase type I A OS=Homo sapiens OX=9606 GN=INPP4A PE=1 SV=1	S	Function unknown	inositol polyphosphate-4-phosphatase type I A isoform a [Homo sapiens]
ENSG00000041353	RAB27B	0.873095	344	1.32579	478	1.03721	411	0.928258	315	1.006	339	0.880056	268	0.52755	-0.128918	normal	[R]	General function prediction only	Cellular Component: photoreceptor outer segment (GO:0001750);; Molecular Function: GTPase activity (GO:0003924);; Molecular Function: GTP binding (GO:0005525);; Cellular Component: Golgi apparatus (GO:0005794);; Biological Process: protein targeting (GO:0006605);; Biological Process: blood coagulation (GO:0007596);; Cellular Component: apical plasma membrane (GO:0016324);; Molecular Function: pro…	K07886|5.8e-124|ggo:101134113|K07886 Ras-related protein Rab-27B | (RefSeq) RAB27B; ras-related protein Rab-27B	Pancreatic secretion (ko04972)	[U]	Intracellular trafficking, secretion, and vesicular transport	Ras family	Ras-related protein Rab-27B OS=Homo sapiens OX=9606 GN=RAB27B PE=1 SV=4	S	Function unknown	ras-related protein Rab-27B [Homo sapiens]
ENSG00000041357	PSMA4	65.8809	8252	68.7843	6266	50.8261	7457	56.1108	5194	46.6253	3759	54.7152	4094	0.000988975	-0.445596	normal	[O]	Posttranslational modification, protein turnover, chaperones	Molecular Function: threonine-type endopeptidase activity (GO:0004298);; Cellular Component: nucleus (GO:0005634);; Cellular Component: cytoplasm (GO:0005737);; Biological Process: ubiquitin-dependent protein catabolic process (GO:0006511);; Cellular Component: proteasome core complex, alpha-subunit complex (GO:0019773);;	K02728|3.7e-133|bbub:102394294|K02728 20S proteasome subunit alpha 3 [EC:3.4.25.1] | (RefSeq) PSMA4; proteasome subunit alpha type-4	Proteasome (ko03050);; Alzheimer disease (ko05010);; Parkinson disease (ko05012);; Amyotrophic lateral sclerosis (ko05014);; Huntington disease (ko05016);; Spinocerebellar ataxia (ko05017);; Prion disease (ko05020)	[O]	Posttranslational modification, protein turnover, chaperones	Proteasome subunit	Proteasome subunit alpha type-4 OS=Homo sapiens OX=9606 GN=PSMA4 PE=1 SV=1	O	Posttranslational modification, protein turnover, chaperones	PREDICTED: proteasome subunit alpha type-4 [Saimiri boliviensis boliviensis]
ENSG00000041802	LSG1	9.68036	1871	9.85423	1740	10.4252	2004	10.4714	1712	10.0319	1658	9.22057	1374	0.601727	0.0560777	normal	[J]	Translation, ribosomal structure and biogenesis	Molecular Function: GTPase activity (GO:0003924);; Molecular Function: GTP binding (GO:0005525);;	K14539|0.0e+00|hsa:55341|K14539 large subunit GTPase 1 [EC:3.6.1.-] | (RefSeq) LSG1; large 60S subunit nuclear export GTPase 1	Ribosome biogenesis in eukaryotes (ko03008)	[R]	General function prediction only	50S ribosome-binding GTPase	Large subunit GTPase 1 homolog OS=Homo sapiens OX=9606 GN=LSG1 PE=1 SV=2	S	Function unknown	large subunit GTPase 1 homolog [Homo sapiens]
ENSG00000041880	PARP3	9.48206	1122	8.29198	887	8.86021	1102	10.4889	1050	11.4844	1108	10.8032	975	0.00718556	0.315473	normal	--	--	Molecular Function: NAD+ ADP-ribosyltransferase activity (GO:0003950);; Biological Process: double-strand break repair (GO:0006302);; Biological Process: protein ADP-ribosylation (GO:0006471);;	K10798|0.0e+00|hsa:10039|K10798 poly [ADP-ribose] polymerase 2/3/4 [EC:2.4.2.30] | (RefSeq) PARP3, ADPRT3, ADPRTL2, ADPRTL3, ARTD3, IRT1, PADPRT-3; poly(ADP-ribose) polymerase family member 3	Base excision repair (ko03410);; Apoptosis (ko04210)	[KLO]	Transcription;; Replication, recombination and repair;; Posttranslational modification, protein turnover, chaperones	Poly(ADP-ribose) polymerase catalytic domain	Protein mono-ADP-ribosyltransferase PARP3 OS=Homo sapiens OX=9606 GN=PARP3 PE=1 SV=4	S	Function unknown	poly (ADP-ribose) polymerase 3 [Homo sapiens]
ENSG00000041982	TNC	29.9956	12248	37.7979	13778	34.5687	14097	54.2478	18542	47.367	16163	55.8641	16712	9.91524e-08	0.658601	up	--	--	Biological Process: cell adhesion (GO:0007155);; Biological Process: regulation of cell proliferation (GO:0042127);;	K06252|0.0e+00|hsa:3371|K06252 tenascin | (RefSeq) TNC, 150-225, DFNA56, GMEM, GP, HXB, JI, TN, TN-C; tenascin C	PI3K-Akt signaling pathway (ko04151);; Focal adhesion (ko04510);; ECM-receptor interaction (ko04512);; Human papillomavirus infection (ko05165);; MicroRNAs in cancer (ko05206)	[TW]	Signal transduction mechanisms;; Extracellular structures	Fibronectin type III domain	Tenascin OS=Homo sapiens OX=9606 GN=TNC PE=1 SV=3	S	Function unknown	tenascin precursor [Homo sapiens]
ENSG00000041988	THAP3	8.43155	607	7.96622	458	6.34201	418	7.02832	394	7.43627	425	7.31787	378	0.980279	-0.00563873	normal	--	--	Molecular Function: DNA binding (GO:0003677);;	K23203|1.3e-78|hsa:90326|K23203 THAP domain-containing protein 1/3 | (RefSeq) THAP3; THAP domain containing 3	--	--	--	THAP domain	THAP domain-containing protein 3 OS=Homo sapiens OX=9606 GN=THAP3 PE=1 SV=1	S	Function unknown	THAP domain-containing protein 3 isoform 2 [Homo sapiens]
ENSG00000042088	TDP1	7.11949	1069	7.53579	964	6.16844	1026	6.19419	819	7.43901	1003	7.24352	836	0.425947	0.0995518	normal	--	--	Cellular Component: nucleoplasm (GO:0005654);; Cellular Component: plasma membrane (GO:0005886);; Biological Process: DNA repair (GO:0006281);; Molecular Function: phosphoric diester hydrolase activity (GO:0008081);; Cellular Component: intracellular membrane-bounded organelle (GO:0043231);;	K10862|0.0e+00|hsa:55775|K10862 tyrosyl-DNA phosphodiesterase 1 [EC:3.1.4.-] | (RefSeq) TDP1; tyrosyl-DNA phosphodiesterase 1	--	[L]	Replication, recombination and repair	Tyrosyl-DNA phosphodiesterase	Tyrosyl-DNA phosphodiesterase 1 OS=Homo sapiens OX=9606 GN=TDP1 PE=1 SV=2	S	Function unknown	tyrosyl-DNA phosphodiesterase 1 isoform a [Homo sapiens]
ENSG00000042286	AIFM2	7.5135	1317	6.66761	1069	6.88169	1212	7.08498	1069	7.28769	1094	7.21604	974	0.349091	0.106114	normal	[C]	Energy production and conversion	Molecular Function: nucleotide binding (GO:0000166);; Molecular Function: molecular_function (GO:0003674);; Molecular Function: nucleic acid binding (GO:0003676);; Molecular Function: DNA binding (GO:0003677);; Molecular Function: catalytic activity (GO:0003824);; Molecular Function: electron-transferring-flavoprotein dehydrogenase activity (GO:0004174);; Molecular Function: binding (GO:0005488);…	K22745|6.1e-206|hsa:84883|K22745 apoptosis-inducing factor 2 | (RefSeq) AIFM2, AMID, FSP1, PRG3; apoptosis inducing factor mitochondria associated 2	p53 signaling pathway (ko04115)	[R]	General function prediction only	Pyridine nucleotide-disulphide oxidoreductase	Ferroptosis suppressor protein 1 OS=Homo sapiens OX=9606 GN=AIFM2 PE=1 SV=1	C	Energy production and conversion	ferroptosis suppressor protein 1 [Homo sapiens]
ENSG00000042317	SPATA7	4.02166	436	4.21295	402	3.19615	356	3.32634	308	2.20263	202	2.31608	195	0.0361935	-0.465099	normal	--	--	Biological Process: reproduction (GO:0000003);; Biological Process: tissue homeostasis (GO:0001894);; Biological Process: retina homeostasis (GO:0001895);; Cellular Component: cellular_component (GO:0005575);; Cellular Component: intracellular (GO:0005622);; Cellular Component: cell (GO:0005623);; Cellular Component: nucleus (GO:0005634);; Cellular Component: nucleoplasm (GO:0005654);; Cellular C…	K19655|0.0e+00|hsa:55812|K19655 spermatogenesis-associated protein 7 | (RefSeq) SPATA7, HEL-S-296, HSD-3.1, HSD3, LCA3; spermatogenesis associated 7	--	--	--	Spermatogenesis-associated protein 7, or HSD3	Spermatogenesis-associated protein 7 OS=Homo sapiens OX=9606 GN=SPATA7 PE=1 SV=3	S	Function unknown	spermatogenesis-associated protein 7 isoform 2 [Homo sapiens]
ENSG00000042429	MED17	4.70532	1303	6.12167	1294	5.70596	1464	5.378	1235	5.2361	1230	5.95471	1095	0.312019	0.110988	normal	--	--	Molecular Function: transcription cofactor activity (GO:0003712);; Biological Process: regulation of transcription from RNA polymerase II promoter (GO:0006357);; Cellular Component: mediator complex (GO:0016592);;	K15133|0.0e+00|hsa:9440|K15133 mediator of RNA polymerase II transcription subunit 17 | (RefSeq) MED17, CRSP6, CRSP77, DRIP80, SRB4, TRAP80; mediator complex subunit 17	Thyroid hormone signaling pathway (ko04919)	[KT]	Transcription;; Signal transduction mechanisms	Subunit 17 of Mediator complex	Mediator of RNA polymerase II transcription subunit 17 OS=Homo sapiens OX=9606 GN=MED17 PE=1 SV=2	K	Transcription	mediator of RNA polymerase II transcription subunit 17 [Homo sapiens]
ENSG00000042445	RETSAT	15.8411	2577	15.5863	2334	15.391	2520	18.1967	2591	18.8364	2673	16.7562	2119	0.00814958	0.288871	normal	[Q]	Secondary metabolites biosynthesis, transport and catabolism	Biological Process: retinoid metabolic process (GO:0001523);; Molecular Function: molecular_function (GO:0003674);; Molecular Function: catalytic activity (GO:0003824);; Cellular Component: cellular_component (GO:0005575);; Cellular Component: intracellular (GO:0005622);; Cellular Component: cell (GO:0005623);; Cellular Component: nucleus (GO:0005634);; Cellular Component: nuclear envelope (GO:00…	K09516|0.0e+00|hsa:54884|K09516 all-trans-retinol 13,14-reductase [EC:1.3.99.23] | (RefSeq) RETSAT; retinol saturase	Retinol metabolism (ko00830)	[H]	Coenzyme transport and metabolism	NAD(P)-binding Rossmann-like domain	All-trans-retinol 13,14-reductase OS=Homo sapiens OX=9606 GN=RETSAT PE=1 SV=2	Q	Secondary metabolites biosynthesis, transport and catabolism	all-trans-retinol 13,14-reductase precursor [Homo sapiens]
ENSG00000042493	CAPG	52.7352	3246	42.5561	2427	45.2159	2911	48.1669	2637	51.6663	2839	49.2268	2352	0.143219	0.171186	normal	--	--	Cellular Component: nucleoplasm (GO:0005654);; Molecular Function: actin filament binding (GO:0051015);; Biological Process: barbed-end actin filament capping (GO:0051016);;	K10368|2.9e-202|hsa:822|K10368 capping protein (actin filament), gelsolin-like | (RefSeq) CAPG, AFCP, HEL-S-66, MCP; capping actin protein, gelsolin like	--	[Z]	Cytoskeleton	Gelsolin repeat	Macrophage-capping protein OS=Homo sapiens OX=9606 GN=CAPG PE=1 SV=2	S	Function unknown	macrophage-capping protein isoform 1 [Homo sapiens]
ENSG00000042753	AP2S1	193.534	9359	146.043	6452	151.357	7374	161.54	6818	184.88	7604	165.151	6157	0.304095	0.132624	normal	--	--	Biological Process: intracellular protein transport (GO:0006886);; Cellular Component: AP-2 adaptor complex (GO:0030122);; Molecular Function: clathrin adaptor activity (GO:0035615);; Biological Process: clathrin-dependent endocytosis (GO:0072583);;	K11827|9.4e-75|acs:100562386|K11827 AP-2 complex subunit sigma-1 | (RefSeq) ap2s1; adaptor related protein complex 2 sigma 1 subunit	Endocytosis (ko04144)	[U]	Intracellular trafficking, secretion, and vesicular transport	Clathrin adaptor complex small chain	AP-2 complex subunit sigma OS=Homo sapiens OX=9606 GN=AP2S1 PE=1 SV=2	U	Intracellular trafficking, secretion, and vesicular transport	PREDICTED: AP-2 complex subunit sigma [Propithecus coquereli]
ENSG00000043093	DCUN1D1	3.48297	1477	4.52735	1725	4.43598	1783	3.1414	1096	3.59167	1009	3.43582	1089	0.00767336	-0.339407	normal	--	--	Cellular Component: nucleoplasm (GO:0005654);; Cellular Component: cytosol (GO:0005829);;	K17822|3.6e-149|dle:111173553|K17822 DCN1-like protein 1/2 | (RefSeq) DCUN1D1; DCN1-like protein 1 isoform X1	--	[S]	Function unknown	Cullin binding	DCN1-like protein 1 OS=Homo sapiens OX=9606 GN=DCUN1D1 PE=1 SV=1	S	Function unknown	DCN1-like protein 1 [Macaca mulatta]
ENSG00000043143	JADE2	3.69373	1062	5.08528	1242	4.10779	1235	4.61905	1081	4.87536	1198	4.84186	1013	0.118573	0.192694	normal	--	--	Molecular Function: metal ion binding (GO:0046872);;	K22155|0.0e+00|hsa:23338|K22155 E3 ubiquitin-protein ligase Jade-2 [EC:2.3.2.27] | (RefSeq) JADE2, JADE-2, PHF15; jade family PHD finger 2	--	[R]	General function prediction only	PHD-zinc-finger like domain	E3 ubiquitin-protein ligase Jade-2 OS=Homo sapiens OX=9606 GN=JADE2 PE=1 SV=2	S	Function unknown	E3 ubiquitin-protein ligase Jade-2 isoform 3 [Homo sapiens]
ENSG00000043514	TRIT1	3.60742	1040	7.01444	785	8.68481	893	3.23787	647	3.03992	613	8.82992	596	0.0706893	-0.243758	normal	--	--	Biological Process: mitochondrial RNA metabolic process (GO:0000959);; Biological Process: mitochondrial RNA processing (GO:0000963);; Molecular Function: molecular_function (GO:0003674);; Molecular Function: catalytic activity (GO:0003824);; Cellular Component: cellular_component (GO:0005575);; Cellular Component: intracellular (GO:0005622);; Cellular Component: cell (GO:0005623);; Cellular Comp…	K00791|1.1e-10|bbub:102411188|K00791 tRNA dimethylallyltransferase [EC:2.5.1.75] | (RefSeq) TRIT1; tRNA dimethylallyltransferase isoform X1	--	--	--	AAA domain	tRNA dimethylallyltransferase OS=Homo sapiens OX=9606 GN=TRIT1 PE=1 SV=1	J	Translation, ribosomal structure and biogenesis	tRNA dimethylallyltransferase, mitochondrial isoform X3 [Microcebus murinus]
ENSG00000044090	CUL7	14.9064	4354	16.8068	4494	14.1709	4140	13.2043	3316	13.0582	3245	13.2409	2961	0.189068	-0.14967	normal	--	--	Biological Process: reproduction (GO:0000003);; Cellular Component: ubiquitin ligase complex (GO:0000151);; Cellular Component: nuclear ubiquitin ligase complex (GO:0000152);; Biological Process: microtubule cytoskeleton organization (GO:0000226);; Biological Process: mitotic cell cycle (GO:0000278);; Biological Process: mitotic cytokinesis (GO:0000281);; Biological Process: cytokinesis (GO:00009…	K10613|0.0e+00|rro:104667333|K10613 cullin 7 | (RefSeq) CUL7; cullin-7 isoform X2	Ubiquitin mediated proteolysis (ko04120)	--	--	Mouse development and cellular proliferation protein Cullin-7	Cullin-7 OS=Homo sapiens OX=9606 GN=CUL7 PE=1 SV=2	O	Posttranslational modification, protein turnover, chaperones	unnamed protein product [Homo sapiens]
ENSG00000044115	CTNNA1	106.075	21504	103.021	18932	109.582	22332	122.331	20239	109.66	18653	115.367	18007	0.143883	0.163001	normal	--	--	Molecular Function: structural molecule activity (GO:0005198);; Cellular Component: plasma membrane (GO:0005886);; Biological Process: cell adhesion (GO:0007155);; Cellular Component: actin cytoskeleton (GO:0015629);; Cellular Component: cell junction (GO:0030054);; Cellular Component: intracellular membrane-bounded organelle (GO:0043231);; Molecular Function: cadherin binding (GO:0045296);; Mole…	K05691|0.0e+00|hsa:1495|K05691 catenin alpha | (RefSeq) CTNNA1, CAP102, MDPT2; catenin alpha 1	Hippo signaling pathway (ko04390);; Adherens junction (ko04520);; Leukocyte transendothelial migration (ko04670);; Bacterial invasion of epithelial cells (ko05100);; Pathways in cancer (ko05200);; Endometrial cancer (ko05213);; Gastric cancer (ko05226);; Arrhythmogenic right ventricular cardiomyopathy (ko05412)	[W]	Extracellular structures	Vinculin family	Catenin alpha-1 OS=Homo sapiens OX=9606 GN=CTNNA1 PE=1 SV=1	S	Function unknown	catenin alpha-1 isoform 2 [Homo sapiens]
ENSG00000044446	PHKA2	2.89896	872	3.06545	843	3.00464	907	2.63006	680	2.58275	665	2.30689	535	0.159186	-0.182539	normal	[G]	Carbohydrate transport and metabolism	Molecular Function: catalytic activity (GO:0003824);; Molecular Function: calmodulin binding (GO:0005516);; Cellular Component: plasma membrane (GO:0005886);; Biological Process: glycogen metabolic process (GO:0005977);;	K07190|0.0e+00|hsa:5256|K07190 phosphorylase kinase alpha/beta subunit | (RefSeq) PHKA2, GSD9A, PHK, PYK, PYKL, XLG, XLG2; phosphorylase kinase regulatory subunit alpha 2	Calcium signaling pathway (ko04020);; Insulin signaling pathway (ko04910);; Glucagon signaling pathway (ko04922)	[G]	Carbohydrate transport and metabolism	Glycosyl hydrolases family 15	Phosphorylase b kinase regulatory subunit alpha, liver isoform OS=Homo sapiens OX=9606 GN=PHKA2 PE=1 SV=1	T	Signal transduction mechanisms	phosphorylase b kinase regulatory subunit alpha, liver isoform [Homo sapiens]
ENSG00000044459	CNTLN	2.59615	757	3.81688	1024	3.15698	929	1.8585	464	1.66518	410	2.48598	565	0.00149957	-0.606293	down	--	--	Biological Process: microtubule cytoskeleton organization (GO:0000226);; Molecular Function: molecular_function (GO:0003674);; Molecular Function: binding (GO:0005488);; Molecular Function: protein binding (GO:0005515);; Cellular Component: cellular_component (GO:0005575);; Cellular Component: intracellular (GO:0005622);; Cellular Component: cell (GO:0005623);; Cellular Component: nucleus (GO:000…	K16467|0.0e+00|hsa:54875|K16467 centlein | (RefSeq) CNTLN, C9orf101, C9orf39, bA340N12.1; centlein	--	--	--	--	Centlein OS=Homo sapiens OX=9606 GN=CNTLN PE=1 SV=6	S	Function unknown	centlein isoform 1 [Homo sapiens]
ENSG00000044574	HSPA5	493.939	104410	451.938	87293	476.48	101105	425.193	77260	383.764	69362	397.612	64805	0.126475	-0.166308	normal	[O]	Posttranslational modification, protein turnover, chaperones	Biological Process: luteolysis (GO:0001554);; Molecular Function: ATP binding (GO:0005524);; Cellular Component: mitochondrion (GO:0005739);; Cellular Component: endoplasmic reticulum lumen (GO:0005788);; Cellular Component: endoplasmic reticulum membrane (GO:0005789);; Cellular Component: smooth endoplasmic reticulum (GO:0005790);; Cellular Component: endoplasmic reticulum-Golgi intermediate com…	K09490|0.0e+00|csab:103239874|K09490 endoplasmic reticulum chaperone BiP [EC:3.6.4.10] | (RefSeq) HSPA5; heat shock protein family A (Hsp70) member 5	Protein export (ko03060);; Protein processing in endoplasmic reticulum (ko04141);; Antigen processing and presentation (ko04612);; Thyroid hormone synthesis (ko04918);; Parkinson disease (ko05012);; Amyotrophic lateral sclerosis (ko05014);; Prion disease (ko05020)	[O]	Posttranslational modification, protein turnover, chaperones	Hsp70 protein	Endoplasmic reticulum chaperone BiP OS=Homo sapiens OX=9606 GN=HSPA5 PE=1 SV=2	O	Posttranslational modification, protein turnover, chaperones	78 kDa glucose-regulated protein [Otolemur garnettii]
ENSG00000046604	DSG2	21.8707	6898	32.211	9272	30.097	9524	30.7138	8320	24.64	6641	31.3518	7621	0.452448	0.114387	normal	[S]	Function unknown	Cellular Component: cornified envelope (GO:0001533);; Biological Process: regulation of heart rate (GO:0002027);; Biological Process: desmosome organization (GO:0002934);; Biological Process: cardiac conduction system development (GO:0003161);; Biological Process: His-Purkinje system development (GO:0003164);; Biological Process: Purkinje myocyte development (GO:0003165);; Biological Process: ven…	K07597|0.0e+00|hsa:1829|K07597 desmoglein 2 | (RefSeq) DSG2, CDHF5, HDGC; desmoglein 2	Arrhythmogenic right ventricular cardiomyopathy (ko05412)	[S]	Function unknown	Cadherin domain	Desmoglein-2 OS=Homo sapiens OX=9606 GN=DSG2 PE=1 SV=2	U	Intracellular trafficking, secretion, and vesicular transport	desmoglein-2 preproprotein [Homo sapiens]
ENSG00000046647	GEMIN8	7.01698	494	6.66153	447	7.2763	508	6.15196	382	8.99805	514	6.69693	345	0.67681	0.073927	normal	--	--	Biological Process: spliceosomal snRNP assembly (GO:0000387);; Cellular Component: SMN complex (GO:0032797);;	K13136|1.6e-130|hsa:54960|K13136 gem associated protein 8 | (RefSeq) GEMIN8, FAM51A1; gem nuclear organelle associated protein 8	RNA transport (ko03013)	--	--	Gemini of Cajal bodies-associated protein 8	Gem-associated protein 8 OS=Homo sapiens OX=9606 GN=GEMIN8 PE=1 SV=1	S	Function unknown	gem-associated protein 8 isoform X1 [Homo sapiens]
ENSG00000046651	OFD1	2.77062	537	3.8429	673	3.33755	646	1.92674	319	1.62967	273	2.39057	356	0.000563392	-0.663271	down	--	--	Biological Process: cilium assembly (GO:0060271);;	K16480|0.0e+00|hsa:8481|K16480 oral-facial-digital syndrome 1 protein | (RefSeq) OFD1, 71-7A, CXorf5, JBTS10, RP23, SGBS2; OFD1 centriole and centriolar satellite protein	--	--	--	--	Oral-facial-digital syndrome 1 protein OS=Homo sapiens OX=9606 GN=OFD1 PE=1 SV=1	S	Function unknown	oral-facial-digital syndrome 1 protein isoform X1 [Homo sapiens]
ENSG00000047056	WDR37	4.20172	949	5.09881	1120	4.35796	1019	5.03725	1042	5.28456	1050	5.31361	993	0.0198497	0.296603	normal	--	--	Biological Process: maturation of 5.8S rRNA (GO:0000460);; Biological Process: maturation of LSU-rRNA (GO:0000470);; Molecular Function: protein binding (GO:0005515);; Cellular Component: cellular_component (GO:0005575);; Cellular Component: intracellular (GO:0005622);; Cellular Component: cell (GO:0005623);; Cellular Component: nucleus (GO:0005634);; Cellular Component: nucleolus (GO:0005730);; …	K08269|4.6e-43|egl:EGR_01572|K08269 serine/threonine-protein kinase ULK2 [EC:2.7.11.1] | (RefSeq) Serine/threonine-protein kinase ULK3	Autophagy - other (ko04136);; Autophagy - animal (ko04140);; mTOR signaling pathway (ko04150)	[S]	Function unknown	WD domain, G-beta repeat	WD repeat-containing protein 37 OS=Homo sapiens OX=9606 GN=WDR37 PE=1 SV=2	S	Function unknown	unnamed protein product [Homo sapiens]
ENSG00000047188	YTHDC2	4.08161	1391	6.62928	2051	5.04859	1726	4.15276	1216	3.50818	1023	4.07005	1064	0.02445	-0.352013	normal	[L]	Replication, recombination and repair	Molecular Function: RNA binding (GO:0003723);; Molecular Function: helicase activity (GO:0004386);; Molecular Function: ATP binding (GO:0005524);;	K20099|0.0e+00|hsa:64848|K20099 ATP-dependent RNA helicase YTHDC2 [EC:3.6.4.13] | (RefSeq) YTHDC2, CAHL, hYTHDC2; YTH domain containing 2	--	[A]	RNA processing and modification	YT521-B-like domain	3'-5' RNA helicase YTHDC2 OS=Homo sapiens OX=9606 GN=YTHDC2 PE=1 SV=2	L	Replication, recombination and repair	3'-5' RNA helicase YTHDC2 isoform 1 [Homo sapiens]
ENSG00000047230	CTPS2	4.12079	870	4.02197	784	4.32696	902	4.44147	797	4.30632	782	4.67821	755	0.161637	0.173588	normal	[F]	Nucleotide transport and metabolism	Molecular Function: CTP synthase activity (GO:0003883);; Molecular Function: ATP binding (GO:0005524);; Biological Process: glutamine metabolic process (GO:0006541);; Biological Process: 'de novo' CTP biosynthetic process (GO:0044210);;	K01937|0.0e+00|hsa:56474|K01937 CTP synthase [EC:6.3.4.2] | (RefSeq) CTPS2; CTP synthase 2	Pyrimidine metabolism (ko00240)	[F]	Nucleotide transport and metabolism	CTP synthase N-terminus	CTP synthase 2 OS=Homo sapiens OX=9606 GN=CTPS2 PE=1 SV=1	F	Nucleotide transport and metabolism	CTP synthase 2 isoform X1 [Homo sapiens]
ENSG00000047249	ATP6V1H	12.8414	1404	12.335	1243	11.1185	1299	13.9933	1334	14.0339	1327	13.9004	1167	0.0167643	0.257229	normal	--	--	Cellular Component: vacuolar proton-transporting V-type ATPase, V1 domain (GO:0000221);; Molecular Function: proton-transporting ATPase activity, rotational mechanism (GO:0046961);;	K02144|2.9e-266|pon:100173044|K02144 V-type H+-transporting ATPase subunit H | (RefSeq) ATP6V1H; V-type proton ATPase subunit H	Oxidative phosphorylation (ko00190);; Lysosome (ko04142);; Phagosome (ko04145);; mTOR signaling pathway (ko04150);; Synaptic vesicle cycle (ko04721);; Tuberculosis (ko05152);; Human papillomavirus infection (ko05165);; Rheumatoid arthritis (ko05323)	[C]	Energy production and conversion	V-ATPase subunit H	V-type proton ATPase subunit H OS=Homo sapiens OX=9606 GN=ATP6V1H PE=1 SV=1	C	Energy production and conversion	V-type proton ATPase subunit H isoform 2 [Homo sapiens]
ENSG00000047315	POLR2B	35.0684	7199	35.1809	7097	37.6167	7650	31.7222	5631	23.491	4288	31.489	5007	0.0497986	-0.250981	normal	[K]	Transcription	Molecular Function: DNA binding (GO:0003677);; Molecular Function: DNA-directed 5'-3' RNA polymerase activity (GO:0003899);; Cellular Component: nucleoplasm (GO:0005654);; Biological Process: transcription, DNA-templated (GO:0006351);; Molecular Function: ribonucleoside binding (GO:0032549);;	K03010|0.0e+00|ccan:109691660|K03010 DNA-directed RNA polymerase II subunit RPB2 [EC:2.7.7.6] | (RefSeq) Polr2b; DNA-directed RNA polymerase II subunit RPB2	RNA polymerase (ko03020);; Huntington disease (ko05016)	[K]	Transcription	RNA polymerase Rpb2, domain 6	DNA-directed RNA polymerase II subunit RPB2 OS=Homo sapiens OX=9606 GN=POLR2B PE=1 SV=1	K	Transcription	DNA-directed RNA polymerase II subunit RPB2 isoform 1 [Homo sapiens]
ENSG00000047346	FAM214A	2.30137	470	3.1739	554	2.5342	517	2.81151	468	2.56497	427	2.61148	428	0.637703	0.078679	normal	--	--	--	--	--	[S]	Function unknown	Domain of unknown function (DUF4210)	Protein FAM214A OS=Homo sapiens OX=9606 GN=FAM214A PE=1 SV=2	S	Function unknown	KIAA1370 protein [Homo sapiens]
ENSG00000047410	TPR	10.4651	5405	17.0341	8014	13.5616	6958	8.00187	3532	7.74073	3322	9.11662	3633	2.91992e-05	-0.660421	down	--	--	Biological Process: cell cycle checkpoint (GO:0000075);; Biological Process: negative regulation of transcription from RNA polymerase II promoter (GO:0000122);; Biological Process: mitotic cell cycle (GO:0000278);; Cellular Component: chromosome, centromeric region (GO:0000775);; Cellular Component: kinetochore (GO:0000776);; Biological Process: regulation of chromatin assembly or disassembly (GO…	K09291|0.0e+00|hsa:7175|K09291 nucleoprotein TPR | (RefSeq) TPR; translocated promoter region, nuclear basket protein	RNA transport (ko03013);; Amyotrophic lateral sclerosis (ko05014);; Pathways in cancer (ko05200);; Thyroid cancer (ko05216)	[S]	Function unknown	TPR/MLP1/MLP2-like protein	Nucleoprotein TPR OS=Homo sapiens OX=9606 GN=TPR PE=1 SV=3	U	Intracellular trafficking, secretion, and vesicular transport	nucleoprotein TPR [Homo sapiens]
ENSG00000047578	KIAA0556	3.39515	1097	4.18211	1188	4.00871	1277	3.86436	1105	3.46378	1002	4.09352	973	0.453037	0.0907822	normal	--	--	--	K22858|0.0e+00|hsa:23247|K22858 protein JBTS26 | (RefSeq) KATNIP, JBTS26, KIAA0556; katanin interacting protein	--	--	--	Domain of unknown function (DUF4457)	Katanin-interacting protein OS=Homo sapiens OX=9606 GN=KATNIP PE=1 SV=4	S	Function unknown	katanin-interacting protein [Homo sapiens]
ENSG00000047579	DTNBP1	5.75697	443	4.73062	332	4.85975	370	4.56292	302	4.70302	311	4.71139	280	0.779966	-0.053421	normal	--	--	Biological Process: positive regulation of neurotransmitter secretion (GO:0001956);; Cellular Component: nucleus (GO:0005634);; Cellular Component: endoplasmic reticulum membrane (GO:0005789);; Biological Process: blood coagulation (GO:0007596);; Biological Process: positive regulation of gene expression (GO:0010628);; Biological Process: regulation of dopamine secretion (GO:0014059);; Cellular C…	K20189|7.8e-135|rbb:108531196|K20189 dysbindin | (RefSeq) DTNBP1; dystrobrevin binding protein 1	--	--	--	Dysbindin (Dystrobrevin binding protein 1)	Dysbindin OS=Homo sapiens OX=9606 GN=DTNBP1 PE=1 SV=1	U	Intracellular trafficking, secretion, and vesicular transport	dysbindin isoform b [Homo sapiens]
ENSG00000047621	C12orf4	4.95535	1002	6.33932	1163	6.09348	1264	4.11499	721	3.19152	565	3.99613	636	0.000308897	-0.532956	normal	--	--	Biological Process: regulation of immune system process (GO:0002682);; Biological Process: positive regulation of immune system process (GO:0002684);; Biological Process: regulation of leukocyte activation (GO:0002694);; Biological Process: regulation of immune effector process (GO:0002697);; Biological Process: positive regulation of immune effector process (GO:0002699);; Biological Process: reg…	--	--	[S]	Function unknown	Uncharacterised conserved protein (DUF2362)	Protein C12orf4 OS=Homo sapiens OX=9606 GN=C12orf4 PE=1 SV=1	S	Function unknown	protein C12orf4 isoform a [Homo sapiens]
ENSG00000047634	SCML1	3.43248	488	4.88472	599	3.9183	545	4.54936	560	4.61087	556	4.00275	446	0.162622	0.22885	normal	--	--	Molecular Function: molecular_function (GO:0003674);; Molecular Function: nucleic acid binding (GO:0003676);; Molecular Function: DNA binding (GO:0003677);; Molecular Function: transcription factor activity, sequence-specific DNA binding (GO:0003700);; Molecular Function: binding (GO:0005488);; Molecular Function: protein binding (GO:0005515);; Biological Process: regulation of transcription, DNA…	K11464|6.5e-166|hsa:6322|K11464 sex comb on midleg-like protein 1 | (RefSeq) SCML1; Scm polycomb group protein like 1	--	[K]	Transcription	SAM domain (Sterile alpha motif)	Sex comb on midleg-like protein 1 OS=Homo sapiens OX=9606 GN=SCML1 PE=1 SV=2	S	Function unknown	sex comb on midleg-like protein 1 isoform b [Homo sapiens]
ENSG00000047644	WWC3	8.5804	3085	9.58375	3149	9.05433	3268	8.47723	2620	8.46643	2603	8.21778	2279	0.698947	-0.0421655	normal	--	--	Biological Process: negative regulation of transcription from RNA polymerase II promoter (GO:0000122);; Molecular Function: molecular_function (GO:0003674);; Molecular Function: structural molecule activity (GO:0005198);; Molecular Function: binding (GO:0005488);; Molecular Function: protein binding (GO:0005515);; Cellular Component: cellular_component (GO:0005575);; Cellular Component: intracell…	K16685|2.4e-162|oaa:100078371|K16685 protein KIBRA | (RefSeq) WWC1; protein KIBRA	Hippo signaling pathway (ko04390);; Hippo signaling pathway - multiple species (ko04392)	--	--	--	Protein WWC3 OS=Homo sapiens OX=9606 GN=WWC3 PE=1 SV=3	S	Function unknown	protein WWC3 [Homo sapiens]
ENSG00000047648	ARHGAP6	0.161008	44	0.552002	113	0.457605	122	0.335537	83	0.39743	87	0.374777	74	0.804545	0.0968969	normal	--	--	Molecular Function: GTPase activator activity (GO:0005096);; Biological Process: actin filament organization (GO:0007015);; Biological Process: signal transduction (GO:0007165);;	K20631|0.0e+00|hsa:395|K20631 Rho GTPase-activating protein 6 | (RefSeq) ARHGAP6, RHOGAP6, RHOGAPX-1; Rho GTPase activating protein 6	--	[TZ]	Signal transduction mechanisms;; Cytoskeleton	RhoGAP domain	Rho GTPase-activating protein 6 OS=Homo sapiens OX=9606 GN=ARHGAP6 PE=1 SV=3	S	Function unknown	Rho GTPase activating protein 6 isoform 2 [Homo sapiens]
ENSG00000047849	MAP4	110.969	29191	113.835	27828	107.026	29627	104.869	24365	110.391	24874	104.661	22320	0.816153	0.0253134	normal	--	--	Cellular Component: cytosol (GO:0005829);; Cellular Component: microtubule (GO:0005874);; Cellular Component: plasma membrane (GO:0005886);; Molecular Function: microtubule binding (GO:0008017);; Cellular Component: microtubule cytoskeleton (GO:0015630);;	K10431|0.0e+00|ptr:460339|K10431 microtubule-associated protein 4 | (RefSeq) MAP4; microtubule-associated protein 4 isoform X6	--	--	--	Tau and MAP protein, tubulin-binding repeat	Microtubule-associated protein 4 OS=Homo sapiens OX=9606 GN=MAP4 PE=1 SV=3	O	Posttranslational modification, protein turnover, chaperones	microtubule-associated protein 4 isoform 2 [Homo sapiens]
ENSG00000047932	GOPC	14.2793	3539	19.3019	4378	17.769	4427	15.7972	3370	11.9359	2526	15.5317	2973	0.226958	-0.175828	normal	--	--	Cellular Component: Golgi apparatus (GO:0005794);; Biological Process: cytoplasmic sequestering of CFTR protein (GO:0043004);;	K14439|5.7e-57|egl:EGR_04351|K14439 SWI/SNF-related matrix-associated actin-dependent regulator of chromatin subfamily A containing DEAD/H box 1 [EC:3.6.4.12] | (RefSeq) SWI/SNF-related matrix-associated actin-dependent regulator of chromatin subfamily A containing DEAD/H box 1	--	[S]	Function unknown	PDZ domain	Golgi-associated PDZ and coiled-coil motif-containing protein OS=Homo sapiens OX=9606 GN=GOPC PE=1 SV=1	U	Intracellular trafficking, secretion, and vesicular transport	Golgi-associated PDZ and coiled-coil motif-containing protein isoform b [Homo sapiens]
ENSG00000048028	USP28	7.25686	1604	7.66732	1615	7.49652	1558	6.20972	1305	5.97302	1152	7.11224	1079	0.230984	-0.135509	normal	--	--	Biological Process: ubiquitin-dependent protein catabolic process (GO:0006511);; Biological Process: protein deubiquitination (GO:0016579);; Molecular Function: thiol-dependent ubiquitinyl hydrolase activity (GO:0036459);;	K21122|0.0e+00|hsa:57646|K21122 ubiquitin carboxyl-terminal hydrolase 28 [EC:3.4.19.12] | (RefSeq) USP28; ubiquitin specific peptidase 28	--	[O]	Posttranslational modification, protein turnover, chaperones	Ubiquitin carboxyl-terminal hydrolase	Ubiquitin carboxyl-terminal hydrolase 28 OS=Homo sapiens OX=9606 GN=USP28 PE=1 SV=1	O	Posttranslational modification, protein turnover, chaperones	ubiquitin carboxyl-terminal hydrolase 28 isoform a [Homo sapiens]
ENSG00000048052	HDAC9	0.824738	302	1.17718	407	0.61884	245	1.14917	292	0.63127	210	0.779756	189	0.482875	-0.181702	normal	[BQ]	Chromatin structure and dynamics;; Secondary metabolites biosynthesis, transport and catabolism	Cellular Component: histone deacetylase complex (GO:0000118);; Molecular Function: NAD-dependent histone deacetylase activity (H3-K14 specific) (GO:0032041);; Molecular Function: metal ion binding (GO:0046872);;	K11409|0.0e+00|ptr:463280|K11409 histone deacetylase 9 [EC:3.5.1.98] | (RefSeq) HDAC9; histone deacetylase 9 isoform X10	Alcoholism (ko05034);; Viral carcinogenesis (ko05203)	[B]	Chromatin structure and dynamics	Histone deacetylase domain	Histone deacetylase 9 OS=Homo sapiens OX=9606 GN=HDAC9 PE=1 SV=2	BQ	Chromatin structure and dynamics;; Secondary metabolites biosynthesis, transport and catabolism	histone deacetylase 9 isoform 4 [Homo sapiens]
ENSG00000048140	TSPAN17	22.0995	2983	19.1391	2314	20.7009	2756	22.4749	2555	24.6637	2782	21.7854	2253	0.0563342	0.217582	normal	--	--	Cellular Component: integral component of membrane (GO:0016021);;	K10303|4.9e-71|ggo:101143837|K10303 F-box protein 23 | (RefSeq) TSPAN17; tetraspanin-17 isoform X3	--	[R]	General function prediction only	Tetraspanin family	Tetraspanin-17 OS=Homo sapiens OX=9606 GN=TSPAN17 PE=2 SV=2	S	Function unknown	tetraspanin 17, isoform CRA_f [Homo sapiens]
ENSG00000048162	NOP16	29.434	1917	23.5075	1384	23.8788	1545	24.3412	1359	31.6902	1769	26.1365	1308	0.19472	0.175255	normal	--	--	Cellular Component: nucleoplasm (GO:0005654);; Cellular Component: nucleolus (GO:0005730);; Cellular Component: intracellular membrane-bounded organelle (GO:0043231);;	--	--	[S]	Function unknown	Ribosome biogenesis protein Nop16	Nucleolar protein 16 OS=Homo sapiens OX=9606 GN=NOP16 PE=1 SV=2	S	Function unknown	nucleolar protein 16 isoform 3 [Homo sapiens]
ENSG00000048342	CC2D2A	4.6524	997	4.59815	906	4.51581	1029	4.22184	789	4.03287	697	4.0037	687	0.30289	-0.128716	normal	--	--	Biological Process: microtubule cytoskeleton organization (GO:0000226);; Biological Process: microtubule bundle formation (GO:0001578);; Biological Process: eye development (GO:0001654);; Biological Process: embryonic epithelial tube formation (GO:0001838);; Biological Process: neural tube formation (GO:0001841);; Biological Process: neural tube closure (GO:0001843);; Biological Process: morphoge…	K19352|0.0e+00|hsa:57545|K19352 coiled-coil and C2 domain-containing protein 2A | (RefSeq) CC2D2A, JBTS9, MKS6; coiled-coil and C2 domain containing 2A	--	[R]	General function prediction only	Family of unknown function (DUF5523)	Coiled-coil and C2 domain-containing protein 2A OS=Homo sapiens OX=9606 GN=CC2D2A PE=1 SV=3	S	Function unknown	coiled-coil and C2 domain-containing protein 2A isoform a [Homo sapiens]
ENSG00000048392	RRM2B	6.0088	1574	9.44068	2209	7.9854	2061	7.47628	1664	6.14103	1374	8.05792	1601	0.827839	-0.0333872	normal	[F]	Nucleotide transport and metabolism	Biological Process: deoxyribonucleotide biosynthetic process (GO:0009263);; Cellular Component: integral component of membrane (GO:0016021);; Molecular Function: oxidoreductase activity (GO:0016491);;	K10808|2.1e-200|hsa:50484|K10808 ribonucleoside-diphosphate reductase subunit M2 [EC:1.17.4.1] | (RefSeq) RRM2B, MTDPS8A, MTDPS8B, P53R2; ribonucleotide reductase regulatory TP53 inducible subunit M2B	Purine metabolism (ko00230);; Pyrimidine metabolism (ko00240);; Glutathione metabolism (ko00480);; Drug metabolism - other enzymes (ko00983);; p53 signaling pathway (ko04115)	[F]	Nucleotide transport and metabolism	Ribonucleotide reductase, small chain	Ribonucleoside-diphosphate reductase subunit M2 B OS=Homo sapiens OX=9606 GN=RRM2B PE=1 SV=1	F	Nucleotide transport and metabolism	ribonucleoside-diphosphate reductase subunit M2 B isoform 1 [Homo sapiens]
ENSG00000048405	ZNF800	2.69906	637	5.2532	947	3.75538	822	3.83462	701	4.17918	725	4.61566	725	0.426959	0.13488	normal	--	--	Molecular Function: RNA polymerase II transcription factor activity, sequence-specific DNA binding (GO:0000981);; Molecular Function: molecular_function (GO:0003674);; Molecular Function: nucleic acid binding (GO:0003676);; Molecular Function: transcription factor activity, sequence-specific DNA binding (GO:0003700);; Biological Process: regulation of transcription, DNA-templated (GO:0006355);; B…	--	--	[R]	General function prediction only	Unstructured region upstream of a zinc-finger	Zinc finger protein 800 OS=Homo sapiens OX=9606 GN=ZNF800 PE=1 SV=1	S	Function unknown	zinc finger protein 800 isoform X1 [Pan paniscus]
ENSG00000048471	SNX29	2.85282	1254	3.50803	1413	3.1338	1382	3.35464	1256	3.58745	1300	3.42331	1153	0.14028	0.171332	normal	--	--	Molecular Function: phosphatidylinositol binding (GO:0035091);;	K17935|0.0e+00|hsa:92017|K17935 sorting nexin-29 | (RefSeq) SNX29, A-388D4.1, RUNDC2A; sorting nexin 29	--	[T]	Signal transduction mechanisms	RUN domain	Sorting nexin-29 OS=Homo sapiens OX=9606 GN=SNX29 PE=1 SV=3	S	Function unknown	sorting nexin-29 isoform 1 [Homo sapiens]
ENSG00000048540	LMO3	2.67371	491	2.98762	484	3.17676	528	1.72766	244	1.48749	199	1.48492	184	2.578e-07	-0.962076	down	--	--	Molecular Function: metal ion binding (GO:0046872);;	K15612|2.6e-41|oaa:114810262|K15612 rhombotin-2 | (RefSeq) LMO2; rhombotin-2	Transcriptional misregulation in cancer (ko05202)	[R]	General function prediction only	LIM domain	LIM domain only protein 3 OS=Homo sapiens OX=9606 GN=LMO3 PE=1 SV=1	K	Transcription	LIM domain only protein 3 isoform 2 [Homo sapiens]
ENSG00000048544	MRPS10	22.9332	2618	23.1919	2419	21.9521	2515	21.4075	2101	22.5001	2196	20.018	1762	0.856368	-0.0196601	normal	[J]	Translation, ribosomal structure and biogenesis	Cellular Component: mitochondrial small ribosomal subunit (GO:0005763);;	K02946|3.7e-109|hsa:55173|K02946 small subunit ribosomal protein S10 | (RefSeq) MRPS10, MRP-S10, PNAS-122; mitochondrial ribosomal protein S10	Ribosome (ko03010)	[J]	Translation, ribosomal structure and biogenesis	Ribosomal protein S10p/S20e	28S ribosomal protein S10, mitochondrial OS=Homo sapiens OX=9606 GN=MRPS10 PE=1 SV=2	J	Translation, ribosomal structure and biogenesis	28S ribosomal protein S10, mitochondrial [Homo sapiens]
ENSG00000048649	RSF1	2.86609	1673	5.70952	3020	4.35068	2650	2.99765	1504	2.3747	1198	3.83502	1734	0.0450039	-0.424133	normal	--	--	Cellular Component: nucleoplasm (GO:0005654);; Biological Process: regulation of transcription, DNA-templated (GO:0006355);; Cellular Component: RSF complex (GO:0031213);; Molecular Function: metal ion binding (GO:0046872);;	K11657|0.0e+00|hsa:51773|K11657 remodeling and spacing factor 1 | (RefSeq) RSF1, HBXAP, RSF-1, XAP8, p325; remodeling and spacing factor 1	--	--	--	WSTF, HB1, Itc1p, MBD9 motif 1	Remodeling and spacing factor 1 OS=Homo sapiens OX=9606 GN=RSF1 PE=1 SV=2	S	Function unknown	remodeling and spacing factor 1 [Homo sapiens]
ENSG00000048707	VPS13D	2.19368	1713	3.14736	2382	2.83736	2463	3.23353	2215	2.53766	1856	3.24582	2081	0.175458	0.208225	normal	--	--	--	K19527|0.0e+00|hsa:55187|K19527 vacuolar protein sorting-associated protein 13D | (RefSeq) VPS13D, SCAR4; vacuolar protein sorting 13 homolog D	--	[U]	Intracellular trafficking, secretion, and vesicular transport	SHR-binding domain of vacuolar-sorting associated protein 13	Vacuolar protein sorting-associated protein 13D OS=Homo sapiens OX=9606 GN=VPS13D PE=1 SV=2	U	Intracellular trafficking, secretion, and vesicular transport	vacuolar protein sorting-associated protein 13D isoform 1 [Homo sapiens]
ENSG00000048740	CELF2	3.65061	866	3.47329	1109	3.37616	1225	4.44086	1416	8.57335	1426	5.26337	1410	3.33361e-07	0.711324	up	[J]	Translation, ribosomal structure and biogenesis	Molecular Function: RNA binding (GO:0003723);; Cellular Component: ribonucleoprotein complex (GO:1990904);;	K13207|9.6e-244|aju:106971006|K13207 CUG-BP- and ETR3-like factor | (RefSeq) CELF2; CUGBP Elav-like family member 2 isoform X1	--	[A]	RNA processing and modification	RNA recognition motif. (a.k.a. RRM, RBD, or RNP domain)	CUGBP Elav-like family member 2 OS=Homo sapiens OX=9606 GN=CELF2 PE=1 SV=1	S	Function unknown	CUGBP Elav-like family member 2 isoform 10 [Homo sapiens]
ENSG00000048828	FAM120A	36.9048	10161	44.0408	11074	42.9702	11881	42.8666	10063	44.2713	10380	45.016	9541	0.174253	0.157279	normal	--	--	Cellular Component: host cell nucleus (GO:0042025);;	K08867|1.6e-249|hai:109396381|K08867 WNK lysine deficient protein kinase [EC:2.7.11.1] | (RefSeq) constitutive coactivator of PPAR-gamma-like protein 2	--	--	--	--	Constitutive coactivator of PPAR-gamma-like protein 1 OS=Homo sapiens OX=9606 GN=FAM120A PE=1 SV=2	S	Function unknown	constitutive coactivator of PPAR-gamma-like protein 1 [Pan troglodytes]
ENSG00000048991	R3HDM1	9.62984	2222	11.1299	2327	10.6127	2494	9.84026	1893	9.21023	1759	9.26885	1617	0.273347	-0.119179	normal	--	--	Molecular Function: nucleic acid binding (GO:0003676);;	K02360|1.3e-49|acep:105627442|K02360 a component of the cytoplasm (encore) | (RefSeq) R3H domain-containing protein 1	Dorso-ventral axis formation (ko04320)	[A]	RNA processing and modification	SUZ domain	R3H domain-containing protein 1 OS=Homo sapiens OX=9606 GN=R3HDM1 PE=1 SV=3	S	Function unknown	R3H domain-containing protein 1 isoform b [Homo sapiens]
ENSG00000049130	KITLG	3.39882	973	4.43396	1199	4.13224	1214	2.81451	717	2.6725	669	3.36882	768	0.0192293	-0.348373	normal	--	--	Molecular Function: stem cell factor receptor binding (GO:0005173);; Cellular Component: plasma membrane (GO:0005886);; Biological Process: cell adhesion (GO:0007155);; Molecular Function: growth factor activity (GO:0008083);; Cellular Component: integral component of membrane (GO:0016021);;	K05461|1.5e-120|ptr:452114|K05461 KIT ligand | (RefSeq) KITLG; kit ligand isoform X4	MAPK signaling pathway (ko04010);; Ras signaling pathway (ko04014);; Rap1 signaling pathway (ko04015);; Phospholipase D signaling pathway (ko04072);; PI3K-Akt signaling pathway (ko04151);; Hematopoietic cell lineage (ko04640);; Melanogenesis (ko04916);; Pathways in cancer (ko05200)	--	--	Stem cell factor	Kit ligand OS=Homo sapiens OX=9606 GN=KITLG PE=1 SV=1	U	Intracellular trafficking, secretion, and vesicular transport	kit ligand isoform a precursor [Homo sapiens]
ENSG00000049167	ERCC8	5.61328	614	5.6388	558	5.13359	592	5.76168	533	4.54981	415	5.16199	432	0.749839	-0.0518543	normal	--	--	Biological Process: transcription-coupled nucleotide-excision repair (GO:0006283);;	K10570|1.4e-71|csab:103222012|K10570 DNA excision repair protein ERCC-8 | (RefSeq) ERCC8; ERCC excision repair 8, CSA ubiquitin ligase complex subunit	Nucleotide excision repair (ko03420);; Ubiquitin mediated proteolysis (ko04120)	[KL]	Transcription;; Replication, recombination and repair	--	DNA excision repair protein ERCC-8 OS=Homo sapiens OX=9606 GN=ERCC8 PE=1 SV=1	L	Replication, recombination and repair	DNA excision repair protein ERCC-8 isoform X2 [Pongo abelii]
ENSG00000049192	ADAMTS6	5.90264	2332	8.43429	3025	7.65984	3032	6.46031	2173	5.21216	1759	6.24949	1895	0.107348	-0.227035	normal	--	--	Molecular Function: metalloendopeptidase activity (GO:0004222);;	K08621|0.0e+00|hsa:11174|K08621 a disintegrin and metalloproteinase with thrombospondin motifs 6 [EC:3.4.24.-] | (RefSeq) ADAMTS6, ADAM-TS_6, ADAM-TS6, ADAMTS-6; ADAM metallopeptidase with thrombospondin type 1 motif 6	--	[O]	Posttranslational modification, protein turnover, chaperones	Thrombospondin type 1 domain	A disintegrin and metalloproteinase with thrombospondin motifs 6 OS=Homo sapiens OX=9606 GN=ADAMTS6 PE=2 SV=2	S	Function unknown	A disintegrin and metalloproteinase with thrombospondin motifs 6 preproprotein [Homo sapiens]
ENSG00000049239	H6PD	16.1352	7916	19.0165	8336	17.6435	8511	21.972	9182	23.0819	9478	24.2326	8452	0.000113869	0.43006	normal	[G]	Carbohydrate transport and metabolism	Molecular Function: nucleotide binding (GO:0000166);; Molecular Function: molecular_function (GO:0003674);; Molecular Function: catalytic activity (GO:0003824);; Molecular Function: glucose-6-phosphate dehydrogenase activity (GO:0004345);; Molecular Function: binding (GO:0005488);; Molecular Function: glucose binding (GO:0005536);; Cellular Component: cellular_component (GO:0005575);; Cellular Co…	K13937|0.0e+00|hsa:9563|K13937 hexose-6-phosphate dehydrogenase [EC:1.1.1.47 3.1.1.31] | (RefSeq) H6PD, CORTRD1, G6PDH, GDH, H6PDH; hexose-6-phosphate dehydrogenase/glucose 1-dehydrogenase	Pentose phosphate pathway (ko00030);; Carbon metabolism (ko01200)	[G]	Carbohydrate transport and metabolism	Glucosamine-6-phosphate isomerases/6-phosphogluconolactonase	GDH/6PGL endoplasmic bifunctional protein OS=Homo sapiens OX=9606 GN=H6PD PE=1 SV=2	G	Carbohydrate transport and metabolism	GDH/6PGL endoplasmic bifunctional protein isoform 2 precursor [Homo sapiens]
ENSG00000049245	VAMP3	59.0581	6874	52.364	5464	54.0688	6212	62.264	6089	62.4841	6149	64.7543	5687	0.0217325	0.256127	normal	--	--	Biological Process: positive regulation of receptor recycling (GO:0001921);; Cellular Component: cytosol (GO:0005829);; Cellular Component: cell surface (GO:0009986);; Cellular Component: apical plasma membrane (GO:0016324);; Molecular Function: syntaxin-1 binding (GO:0017075);; Biological Process: calcium ion regulated exocytosis (GO:0017156);; Cellular Component: secretory granule (GO:0030141);…	K13505|2.9e-46|ggo:101129587|K13505 vesicle-associated membrane protein 3 | (RefSeq) VAMP3; vesicle-associated membrane protein 3	SNARE interactions in vesicular transport (ko04130);; Phagosome (ko04145)	[U]	Intracellular trafficking, secretion, and vesicular transport	Synaptobrevin	Vesicle-associated membrane protein 3 OS=Homo sapiens OX=9606 GN=VAMP3 PE=1 SV=3	U	Intracellular trafficking, secretion, and vesicular transport	vesicle-associated membrane protein 3 [Pan troglodytes]
ENSG00000049246	PER3	0.82454	282	1.28731	383	1.07348	315	0.926276	269	1.40055	330	1.24086	299	0.433396	0.170178	normal	--	--	Biological Process: circadian regulation of gene expression (GO:0032922);;	K21945|0.0e+00|hsa:8863|K21945 period circadian protein 3 | (RefSeq) PER3, FASPS3, GIG13; period circadian regulator 3	Circadian rhythm (ko04710);; Circadian entrainment (ko04713)	[T]	Signal transduction mechanisms	Period protein 2/3C-terminal region	Period circadian protein homolog 3 OS=Homo sapiens OX=9606 GN=PER3 PE=1 SV=4	K	Transcription	period circadian protein homolog 3 isoform 1 [Homo sapiens]
ENSG00000049249	TNFRSF9	0.53248	147	0.763271	161	0.289928	94	0.374357	104	0.66893	159	0.438441	92	0.743066	0.105136	normal	--	--	Biological Process: regulation of cytokine production (GO:0001817);; Biological Process: negative regulation of cytokine production (GO:0001818);; Biological Process: response to molecule of bacterial origin (GO:0002237);; Biological Process: immune system process (GO:0002376);; Biological Process: regulation of peptide secretion (GO:0002791);; Biological Process: negative regulation of peptide s…	K05146|1.7e-143|hsa:3604|K05146 tumor necrosis factor receptor superfamily member 9 | (RefSeq) TNFRSF9, 4-1BB, CD137, CDw137, ILA; TNF receptor superfamily member 9	Cytokine-cytokine receptor interaction (ko04060)	--	--	TNFR/NGFR cysteine-rich region	Tumor necrosis factor receptor superfamily member 9 OS=Homo sapiens OX=9606 GN=TNFRSF9 PE=1 SV=1	U	Intracellular trafficking, secretion, and vesicular transport	tumor necrosis factor receptor superfamily member 9 precursor [Homo sapiens]
ENSG00000049323	LTBP1	51.5874	15945	64.9863	16922	60.4871	17902	103.45	26331	85.2348	21952	107.656	23467	9.17259e-11	0.801476	up	--	--	Molecular Function: calcium ion binding (GO:0005509);;	K19559|0.0e+00|hsa:4052|K19559 latent transforming growth factor beta binding protein 1 | (RefSeq) LTBP1; latent transforming growth factor beta binding protein 1	TGF-beta signaling pathway (ko04350)	[T]	Signal transduction mechanisms	Calcium-binding EGF domain	Latent-transforming growth factor beta-binding protein 1 OS=Homo sapiens OX=9606 GN=LTBP1 PE=1 SV=4	A	RNA processing and modification	latent-transforming growth factor beta-binding protein 1 isoform LTBP-1L precursor [Homo sapiens]
ENSG00000049449	RCN1	216.656	29996	205.137	25958	217.776	30255	224.952	26763	197.91	23409	208.94	22327	0.638963	0.0534742	normal	--	--	Molecular Function: calcium ion binding (GO:0005509);; Cellular Component: endoplasmic reticulum (GO:0005783);;	K18584|3.9e-31|dpte:113795917|K18584 actin-related protein 3 | (RefSeq) actin-related protein 3-like	--	[TU]	Signal transduction mechanisms;; Intracellular trafficking, secretion, and vesicular transport	EF hand	Reticulocalbin-1 OS=Homo sapiens OX=9606 GN=RCN1 PE=1 SV=1	S	Function unknown	reticulocalbin-1 precursor [Homo sapiens]
ENSG00000049541	RFC2	13.1862	1161	11.4837	952	12.4202	1129	9.32611	699	13.4899	994	10.7581	746	0.454189	-0.1072	normal	[L]	Replication, recombination and repair	Molecular Function: DNA binding (GO:0003677);; Molecular Function: ATP binding (GO:0005524);; Biological Process: DNA replication (GO:0006260);;	K10755|1.9e-201|hsa:5982|K10755 replication factor C subunit 2/4 | (RefSeq) RFC2, RFC40; replication factor C subunit 2	DNA replication (ko03030);; Nucleotide excision repair (ko03420);; Mismatch repair (ko03430)	[L]	Replication, recombination and repair	Replication factor C C-terminal domain	Replication factor C subunit 2 OS=Homo sapiens OX=9606 GN=RFC2 PE=1 SV=3	L	Replication, recombination and repair	replication factor C subunit 2 isoform 1 [Homo sapiens]
ENSG00000049618	ARID1B	5.6155	2320	7.28508	2717	7.40407	2851	6.49822	2395	6.76717	2357	7.49159	2372	0.211674	0.154816	normal	--	--	Molecular Function: DNA binding (GO:0003677);; Biological Process: chromatin remodeling (GO:0006338);; Cellular Component: SWI/SNF complex (GO:0016514);; Cellular Component: brahma complex (GO:0035060);; Cellular Component: nBAF complex (GO:0071565);;	K11653|0.0e+00|hsa:57492|K11653 AT-rich interactive domain-containing protein 1 | (RefSeq) ARID1B, 6A3-5, BAF250B, BRIGHT, CSS1, DAN15, ELD/OSA1, MRD12, OSA2, P250R; AT-rich interaction domain 1B	Thermogenesis (ko04714);; Hepatocellular carcinoma (ko05225)	[B]	Chromatin structure and dynamics	SWI/SNF-like complex subunit BAF250/Osa	AT-rich interactive domain-containing protein 1B OS=Homo sapiens OX=9606 GN=ARID1B PE=1 SV=2	S	Function unknown	AT-rich interactive domain-containing protein 1B isoform 5 [Homo sapiens]
ENSG00000049656	CLPTM1L	37.4351	5020	32.4069	4005	32.1145	4360	33.5406	3833	37.708	4360	36.7144	3828	0.198834	0.150008	normal	--	--	Cellular Component: integral component of membrane (GO:0016021);;	K10743|2.8e-18|nai:NECAME_12414|K10743 ribonuclease H2 subunit A [EC:3.1.26.4] | (RefSeq) ribonuclease HII	DNA replication (ko03030)	[R]	General function prediction only	Cleft lip and palate transmembrane protein 1 (CLPTM1)	Cleft lip and palate transmembrane protein 1-like protein OS=Homo sapiens OX=9606 GN=CLPTM1L PE=1 SV=1	S	Function unknown	cleft lip and palate transmembrane protein 1-like protein [Homo sapiens]
ENSG00000049759	NEDD4L	1.45067	581	1.56074	533	1.85891	587	2.52141	515	2.15695	599	1.60879	504	0.120169	0.229828	normal	--	--	Biological Process: ubiquitin-dependent protein catabolic process (GO:0006511);; Molecular Function: ubiquitin protein ligase activity (GO:0061630);;	K13305|0.0e+00|ggo:101145073|K13305 E3 ubiquitin-protein ligase NEDD4-like [EC:2.3.2.26] | (RefSeq) NEDD4L; E3 ubiquitin-protein ligase NEDD4-like isoform X1	Ubiquitin mediated proteolysis (ko04120);; Endocytosis (ko04144);; Tight junction (ko04530);; Aldosterone-regulated sodium reabsorption (ko04960)	[O]	Posttranslational modification, protein turnover, chaperones	HECT-domain (ubiquitin-transferase)	E3 ubiquitin-protein ligase NEDD4-like OS=Homo sapiens OX=9606 GN=NEDD4L PE=1 SV=2	O	Posttranslational modification, protein turnover, chaperones	E3 ubiquitin-protein ligase NEDD4-like isoform X2 [Hylobates moloch]
ENSG00000049769	PPP1R3F	0.825043	144	0.698477	113	0.927367	149	0.638778	100	1.0674	107	0.844326	120	1	0.00100108	normal	--	--	Cellular Component: integral component of membrane (GO:0016021);;	K17453|0.0e+00|hsa:89801|K17453 protein phosphatase 1 regulatory subunit 3F | (RefSeq) PPP1R3F, HB2E, LL0XNC01-7P3.1, R3F; protein phosphatase 1 regulatory subunit 3F	Insulin signaling pathway (ko04910)	[OT]	Posttranslational modification, protein turnover, chaperones;; Signal transduction mechanisms	Carbohydrate/starch-binding module (family 21)	Protein phosphatase 1 regulatory subunit 3F OS=Homo sapiens OX=9606 GN=PPP1R3F PE=1 SV=3	T	Signal transduction mechanisms	protein phosphatase 1 regulatory subunit 3F isoform 1 [Homo sapiens]
ENSG00000049860	HEXB	67.5397	6919	59.1846	5552	62.974	6492	67.075	5920	58.7325	5163	65.0323	5152	0.476765	0.081857	normal	[G]	Carbohydrate transport and metabolism	Molecular Function: beta-N-acetylhexosaminidase activity (GO:0004563);; Biological Process: carbohydrate metabolic process (GO:0005975);; Molecular Function: N-acetyl-beta-D-galactosaminidase activity (GO:0102148);;	K12373|9.8e-200|hsa:3074|K12373 hexosaminidase [EC:3.2.1.52] | (RefSeq) HEXB, ENC-1AS, HEL-248, HEL-S-111; hexosaminidase subunit beta	Other glycan degradation (ko00511);; Various types of N-glycan biosynthesis (ko00513);; Amino sugar and nucleotide sugar metabolism (ko00520);; Glycosaminoglycan degradation (ko00531);; Glycosphingolipid biosynthesis - globo and isoglobo series (ko00603);; Glycosphingolipid biosynthesis - ganglio series (ko00604);; Lysosome (ko04142)	[G]	Carbohydrate transport and metabolism	Glycosyl hydrolase family 20, catalytic domain	Beta-hexosaminidase subunit beta OS=Homo sapiens OX=9606 GN=HEXB PE=1 SV=3	G	Carbohydrate transport and metabolism	beta-hexosaminidase subunit beta isoform 2 [Homo sapiens]
ENSG00000049883	PTCD2	1.11588	662	1.60219	712	1.5811	813	1.19227	499	0.990301	415	1.07582	436	0.012585	-0.3934	normal	--	--	Biological Process: kidney development (GO:0001822);; Biological Process: liver development (GO:0001889);; Cellular Component: mitochondrion (GO:0005739);; Biological Process: mitochondrion organization (GO:0007005);; Biological Process: muscle fiber development (GO:0048747);; Biological Process: regulation of mRNA processing (GO:0050684);; Biological Process: ventricular cardiac muscle tissue mo…	K17711|9.7e-215|hsa:79810|K17711 pentatricopeptide repeat domain-containing protein 2 | (RefSeq) PTCD2; pentatricopeptide repeat domain 2	--	--	--	Mitochondrial 28S ribosomal protein S27	Pentatricopeptide repeat-containing protein 2, mitochondrial OS=Homo sapiens OX=9606 GN=PTCD2 PE=1 SV=3	S	Function unknown	pentatricopeptide repeat-containing protein 2, mitochondrial isoform 1 [Homo sapiens]
ENSG00000050130	JKAMP	24.8962	2585	24.3138	2393	25.8478	2776	29.0264	2569	25.1541	2174	27.9137	2232	0.186967	0.151531	normal	--	--	Biological Process: response to unfolded protein (GO:0006986);; Cellular Component: integral component of membrane (GO:0016021);;	--	--	[S]	Function unknown	JNK1/MAPK8-associated membrane protein	JNK1/MAPK8-associated membrane protein OS=Homo sapiens OX=9606 GN=JKAMP PE=1 SV=4	S	Function unknown	JNK1/MAPK8-associated membrane protein isoform 4 [Homo sapiens]
ENSG00000050165	DKK3	86.3553	12236	85.9822	11074	83.386	11841	103.192	12548	101.628	12343	98.3952	10707	0.00308586	0.318533	normal	--	--	Cellular Component: extracellular region (GO:0005576);; Biological Process: multicellular organism development (GO:0007275);; Biological Process: negative regulation of Wnt signaling pathway (GO:0030178);;	K02165|8.1e-11|pcw:110196426|K02165 dickkopf | (RefSeq) DKK4; dickkopf-related protein 4	Wnt signaling pathway (ko04310);; Alzheimer disease (ko05010)	[T]	Signal transduction mechanisms	Dickkopf N-terminal cysteine-rich region	Dickkopf-related protein 3 OS=Homo sapiens OX=9606 GN=DKK3 PE=1 SV=2	S	Function unknown	dickkopf-related protein 3 isoform 1 precursor [Homo sapiens]
ENSG00000050327	ARHGEF5	1.42371	416	1.39121	355	1.26215	350	1.34763	339	1.26733	324	1.20582	277	0.808709	0.0454342	normal	--	--	Molecular Function: guanyl-nucleotide exchange factor activity (GO:0005085);; Biological Process: intracellular signal transduction (GO:0035556);;	K20684|0.0e+00|hsa:7984|K20684 Rho guanine nucleotide exchange factor 5 | (RefSeq) ARHGEF5, GEF5, P60, TIM, TIM1; Rho guanine nucleotide exchange factor 5	--	[T]	Signal transduction mechanisms	RhoGEF 5/35 N-terminal disordered region	Rho guanine nucleotide exchange factor 5 OS=Homo sapiens OX=9606 GN=ARHGEF5 PE=1 SV=3	T	Signal transduction mechanisms	rho guanine nucleotide exchange factor 5 [Homo sapiens]
ENSG00000050344	NFE2L3	30.9586	6169	31.3403	5684	32.9514	6560	36.8221	6293	35.555	6039	36.2253	5541	0.015966	0.259651	normal	--	--	Molecular Function: DNA binding (GO:0003677);; Molecular Function: transcription factor activity, sequence-specific DNA binding (GO:0003700);; Cellular Component: nucleus (GO:0005634);; Biological Process: regulation of transcription from RNA polymerase II promoter (GO:0006357);; Cellular Component: host cell nucleus (GO:0042025);;	K09040|0.0e+00|hsa:9603|K09040 nuclear factor erythroid 2-related factor 1/3 | (RefSeq) NFE2L3, NRF3; nuclear factor, erythroid 2 like 3	--	[K]	Transcription	bZIP Maf transcription factor	Nuclear factor erythroid 2-related factor 3 OS=Homo sapiens OX=9606 GN=NFE2L3 PE=1 SV=1	K	Transcription	nuclear factor erythroid 2-related factor 3 [Homo sapiens]
ENSG00000050393	MCUR1	4.05822	1174	3.70309	1000	3.83016	1138	3.31162	843	4.27198	1055	3.66814	837	0.835746	0.0263565	normal	--	--	Biological Process: mitochondrial calcium ion transmembrane transport (GO:0006851);; Cellular Component: integral component of membrane (GO:0016021);;	K22137|6.3e-192|hsa:63933|K22137 mitochondrial calcium uniporter regulator 1 | (RefSeq) MCUR1, C6orf79, CCDC90A, FMP32; mitochondrial calcium uniporter regulator 1	--	--	--	Protein of unknown function (DUF1640)	Mitochondrial calcium uniporter regulator 1 OS=Homo sapiens OX=9606 GN=MCUR1 PE=1 SV=1	S	Function unknown	mitochondrial calcium uniporter regulator 1 [Homo sapiens]
ENSG00000050405	LIMA1	73.9386	14316	81.4669	14369	81.9439	15942	74.2333	12453	58.7553	9493	70.3939	10530	0.224522	-0.155053	normal	--	--	Biological Process: negative regulation of actin filament depolymerization (GO:0030835);; Molecular Function: metal ion binding (GO:0046872);; Molecular Function: actin filament binding (GO:0051015);; Biological Process: actin filament bundle assembly (GO:0051017);;	K23026|1.1e-254|hsa:51474|K23026 LIM domain and actin-binding protein 1 | (RefSeq) LIMA1, EPLIN, LDLCQ8, SREBP3; LIM domain and actin binding 1	--	[TZ]	Signal transduction mechanisms;; Cytoskeleton	LIM domain	LIM domain and actin-binding protein 1 OS=Homo sapiens OX=9606 GN=LIMA1 PE=1 SV=1	S	Function unknown	unnamed protein product [Homo sapiens]
ENSG00000050426	LETMD1	12.3433	1115	10.6129	962	9.50334	937	10.7948	917	12.9541	1049	10.057	765	0.238653	0.154452	normal	--	--	Cellular Component: mitochondrion (GO:0005739);; Cellular Component: integral component of membrane (GO:0016021);; Molecular Function: ribosome binding (GO:0043022);;	K17800|4.5e-07|ola:101165019|K17800 LETM1 and EF-hand domain-containing protein 1, mitochondrial | (RefSeq) letm1; mitochondrial proton/calcium exchanger protein isoform X1	--	[T]	Signal transduction mechanisms	LETM1-like protein	LETM1 domain-containing protein 1 OS=Homo sapiens OX=9606 GN=LETMD1 PE=1 SV=1	S	Function unknown	LETM1 domain-containing protein 1 isoform b [Homo sapiens]
ENSG00000050438	SLC4A8	0.719501	345	0.617085	350	0.803604	443	1.11631	463	0.729117	377	0.925155	373	0.0306396	0.394283	normal	--	--	Molecular Function: inorganic anion exchanger activity (GO:0005452);; Cellular Component: integral component of membrane (GO:0016021);;	K13859|0.0e+00|hsa:9498|K13859 solute carrier family 4 (sodium bicarbonate cotransporter), member 8 | (RefSeq) SLC4A8, NBC3, NDCBE; solute carrier family 4 member 8	--	[P]	Inorganic ion transport and metabolism	HCO3- transporter family	Electroneutral sodium bicarbonate exchanger 1 OS=Homo sapiens OX=9606 GN=SLC4A8 PE=1 SV=1	U	Intracellular trafficking, secretion, and vesicular transport	electroneutral sodium bicarbonate exchanger 1 isoform a [Homo sapiens]
ENSG00000050748	MAPK9	8.75838	2040	9.20135	1909	8.64039	1979	8.91889	1749	9.37918	1835	9.30848	1647	0.243052	0.121211	normal	[T]	Signal transduction mechanisms	Molecular Function: MAP kinase activity (GO:0004707);; Molecular Function: ATP binding (GO:0005524);;	K04440|6.4e-244|ggo:101152026|K04440 mitogen-activated protein kinase 8/9/10 (c-Jun N-terminal kinase) [EC:2.7.11.24] | (RefSeq) MAPK9; mitogen-activated protein kinase 9 isoform X1	Endocrine resistance (ko01522);; MAPK signaling pathway (ko04010);; ErbB signaling pathway (ko04012);; Ras signaling pathway (ko04014);; cAMP signaling pathway (ko04024);; FoxO signaling pathway (ko04068);; Sphingolipid signaling pathway (ko04071);; Mitophagy - animal (ko04137);; Autophagy - animal (ko04140);; Protein processing in endoplasmic reticulum (ko04141);; Apoptosis (ko04210);; Apoptosis…	[T]	Signal transduction mechanisms	Protein kinase domain	Mitogen-activated protein kinase 9 OS=Homo sapiens OX=9606 GN=MAPK9 PE=1 SV=2	T	Signal transduction mechanisms	mitogen-activated protein kinase 9 isoform alpha2 [Homo sapiens]
ENSG00000050820	BCAR1	45.6338	7929	40.6645	6312	40.9113	7098	35.2219	4994	39.9663	5865	38.0047	4968	0.279648	-0.126364	normal	--	--	Biological Process: response to reactive oxygen species (GO:0000302);; Biological Process: regulation of cell growth (GO:0001558);; Cellular Component: ruffle (GO:0001726);; Biological Process: activation of immune response (GO:0002253);; Biological Process: immune system process (GO:0002376);; Biological Process: immune response-activating cell surface receptor signaling pathway (GO:0002429);; B…	K05726|1.5e-15|mcf:102114845|K05726 breast cancer anti-estrogen resistance 1 | (RefSeq) BCAR1; BCAR1, Cas family scaffolding protein	Rap1 signaling pathway (ko04015);; Chemokine signaling pathway (ko04062);; Focal adhesion (ko04510);; Leukocyte transendothelial migration (ko04670);; Regulation of actin cytoskeleton (ko04810);; Growth hormone synthesis, secretion and action (ko04935);; Bacterial invasion of epithelial cells (ko05100);; Yersinia infection (ko05135);; Human cytomegalovirus infection (ko05163)	--	--	--	--	S	Function unknown	BCAR1 isoform 7 [Pan troglodytes]
ENSG00000051009	FAM160A2	6.27243	1154	5.74576	961	5.7571	1060	5.94912	937	5.69774	893	5.23328	743	0.981877	-0.00316111	normal	--	--	Cellular Component: cellular_component (GO:0005575);; Cellular Component: intracellular (GO:0005622);; Cellular Component: cell (GO:0005623);; Cellular Component: cytoplasm (GO:0005737);; Biological Process: transport (GO:0006810);; Biological Process: organelle organization (GO:0006996);; Biological Process: endosome organization (GO:0007032);; Biological Process: vacuole organization (GO:000703…	--	--	[S]	Function unknown	Retinoic acid induced 16-like protein	FTS and Hook-interacting protein OS=Homo sapiens OX=9606 GN=FAM160A2 PE=1 SV=3	S	Function unknown	FTS and Hook-interacting protein isoform 1 [Homo sapiens]
ENSG00000051108	HERPUD1	69.8885	7988	60.1349	6421	60.1816	7789	70.9895	7081	67.634	7168	63.5046	6134	0.104057	0.180466	normal	--	--	Molecular Function: molecular_function (GO:0003674);; Molecular Function: binding (GO:0005488);; Molecular Function: protein binding (GO:0005515);; Cellular Component: cellular_component (GO:0005575);; Cellular Component: intracellular (GO:0005622);; Cellular Component: cell (GO:0005623);; Cellular Component: cytoplasm (GO:0005737);; Cellular Component: endoplasmic reticulum (GO:0005783);; Cellul…	K14027|3.8e-227|hsa:9709|K14027 homocysteine-responsive endoplasmic reticulum-resident ubiquitin-like domain member 1 protein | (RefSeq) HERPUD1, HERP, Mif1, SUP; homocysteine inducible ER protein with ubiquitin like domain 1	Protein processing in endoplasmic reticulum (ko04141)	[O]	Posttranslational modification, protein turnover, chaperones	Ubiquitin family	Homocysteine-responsive endoplasmic reticulum-resident ubiquitin-like domain member 1 protein OS=Homo sapiens OX=9606 GN=HERPUD1 PE=1 SV=1	O	Posttranslational modification, protein turnover, chaperones	homocysteine-responsive endoplasmic reticulum-resident ubiquitin-like domain member 1 protein isoform 1 [Homo sapiens]
ENSG00000051128	HOMER3	36.7501	3075	27.7378	2110	30.4669	2519	27.7894	1985	30.9264	2178	28.7022	1827	0.651756	-0.056997	normal	--	--	Molecular Function: G-protein coupled receptor binding (GO:0001664);; Biological Process: regulation of cytokine production (GO:0001817);; Biological Process: negative regulation of cytokine production (GO:0001818);; Molecular Function: molecular_function (GO:0003674);; Molecular Function: receptor binding (GO:0005102);; Molecular Function: binding (GO:0005488);; Molecular Function: protein bindi…	K15010|8.8e-186|hsa:9454|K15010 homer | (RefSeq) HOMER3, HOMER-3, VESL3; homer scaffold protein 3	FoxO signaling pathway (ko04068);; Glutamatergic synapse (ko04724)	--	--	WH1 domain	Homer protein homolog 3 OS=Homo sapiens OX=9606 GN=HOMER3 PE=1 SV=2	Z	Cytoskeleton	homer protein homolog 3 isoform 1 [Homo sapiens]
ENSG00000051180	RAD51	5.06862	639	4.76261	550	4.23503	540	3.32329	379	4.53433	508	4.01253	361	0.312206	-0.172098	normal	[L]	Replication, recombination and repair	Molecular Function: recombinase activity (GO:0000150);; Biological Process: double-strand break repair via homologous recombination (GO:0000724);; Molecular Function: double-stranded DNA binding (GO:0003690);; Molecular Function: single-stranded DNA binding (GO:0003697);; Molecular Function: ATP binding (GO:0005524);; Cellular Component: nucleus (GO:0005634);; Molecular Function: DNA-dependent AT…	K04482|1.8e-188|csab:103245812|K04482 DNA repair protein RAD51 | (RefSeq) RAD51; RAD51 recombinase	Homologous recombination (ko03440);; Fanconi anemia pathway (ko03460);; Pathways in cancer (ko05200);; Pancreatic cancer (ko05212)	[L]	Replication, recombination and repair	Rad51	DNA repair protein RAD51 homolog 1 OS=Homo sapiens OX=9606 GN=RAD51 PE=1 SV=1	L	Replication, recombination and repair	DNA repair protein RAD51 homolog 1 isoform 1 [Homo sapiens]
ENSG00000051341	POLQ	1.16548	572	2.44998	1063	2.06517	984	1.00031	422	0.930743	390	1.13321	415	0.000288437	-0.798794	down	[L]	Replication, recombination and repair	Molecular Function: DNA binding (GO:0003677);; Molecular Function: DNA-directed DNA polymerase activity (GO:0003887);; Molecular Function: ATP binding (GO:0005524);; Biological Process: DNA-dependent DNA replication (GO:0006261);;	K02349|0.0e+00|hsa:10721|K02349 DNA polymerase theta [EC:2.7.7.7] | (RefSeq) POLQ, PRO0327; DNA polymerase theta	--	[R]	General function prediction only	DNA polymerase family A	DNA polymerase theta OS=Homo sapiens OX=9606 GN=POLQ PE=1 SV=2	L	Replication, recombination and repair	DNA polymerase theta [Homo sapiens]
[truncated: 11,517 more rows]
