# Supplementary material for: Biological activity reduction and mitochondrial and lysosomal dysfunction of mesenchymal stem cells aging in vitro
Source: Stem Cell Res Ther. 2022 Aug 13;13:411. doi: 10.1186/s13287-022-03107-4 (PMC9375398; doi:10.1186/s13287-022-03107-4)
Supplement: Supplementary file 7 — Additional file 7. Table S4. List of transcripts upregulated from transcriptome sequence in UMC-P9 versus UMSC-P4. Related to Figure 7 and Figure 8. [file 13287_2022_3107_MOESM7_ESM.xlsx]

## Sheet: Sheet1
#ID	gene_name	UMSC-P4-1 FPKM	UMSC-P4-1 _count	UMSC-P4-2 FPKM	UMSC-P4-2 _count	UMSC-P4-3 FPKM	UMSC-P4-3 _count	UMSC-P9-1 FPKM	UMSC-P9-1 _count	UMSC-P9-2 FPKM	UMSC-P9-2 _count	UMSC-P9-3 FPKM	UMSC-P9-3 _count	UMSC-P4vs_UMSC-P9edgeR_Pvalue	UMSC-P4 vs_UMSC-P9_edgeR_log2FC	UMSC-P4_vs_UMSC-P9_edgeR_ (Pvalue_0.01_FC_1.5)_upregulated	COG_class	COG_class_annotation	GO_annotation	KEGG_annotation	KEGG_pathway_annotation	KOG_class	KOG_class_annotation	Pfam_annotation	Swiss_Prot_annotation	eggNOG_class	eggNOG_class_annotation	NR_annotation
ENSG00000003989	SLC7A2	0.776962	322	1.07397	405	1.41361	400	1.34878	479	1.5339	541	1.46591	451	0.000105523	0.680259	up	[E]	Amino acid transport and metabolism	Cellular Component: plasma membrane (GO:0005886);; Biological Process: amino acid transport (GO:0006865);; Cellular Component: integral component of membrane (GO:0016021);; Molecular Function: transmembrane transporter activity (GO:0022857);; Cellular Component: cell junction (GO:0030054);;	K13864|0.0e+00|hsa:6542|K13864 solute carrier family 7 (cationic amino acid transporter), member 2 | (RefSeq) SLC7A2, ATRC2, CAT2, HCAT2; solute carrier family 7 member 2	--	[E]	Amino acid transport and metabolism	Amino acid permease	Cationic amino acid transporter 2 OS=Homo sapiens OX=9606 GN=SLC7A2 PE=1 SV=2	E	Amino acid transport and metabolism	cationic amino acid transporter 2 isoform 1 [Homo sapiens]
ENSG00000008517	IL32	42.7015	2304	33.5883	1613	31.0085	1695	59.9037	2807	59.0487	2761	59.5371	2456	2.05715e-10	0.820435	up	--	--	Biological Process: immune response (GO:0006955);;	K22632|1.0e-100|pps:100967233|K22632 interleukin 32 | (RefSeq) IL32; interleukin-32	Cytokine-cytokine receptor interaction (ko04060)	--	--	Interleukin 32	Interleukin-32 OS=Homo sapiens OX=9606 GN=IL32 PE=1 SV=3	S	Function unknown	interleukin-32 isoform B [Homo sapiens]
ENSG00000028277	POU2F2	5.01142	1465	5.0836	1283	4.86046	1398	7.75155	1799	7.95014	1774	7.50276	1638	1.578e-09	0.632923	up	--	--	Molecular Function: transcription factor activity, sequence-specific DNA binding (GO:0003700);; Cellular Component: nucleoplasm (GO:0005654);; Cellular Component: intracellular membrane-bounded organelle (GO:0043231);; Molecular Function: sequence-specific DNA binding (GO:0043565);;	K09364|1.0e-234|aml:100472278|K09364 POU domain transcription factor, class 2 | (RefSeq) POU2F2; POU domain, class 2, transcription factor 2 isoform X14	Herpes simplex virus 1 infection (ko05168)	[K]	Transcription	Pou domain - N-terminal to homeobox domain	POU domain, class 2, transcription factor 2 OS=Homo sapiens OX=9606 GN=POU2F2 PE=1 SV=3	K	Transcription	POU domain, class 2, transcription factor 2 isoform 2 [Homo sapiens]
ENSG00000041982	TNC	29.9956	12248	37.7979	13778	34.5687	14097	54.2478	18542	47.367	16163	55.8641	16712	9.91524e-08	0.658601	up	--	--	Biological Process: cell adhesion (GO:0007155);; Biological Process: regulation of cell proliferation (GO:0042127);;	K06252|0.0e+00|hsa:3371|K06252 tenascin | (RefSeq) TNC, 150-225, DFNA56, GMEM, GP, HXB, JI, TN, TN-C; tenascin C	PI3K-Akt signaling pathway (ko04151);; Focal adhesion (ko04510);; ECM-receptor interaction (ko04512);; Human papillomavirus infection (ko05165);; MicroRNAs in cancer (ko05206)	[TW]	Signal transduction mechanisms;; Extracellular structures	Fibronectin type III domain	Tenascin OS=Homo sapiens OX=9606 GN=TNC PE=1 SV=3	S	Function unknown	tenascin precursor [Homo sapiens]
ENSG00000048740	CELF2	3.65061	866	3.47329	1109	3.37616	1225	4.44086	1416	8.57335	1426	5.26337	1410	3.33361e-07	0.711324	up	[J]	Translation, ribosomal structure and biogenesis	Molecular Function: RNA binding (GO:0003723);; Cellular Component: ribonucleoprotein complex (GO:1990904);;	K13207|9.6e-244|aju:106971006|K13207 CUG-BP- and ETR3-like factor | (RefSeq) CELF2; CUGBP Elav-like family member 2 isoform X1	--	[A]	RNA processing and modification	RNA recognition motif. (a.k.a. RRM, RBD, or RNP domain)	CUGBP Elav-like family member 2 OS=Homo sapiens OX=9606 GN=CELF2 PE=1 SV=1	S	Function unknown	CUGBP Elav-like family member 2 isoform 10 [Homo sapiens]
ENSG00000049323	LTBP1	51.5874	15945	64.9863	16922	60.4871	17902	103.45	26331	85.2348	21952	107.656	23467	9.17259e-11	0.801476	up	--	--	Molecular Function: calcium ion binding (GO:0005509);;	K19559|0.0e+00|hsa:4052|K19559 latent transforming growth factor beta binding protein 1 | (RefSeq) LTBP1; latent transforming growth factor beta binding protein 1	TGF-beta signaling pathway (ko04350)	[T]	Signal transduction mechanisms	Calcium-binding EGF domain	Latent-transforming growth factor beta-binding protein 1 OS=Homo sapiens OX=9606 GN=LTBP1 PE=1 SV=4	A	RNA processing and modification	latent-transforming growth factor beta-binding protein 1 isoform LTBP-1L precursor [Homo sapiens]
ENSG00000054392	HHAT	1.1101	211	1.33311	200	1.24911	236	3.30262	501	3.40921	489	3.16316	381	1.31379e-13	1.38036	up	[M]	Cell wall/membrane/envelope biogenesis	Biological Process: smoothened signaling pathway (GO:0007224);; Cellular Component: integral component of membrane (GO:0016021);; Molecular Function: palmitoyltransferase activity (GO:0016409);; Biological Process: protein palmitoylation (GO:0018345);;	K06631|1.0e-06|egl:EGR_01044|K06631 polo-like kinase 1 [EC:2.7.11.21] | (RefSeq) Serine/threonine-protein kinase PLK1	FoxO signaling pathway (ko04068)	[T]	Signal transduction mechanisms	MBOAT, membrane-bound O-acyltransferase family	Protein-cysteine N-palmitoyltransferase HHAT OS=Homo sapiens OX=9606 GN=HHAT PE=1 SV=1	M	Cell wall/membrane/envelope biogenesis	protein-cysteine N-palmitoyltransferase HHAT isoform 1 [Homo sapiens]
ENSG00000057019	DCBLD2	43.8153	14432	55.2508	16649	53.4898	17686	93.1122	26438	83.9548	23712	100.123	25500	5.37385e-13	0.93641	up	--	--	Cellular Component: integral component of membrane (GO:0016021);;	K17253|3.6e-35|pss:102443725|K17253 lactadherin | (RefSeq) MFGE8; lactadherin	--	--	--	F5/8 type C domain	Discoidin, CUB and LCCL domain-containing protein 2 OS=Homo sapiens OX=9606 GN=DCBLD2 PE=1 SV=1	U	Intracellular trafficking, secretion, and vesicular transport	discoidin, CUB and LCCL domain-containing protein 2 precursor [Homo sapiens]
ENSG00000057657	PRDM1	0.364168	87	0.517885	126	0.474206	123	0.898934	199	0.813183	186	0.823018	173	6.05879e-05	1.02648	up	--	--	Biological Process: negative regulation of transcription from RNA polymerase II promoter (GO:0000122);; Molecular Function: transcription factor activity, sequence-specific DNA binding (GO:0003700);; Cellular Component: nucleus (GO:0005634);; Cellular Component: cytoplasm (GO:0005737);; Biological Process: cellular developmental process (GO:0048869);;	K11432|3.8e-51|nfu:107385249|K11432 [histone H3]-lysine9 N-trimethyltransferase PRDM2 [EC:2.1.1.355] | (RefSeq) PR domain zinc finger protein 2-like	Lysine degradation (ko00310)	[K]	Transcription	Zinc-finger double domain	PR domain zinc finger protein 1 OS=Homo sapiens OX=9606 GN=PRDM1 PE=1 SV=2	S	Function unknown	PR domain zinc finger protein 1 isoform 1 [Homo sapiens]
ENSG00000058085	LAMC2	6.96135	1902	7.36227	1842	7.68215	2109	22.8806	5385	22.2423	5204	24.0044	5070	1.95269e-51	1.72374	up	--	--	Molecular Function: molecular_function (GO:0003674);; Molecular Function: binding (GO:0005488);; Molecular Function: glycosaminoglycan binding (GO:0005539);; Cellular Component: cellular_component (GO:0005575);; Cellular Component: extracellular region (GO:0005576);; Cellular Component: basement membrane (GO:0005604);; Cellular Component: basal lamina (GO:0005605);; Cellular Component: laminin-2 …	K06246|0.0e+00|hsa:3918|K06246 laminin, gamma 2 | (RefSeq) LAMC2, B2T, BM600, CSF, EBR2, EBR2A, LAMB2T, LAMNB2; laminin subunit gamma 2	PI3K-Akt signaling pathway (ko04151);; Focal adhesion (ko04510);; ECM-receptor interaction (ko04512);; Toxoplasmosis (ko05145);; Amoebiasis (ko05146);; Human papillomavirus infection (ko05165);; Pathways in cancer (ko05200);; Small cell lung cancer (ko05222)	[W]	Extracellular structures	Laminin EGF domain	Laminin subunit gamma-2 OS=Homo sapiens OX=9606 GN=LAMC2 PE=1 SV=2	Z	Cytoskeleton	laminin subunit gamma-2 isoform a precursor [Homo sapiens]
ENSG00000060718	COL11A1	13.9317	5420	16.4932	5759	15.5832	6040	29.0767	9588	22.489	7456	26.4239	7851	4.38283e-11	0.832295	up	--	--	Molecular Function: extracellular matrix structural constituent (GO:0005201);; Cellular Component: collagen trimer (GO:0005581);;	K19721|0.0e+00|ptr:457065|K19721 collagen type V/XI/XXIV/XXVII, alpha | (RefSeq) COL11A1; collagen alpha-1(XI) chain isoform X2	Protein digestion and absorption (ko04974)	[W]	Extracellular structures	Collagen triple helix repeat (20 copies)	Collagen alpha-1(XI) chain OS=Homo sapiens OX=9606 GN=COL11A1 PE=1 SV=4	S	Function unknown	collagen alpha-1(XI) chain isoform B preproprotein [Homo sapiens]
ENSG00000064393	HIPK2	3.04451	2428	5.41799	3918	4.51735	3580	6.56955	4486	7.45445	4976	7.52841	4562	2.7125e-06	0.792724	up	[M]	Cell wall/membrane/envelope biogenesis	Molecular Function: protein kinase activity (GO:0004672);; Molecular Function: ATP binding (GO:0005524);;	K08826|0.0e+00|hsa:28996|K08826 homeodomain interacting protein kinase [EC:2.7.11.1] | (RefSeq) HIPK2, PRO0593; homeodomain interacting protein kinase 2	Cellular senescence (ko04218)	[R]	General function prediction only	Protein kinase domain	Homeodomain-interacting protein kinase 2 OS=Homo sapiens OX=9606 GN=HIPK2 PE=1 SV=2	T	Signal transduction mechanisms	homeodomain-interacting protein kinase 2 isoform 1 [Homo sapiens]
ENSG00000065923	SLC9A7	4.20432	2280	4.2362	2099	4.46411	2430	7.07801	3299	7.2031	3340	7.4548	3117	3.2782e-14	0.822898	up	[P]	Inorganic ion transport and metabolism	Biological Process: regulation of pH (GO:0006885);; Molecular Function: sodium:proton antiporter activity (GO:0015385);; Cellular Component: integral component of membrane (GO:0016021);; Cellular Component: intracellular membrane-bounded organelle (GO:0043231);;	K12041|0.0e+00|hsa:84679|K12041 solute carrier family 9 (sodium/hydrogen exchanger), member 6/7 | (RefSeq) SLC9A7, MRX108, NHE-7, NHE7, SLC9A6; solute carrier family 9 member A7	Cardiac muscle contraction (ko04260)	[P]	Inorganic ion transport and metabolism	Sodium/hydrogen exchanger family	Sodium/hydrogen exchanger 7 OS=Homo sapiens OX=9606 GN=SLC9A7 PE=1 SV=1	P	Inorganic ion transport and metabolism	sodium/hydrogen exchanger 7 isoform 1 precursor [Homo sapiens]
ENSG00000069020	MAST4	0.67552	229	1.48279	645	1.11486	593	1.83024	726	1.58248	686	1.89573	738	0.00408848	0.84301	up	[U]	Intracellular trafficking, secretion, and vesicular transport	Molecular Function: magnesium ion binding (GO:0000287);; Molecular Function: molecular_function (GO:0003674);; Molecular Function: catalytic activity (GO:0003824);; Molecular Function: protein kinase activity (GO:0004672);; Molecular Function: protein serine/threonine kinase activity (GO:0004674);; Molecular Function: ATP binding (GO:0005524);; Cellular Component: cellular_component (GO:0005575);…	K08789|0.0e+00|hsa:375449|K08789 microtubule-associated serine/threonine kinase [EC:2.7.11.1] | (RefSeq) MAST4; microtubule associated serine/threonine kinase family member 4	--	[TR]	Signal transduction mechanisms;; General function prediction only	Domain of unknown function (DUF1908)	Microtubule-associated serine/threonine-protein kinase 4 OS=Homo sapiens OX=9606 GN=MAST4 PE=1 SV=4	T	Signal transduction mechanisms	microtubule-associated serine/threonine-protein kinase 4 isoform c [Homo sapiens]
ENSG00000070371	CLTCL1	2.08535	563	2.08359	534	1.61573	472	3.00968	731	2.83687	665	2.67692	550	9.21807e-05	0.605502	up	--	--	Molecular Function: structural molecule activity (GO:0005198);; Cellular Component: lysosome (GO:0005764);; Cellular Component: endosome (GO:0005768);; Biological Process: intracellular protein transport (GO:0006886);; Biological Process: vesicle-mediated transport (GO:0016192);; Molecular Function: protein kinase binding (GO:0019901);; Cellular Component: clathrin coat of trans-Golgi network ves…	K04646|0.0e+00|hsa:8218|K04646 clathrin heavy chain | (RefSeq) CLTCL1, CHC22, CLH22, CLTCL, CLTD; clathrin heavy chain like 1	Lysosome (ko04142);; Endocytosis (ko04144);; Synaptic vesicle cycle (ko04721);; Endocrine and other factor-regulated calcium reabsorption (ko04961);; Huntington disease (ko05016);; Bacterial invasion of epithelial cells (ko05100)	[U]	Intracellular trafficking, secretion, and vesicular transport	Region in Clathrin and VPS	Clathrin heavy chain 2 OS=Homo sapiens OX=9606 GN=CLTCL1 PE=1 SV=2	U	Intracellular trafficking, secretion, and vesicular transport	clathrin heavy chain 2 isoform 1 [Homo sapiens]
ENSG00000074527	NTN4	1.64592	323	2.03427	364	1.53338	301	5.94128	1000	5.20674	871	6.32496	954	2.51851e-29	1.81585	up	--	--	Cellular Component: extracellular region (GO:0005576);;	K06845|0.0e+00|hsa:59277|K06845 netrin 4 | (RefSeq) NTN4, PRO3091; netrin 4	Axon guidance (ko04360)	[W]	Extracellular structures	Laminin N-terminal (Domain VI)	Netrin-4 OS=Homo sapiens OX=9606 GN=NTN4 PE=1 SV=2	U	Intracellular trafficking, secretion, and vesicular transport	netrin-4 isoform 1 precursor [Homo sapiens]
ENSG00000079841	RIMS1	0.122988	35	0.108613	33	0.108603	40	0.210306	55	0.277732	76	0.204806	61	0.000361576	1.13029	up	--	--	Biological Process: exocytosis (GO:0006887);; Cellular Component: membrane (GO:0016020);; Molecular Function: Rab GTPase binding (GO:0017137);; Cellular Component: presynaptic active zone (GO:0048786);;	K15291|0.0e+00|hsa:22999|K15291 regulating synaptic membrane exocytosis protein 1 | (RefSeq) RIMS1, CORD7, RAB3IP2, RIM, RIM1; regulating synaptic membrane exocytosis 1	Synaptic vesicle cycle (ko04721);; Retrograde endocannabinoid signaling (ko04723)	[U]	Intracellular trafficking, secretion, and vesicular transport	C2 domain	Regulating synaptic membrane exocytosis protein 1 OS=Homo sapiens OX=9606 GN=RIMS1 PE=1 SV=1	S	Function unknown	RIMS1 isoform 1 [Pan troglodytes]
ENSG00000080823	MOK	13.89	1201	11.1537	954	10.9041	982	21.5104	1583	22.9124	1647	18.917	1338	8.34036e-13	0.842533	up	--	--	Molecular Function: ATP binding (GO:0005524);;	K08830|2.0e-15|cjc:100389694|K08830 renal tumor antigen [EC:2.7.11.22] | (RefSeq) MOK, RAGE; MOK protein kinase	--	[T]	Signal transduction mechanisms	--	MAPK/MAK/MRK overlapping kinase OS=Homo sapiens OX=9606 GN=MOK PE=2 SV=1	T	Signal transduction mechanisms	MOK isoform 5 [Pan troglodytes]
ENSG00000081320	STK17B	5.99579	1713	6.94831	1777	7.05163	1962	10.7452	2577	10.3141	2448	11.4843	2516	2.25892e-11	0.772173	up	[T]	Signal transduction mechanisms	Molecular Function: protein serine/threonine kinase activity (GO:0004674);; Molecular Function: ATP binding (GO:0005524);; Cellular Component: nucleus (GO:0005634);; Biological Process: apoptotic process (GO:0006915);; Cellular Component: actin cytoskeleton (GO:0015629);; Biological Process: intracellular signal transduction (GO:0035556);; Biological Process: protein autophosphorylation (GO:00467…	K08804|3.7e-211|hsa:9262|K08804 serine/threonine kinase 17 [EC:2.7.11.1] | (RefSeq) STK17B, DRAK2; serine/threonine kinase 17b	--	[T]	Signal transduction mechanisms	Protein kinase domain	Serine/threonine-protein kinase 17B OS=Homo sapiens OX=9606 GN=STK17B PE=1 SV=1	T	Signal transduction mechanisms	serine/threonine-protein kinase 17B [Homo sapiens]
ENSG00000081853	PCDHGA2	0.55967	138	0.922645	208	0.747113	186	1.31213	278	1.77651	376	1.41084	269	1.02945e-05	1.08452	up	[U]	Intracellular trafficking, secretion, and vesicular transport	Molecular Function: calcium ion binding (GO:0005509);; Cellular Component: plasma membrane (GO:0005886);; Biological Process: homophilic cell adhesion via plasma membrane adhesion molecules (GO:0007156);; Cellular Component: integral component of membrane (GO:0016021);;	K16495|0.0e+00|hsa:56113|K16495 protocadherin gamma subfamily A | (RefSeq) PCDHGA2, PCDH-GAMMA-A2; protocadherin gamma subfamily A, 2	--	[S]	Function unknown	Cadherin domain	Protocadherin gamma-A2 OS=Homo sapiens OX=9606 GN=PCDHGA2 PE=2 SV=1	U	Intracellular trafficking, secretion, and vesicular transport	protocadherin gamma-A2 isoform 1 precursor [Homo sapiens]
ENSG00000082497	SERTAD4	3.57306	1009	4.27179	1102	4.2013	1191	8.28181	2010	7.78095	1879	7.80153	1699	9.11973e-20	1.0576	up	--	--	--	--	--	--	--	SERTA motif	SERTA domain-containing protein 4 OS=Homo sapiens OX=9606 GN=SERTAD4 PE=2 SV=1	S	Function unknown	SERTA domain-containing protein 4 isoform 1 [Homo sapiens]
ENSG00000090339	ICAM1	14.0452	2471	18.0201	2897	13.1972	2331	26.0219	3935	23.6003	3550	24.009	3257	4.1912e-09	0.773802	up	--	--	Biological Process: ovarian follicle development (GO:0001541);; Cellular Component: immunological synapse (GO:0001772);; Biological Process: response to amphetamine (GO:0001975);; Biological Process: acute inflammatory response to antigenic stimulus (GO:0002438);; Biological Process: T cell antigen processing and presentation (GO:0002457);; Molecular Function: integrin binding (GO:0005178);; Cell…	K06490|3.8e-310|hsa:3383|K06490 intercellular adhesion molecule 1 | (RefSeq) ICAM1, BB2, CD54, P3.58; intercellular adhesion molecule 1	NF-kappa B signaling pathway (ko04064);; Cell adhesion molecules (ko04514);; Natural killer cell mediated cytotoxicity (ko04650);; TNF signaling pathway (ko04668);; Leukocyte transendothelial migration (ko04670);; AGE-RAGE signaling pathway in diabetic complications (ko04933);; African trypanosomiasis (ko05143);; Malaria (ko05144);; Staphylococcus aureus infection (ko05150);; Influenza A (ko05164…	--	--	Intercellular adhesion molecule (ICAM), N-terminal domain	Intercellular adhesion molecule 1 OS=Homo sapiens OX=9606 GN=ICAM1 PE=1 SV=2	U	Intracellular trafficking, secretion, and vesicular transport	intercellular adhesion molecule 1 precursor [Homo sapiens]
ENSG00000096696	DSP	2.45229	1228	3.21131	1486	2.79963	1445	3.98892	1735	3.88158	1716	4.50431	1777	6.02758e-07	0.631417	up	--	--	Cellular Component: cytoskeleton (GO:0005856);; Cellular Component: cell junction (GO:0030054);; Biological Process: intermediate filament cytoskeleton organization (GO:0045104);; Molecular Function: cell adhesion molecule binding (GO:0050839);; Biological Process: cell-cell adhesion (GO:0098609);;	K10381|0.0e+00|hsa:1832|K10381 desmoplakin | (RefSeq) DSP, DCWHKTA, DP; desmoplakin	Arrhythmogenic right ventricular cardiomyopathy (ko05412)	[Z]	Cytoskeleton	Plectin repeat	Desmoplakin OS=Homo sapiens OX=9606 GN=DSP PE=1 SV=3	Z	Cytoskeleton	desmoplakin isoform I [Homo sapiens]
ENSG00000099937	SERPIND1	0.234115	31	0.239181	24	0.397583	45	0.898454	98	0.704254	78	0.811423	80	1.72889e-07	1.66018	up	[O]	Posttranslational modification, protein turnover, chaperones	Molecular Function: serine-type endopeptidase inhibitor activity (GO:0004867);; Cellular Component: extracellular space (GO:0005615);; Biological Process: blood coagulation (GO:0007596);;	K03912|3.7e-283|hsa:3053|K03912 heparin cofactor II | (RefSeq) SERPIND1, D22S673, HC2, HCF2, HCII, HLS2, LS2, THPH10; serpin family D member 1	Complement and coagulation cascades (ko04610)	[V]	Defense mechanisms	Serpin (serine protease inhibitor)	Heparin cofactor 2 OS=Homo sapiens OX=9606 GN=SERPIND1 PE=1 SV=3	O	Posttranslational modification, protein turnover, chaperones	heparin cofactor 2 precursor [Homo sapiens]
ENSG00000100234	TIMP3	168.782	42023	173.82	39545	170.287	42560	333.109	71292	363.411	77365	356.517	68441	2.61603e-25	1.10865	up	--	--	Cellular Component: extracellular region (GO:0005576);; Molecular Function: metalloendopeptidase inhibitor activity (GO:0008191);;	K16866|5.8e-129|csab:103223216|K16866 metalloproteinase inhibitor 3 | (RefSeq) TIMP3; TIMP metallopeptidase inhibitor 3	Proteoglycans in cancer (ko05205);; MicroRNAs in cancer (ko05206)	[R]	General function prediction only	Tissue inhibitor of metalloproteinase	Metalloproteinase inhibitor 3 OS=Homo sapiens OX=9606 GN=TIMP3 PE=1 SV=2	O	Posttranslational modification, protein turnover, chaperones	metalloproteinase inhibitor 3 precursor [Homo sapiens]
ENSG00000102265	TIMP1	690.771	33256	515.773	22653	570.594	27549	851.303	35145	881.939	36179	842.726	31229	2.68361e-06	0.603726	up	--	--	Cellular Component: extracellular region (GO:0005576);; Molecular Function: metalloendopeptidase inhibitor activity (GO:0008191);;	K16451|7.6e-74|rro:104672782|K16451 metalloproteinase inhibitor 1 | (RefSeq) TIMP1; metalloproteinase inhibitor 1	HIF-1 signaling pathway (ko04066)	[R]	General function prediction only	Tissue inhibitor of metalloproteinase	Metalloproteinase inhibitor 1 OS=Homo sapiens OX=9606 GN=TIMP1 PE=1 SV=1	O	Posttranslational modification, protein turnover, chaperones	TIMP1 isoform 2 [Pan troglodytes]
ENSG00000102359	SRPX2	9.2848	3239	8.75393	2835	8.60886	3074	13.7191	4184	12.8522	3902	13.2194	3621	1.39594e-09	0.65822	up	--	--	Molecular Function: molecular_function (GO:0003674);; Molecular Function: receptor binding (GO:0005102);; Molecular Function: binding (GO:0005488);; Molecular Function: protein binding (GO:0005515);; Cellular Component: cellular_component (GO:0005575);; Cellular Component: extracellular region (GO:0005576);; Cellular Component: extracellular space (GO:0005615);; Cellular Component: intracellular …	K19408|1.5e-283|hsa:27286|K19408 sushi repeat-containing protein SRPX2 | (RefSeq) SRPX2, BPP, CBPS, PMGX, RESDX, SRPUL; sushi repeat containing protein X-linked 2	--	--	--	Domain of unknown function (DUF4174)	Sushi repeat-containing protein SRPX2 OS=Homo sapiens OX=9606 GN=SRPX2 PE=1 SV=1	O	Posttranslational modification, protein turnover, chaperones	sushi repeat-containing protein SRPX2 precursor [Homo sapiens]
ENSG00000102452	NALCN	1.45592	461	1.60858	506	1.5561	528	2.55395	750	2.3164	653	2.41338	649	5.08583e-07	0.756928	up	--	--	Molecular Function: cation channel activity (GO:0005261);; Cellular Component: integral component of membrane (GO:0016021);;	K21863|0.0e+00|hsa:259232|K21863 sodium leak channel non-selective protein | (RefSeq) NALCN, CLIFAHDD, CanIon, IHPRF, IHPRF1, INNFD, VGCNL1, bA430M15.1; sodium leak channel, non-selective	--	[PT]	Inorganic ion transport and metabolism;; Signal transduction mechanisms	Ion transport protein	Sodium leak channel non-selective protein OS=Homo sapiens OX=9606 GN=NALCN PE=1 SV=1	U	Intracellular trafficking, secretion, and vesicular transport	sodium leak channel non-selective protein isoform X1 [Homo sapiens]
ENSG00000103489	XYLT1	6.80474	3641	9.05948	4429	8.12128	4362	17.6073	8098	18.2921	8368	19.0182	7846	1.12229e-23	1.26626	up	--	--	Cellular Component: membrane (GO:0016020);; Molecular Function: transferase activity (GO:0016740);;	K00771|0.0e+00|hsa:64131|K00771 protein xylosyltransferase [EC:2.4.2.26] | (RefSeq) XYLT1, DBQD2, PXYLT1, XT-I, XT1, XTI, XYLTI, xylT-I; xylosyltransferase 1	Glycosaminoglycan biosynthesis - chondroitin sulfate / dermatan sulfate (ko00532);; Glycosaminoglycan biosynthesis - heparan sulfate / heparin (ko00534)	[G]	Carbohydrate transport and metabolism	Xylosyltransferase C terminal	Xylosyltransferase 1 OS=Homo sapiens OX=9606 GN=XYLT1 PE=1 SV=1	S	Function unknown	xylosyltransferase 1 precursor [Homo sapiens]
ENSG00000104154	SLC30A4	0.947033	367	0.983684	348	1.33361	519	1.57838	526	1.47029	487	1.6609	496	0.000915921	0.598372	up	[P]	Inorganic ion transport and metabolism	Molecular Function: cation transmembrane transporter activity (GO:0008324);; Cellular Component: integral component of membrane (GO:0016021);;	K14691|2.6e-237|hsa:7782|K14691 solute carrier family 30 (zinc transporter), member 4 | (RefSeq) SLC30A4, ZNT4, znT-4; solute carrier family 30 member 4	--	[P]	Inorganic ion transport and metabolism	Cation efflux family	Zinc transporter 4 OS=Homo sapiens OX=9606 GN=SLC30A4 PE=1 SV=2	P	Inorganic ion transport and metabolism	zinc transporter 4 isoform 1 [Homo sapiens]
ENSG00000104324	CPQ	9.35702	984	7.66192	738	7.8823	834	12.6883	1150	11.8093	1064	12.1332	978	6.33986e-07	0.624864	up	[O]	Posttranslational modification, protein turnover, chaperones	Molecular Function: carboxypeptidase activity (GO:0004180);; Cellular Component: extracellular space (GO:0005615);; Cellular Component: lysosome (GO:0005764);; Cellular Component: endoplasmic reticulum (GO:0005783);; Cellular Component: Golgi apparatus (GO:0005794);; Biological Process: thyroid hormone generation (GO:0006590);; Biological Process: tissue regeneration (GO:0042246);; Cellular Compo…	K01302|7.5e-270|hsa:10404|K01302 carboxypeptidase Q [EC:3.4.17.-] | (RefSeq) CPQ, LDP, PGCP; carboxypeptidase Q	--	[OPR]	Posttranslational modification, protein turnover, chaperones;; Inorganic ion transport and metabolism;; General function prediction only	Peptidase family M28	Carboxypeptidase Q OS=Homo sapiens OX=9606 GN=CPQ PE=1 SV=1	S	Function unknown	carboxypeptidase Q preproprotein [Homo sapiens]
ENSG00000104368	PLAT	98.137	13773	96.9241	12447	91.3898	13340	246.268	29700	261.955	31386	233.474	25288	1.18961e-36	1.42549	up	[O]	Posttranslational modification, protein turnover, chaperones	Molecular Function: serine-type endopeptidase activity (GO:0004252);; Cellular Component: extracellular region (GO:0005576);; Biological Process: smooth muscle cell migration (GO:0014909);; Biological Process: plasminogen activation (GO:0031639);;	K01343|0.0e+00|hsa:5327|K01343 tissue plasminogen activator [EC:3.4.21.68] | (RefSeq) PLAT, T-PA, TPA; plasminogen activator, tissue type	Apelin signaling pathway (ko04371);; Complement and coagulation cascades (ko04610);; Transcriptional misregulation in cancer (ko05202);; Prostate cancer (ko05215);; Fluid shear stress and atherosclerosis (ko05418)	--	--	Trypsin	Tissue-type plasminogen activator OS=Homo sapiens OX=9606 GN=PLAT PE=1 SV=1	O	Posttranslational modification, protein turnover, chaperones	tissue-type plasminogen activator isoform 1 preproprotein [Homo sapiens]
ENSG00000104490	NCALD	0.488274	75	0.573034	66	0.509657	79	0.486643	87	0.921363	123	0.890612	100	0.00322759	0.798181	up	--	--	Biological Process: regulation of systemic arterial blood pressure (GO:0003073);; Molecular Function: actin binding (GO:0003779);; Molecular Function: calcium ion binding (GO:0005509);; Cellular Component: cytosol (GO:0005829);; Biological Process: calcium-mediated signaling (GO:0019722);; Molecular Function: alpha-tubulin binding (GO:0043014);;	K19695|2.2e-106|aju:106980058|K19695 neurocalcin delta | (RefSeq) NCALD; neurocalcin-delta	Olfactory transduction (ko04740)	[T]	Signal transduction mechanisms	EF-hand domain pair	Neurocalcin-delta OS=Homo sapiens OX=9606 GN=NCALD PE=1 SV=2	DTZ	Cell cycle control, cell division, chromosome partitioning;; Signal transduction mechanisms;; Cytoskeleton	Neurocalcin delta [Homo sapiens]
ENSG00000104689	TNFRSF10A	1.98891	290	2.35613	311	2.47249	354	3.36509	420	4.04369	508	3.68306	417	8.66324e-06	0.794146	up	--	--	Biological Process: signal transduction (GO:0007165);; Cellular Component: integral component of membrane (GO:0016021);; Molecular Function: TRAIL binding (GO:0045569);;	K04722|8.5e-266|hsa:8797|K04722 tumor necrosis factor receptor superfamily member 10A/B | (RefSeq) TNFRSF10A, APO2, CD261, DR4, TRAILR-1, TRAILR1; TNF receptor superfamily member 10a	Cytokine-cytokine receptor interaction (ko04060);; Viral protein interaction with cytokine and cytokine receptor (ko04061);; p53 signaling pathway (ko04115);; Apoptosis (ko04210);; Necroptosis (ko04217);; Natural killer cell mediated cytotoxicity (ko04650);; Pathogenic Escherichia coli infection (ko05130);; Salmonella infection (ko05132);; Influenza A (ko05164)	--	--	Death domain	Tumor necrosis factor receptor superfamily member 10A OS=Homo sapiens OX=9606 GN=TNFRSF10A PE=1 SV=3	S	Function unknown	tumor necrosis factor receptor superfamily member 10A [Homo sapiens]
ENSG00000105664	COMP	0.171916	26	0.089232	12	0.192724	29	1.15904	135	1.54532	176	1.18608	123	8.839e-20	2.99432	up	--	--	Molecular Function: calcium ion binding (GO:0005509);; Cellular Component: extracellular region (GO:0005576);; Biological Process: cell adhesion (GO:0007155);;	K04659|0.0e+00|hsa:1311|K04659 thrombospondin 2/3/4/5 | (RefSeq) COMP, EDM1, EPD1, MED, PSACH, THBS5, TSP5; cartilage oligomeric matrix protein	Phagosome (ko04145);; PI3K-Akt signaling pathway (ko04151);; Focal adhesion (ko04510);; ECM-receptor interaction (ko04512);; Malaria (ko05144);; Human papillomavirus infection (ko05165)	--	--	Thrombospondin C-terminal region	Cartilage oligomeric matrix protein OS=Homo sapiens OX=9606 GN=COMP PE=1 SV=2	O	Posttranslational modification, protein turnover, chaperones	cartilage oligomeric matrix protein precursor [Homo sapiens]
ENSG00000105855	ITGB8	1.03982	480	1.05798	179	0.943455	176	1.06928	391	1.09798	445	1.42397	505	0.00199672	1.0082	up	--	--	Biological Process: cell-matrix adhesion (GO:0007160);; Biological Process: integrin-mediated signaling pathway (GO:0007229);; Cellular Component: integrin complex (GO:0008305);; Molecular Function: signaling receptor activity (GO:0038023);;	K06591|0.0e+00|hsa:3696|K06591 integrin beta 8 | (RefSeq) ITGB8; integrin subunit beta 8	PI3K-Akt signaling pathway (ko04151);; Focal adhesion (ko04510);; ECM-receptor interaction (ko04512);; Cell adhesion molecules (ko04514);; Regulation of actin cytoskeleton (ko04810);; Human papillomavirus infection (ko05165);; Hypertrophic cardiomyopathy (ko05410);; Arrhythmogenic right ventricular cardiomyopathy (ko05412);; Dilated cardiomyopathy (ko05414)	[TW]	Signal transduction mechanisms;; Extracellular structures	Integrin beta chain VWA domain	Integrin beta-8 OS=Homo sapiens OX=9606 GN=ITGB8 PE=1 SV=1	U	Intracellular trafficking, secretion, and vesicular transport	integrin beta-8 precursor [Homo sapiens]
ENSG00000106366	SERPINE1	1560.31	269224	1577.74	248754	1593.71	276039	2452.82	363804	2481.66	366131	2444	325148	9.16456e-12	0.711812	up	[O]	Posttranslational modification, protein turnover, chaperones	Cellular Component: extracellular space (GO:0005615);;	K03982|8.5e-230|hsa:5054|K03982 plasminogen activator inhibitor 1 | (RefSeq) SERPINE1, PAI, PAI-1, PAI1, PLANH1; serpin family E member 1	HIF-1 signaling pathway (ko04066);; p53 signaling pathway (ko04115);; Cellular senescence (ko04218);; Apelin signaling pathway (ko04371);; Hippo signaling pathway (ko04390);; Complement and coagulation cascades (ko04610);; AGE-RAGE signaling pathway in diabetic complications (ko04933);; Chagas disease (ko05142)	[V]	Defense mechanisms	Serpin (serine protease inhibitor)	Plasminogen activator inhibitor 1 OS=Homo sapiens OX=9606 GN=SERPINE1 PE=1 SV=1	O	Posttranslational modification, protein turnover, chaperones	plasminogen activator inhibitor 1 isoform 2 precursor [Homo sapiens]
ENSG00000106714	CNTNAP3	0.389944	108	0.510212	128	0.443991	123	0.631181	149	0.707901	166	0.723213	154	0.00490391	0.68497	up	--	--	Cellular Component: integral component of membrane (GO:0016021);;	K07380|0.0e+00|ipu:108256479|K07380 contactin associated protein-like 2 | (RefSeq) contactin-associated protein-like 2	Cell adhesion molecules (ko04514)	[T]	Signal transduction mechanisms	Laminin G domain	Contactin-associated protein-like 3 OS=Homo sapiens OX=9606 GN=CNTNAP3 PE=2 SV=3	S	Function unknown	contactin-associated protein-like 3 precursor [Homo sapiens]
ENSG00000108691	CCL2	132.069	5292	103.264	3782	110.459	4443	176.66	6083	189.774	6503	165.749	5120	2.23335e-08	0.692225	up	--	--	Cellular Component: extracellular space (GO:0005615);; Biological Process: immune response (GO:0006955);; Molecular Function: chemokine activity (GO:0008009);;	K14624|4.7e-49|ggo:101134802|K14624 C-C motif chemokine 2 | (RefSeq) CCL2; C-C motif chemokine 2	Cytokine-cytokine receptor interaction (ko04060);; Viral protein interaction with cytokine and cytokine receptor (ko04061);; Chemokine signaling pathway (ko04062);; NOD-like receptor signaling pathway (ko04621);; IL-17 signaling pathway (ko04657);; TNF signaling pathway (ko04668);; AGE-RAGE signaling pathway in diabetic complications (ko04933);; Yersinia infection (ko05135);; Chagas disease (ko05…	--	--	Small cytokines (intecrine/chemokine), interleukin-8 like	C-C motif chemokine 2 OS=Homo sapiens OX=9606 GN=CCL2 PE=1 SV=1	O	Posttranslational modification, protein turnover, chaperones	C-C motif chemokine 2 precursor [Homo sapiens]
ENSG00000110031	LPXN	41.3966	4106	37.3615	3385	39.1233	3892	63.2183	5388	71.8214	6090	65.0452	4972	1.68852e-13	0.833794	up	--	--	Cellular Component: podosome (GO:0002102);; Biological Process: regulation of immune system process (GO:0002682);; Biological Process: negative regulation of immune system process (GO:0002683);; Molecular Function: molecular_function (GO:0003674);; Molecular Function: transcription cofactor activity (GO:0003712);; Cellular Component: cellular_component (GO:0005575);; Cellular Component: intracell…	--	--	[TZ]	Signal transduction mechanisms;; Cytoskeleton	--	Leupaxin OS=Homo sapiens OX=9606 GN=LPXN PE=1 SV=1	S	Function unknown	unnamed protein product [Homo sapiens]
ENSG00000110092	CCND1	123.469	28650	134.908	28566	129.664	30160	184.887	36862	208.339	41294	199.912	35719	2.97083e-10	0.682909	up	--	--	Biological Process: G1/S transition of mitotic cell cycle (GO:0000082);; Biological Process: negative regulation of transcription from RNA polymerase II promoter (GO:0000122);; Cellular Component: cyclin-dependent protein kinase holoenzyme complex (GO:0000307);; Biological Process: re-entry into mitotic cell cycle (GO:0000320);; Molecular Function: protein kinase activity (GO:0004672);; Cellular …	K04503|6.8e-160|ggo:101130447|K04503 G1/S-specific cyclin-D1 | (RefSeq) CCND1; G1/S-specific cyclin-D1	Endocrine resistance (ko01522);; FoxO signaling pathway (ko04068);; Cell cycle (ko04110);; p53 signaling pathway (ko04115);; PI3K-Akt signaling pathway (ko04151);; AMPK signaling pathway (ko04152);; Cellular senescence (ko04218);; Wnt signaling pathway (ko04310);; Hedgehog signaling pathway (ko04340);; Apelin signaling pathway (ko04371);; Hippo signaling pathway (ko04390);; Focal adhesion (ko0451…	[D]	Cell cycle control, cell division, chromosome partitioning	Cyclin, N-terminal domain	G1/S-specific cyclin-D1 OS=Homo sapiens OX=9606 GN=CCND1 PE=1 SV=1	D	Cell cycle control, cell division, chromosome partitioning	G1/S-specific cyclin-D1 [Homo sapiens]
ENSG00000111186	WNT5B	55.0727	5442	45.6394	3987	50.8472	4859	72.5168	5912	71.078	6595	70.7912	5468	1.07782e-07	0.636444	up	--	--	Molecular Function: receptor binding (GO:0005102);; Cellular Component: extracellular region (GO:0005576);; Biological Process: multicellular organism development (GO:0007275);; Cellular Component: integral component of membrane (GO:0016021);; Biological Process: Wnt signaling pathway (GO:0016055);;	K00444|3.4e-214|hsa:81029|K00444 wingless-type MMTV integration site family, member 5 | (RefSeq) WNT5B; Wnt family member 5B	mTOR signaling pathway (ko04150);; Wnt signaling pathway (ko04310);; Axon guidance (ko04360);; Hippo signaling pathway (ko04390);; Signaling pathways regulating pluripotency of stem cells (ko04550);; Melanogenesis (ko04916);; Cushing syndrome (ko04934);; Alzheimer disease (ko05010);; Human papillomavirus infection (ko05165);; Pathways in cancer (ko05200);; Proteoglycans in cancer (ko05205);; Basa…	[T]	Signal transduction mechanisms	wnt family	Protein Wnt-5b OS=Homo sapiens OX=9606 GN=WNT5B PE=2 SV=2	O	Posttranslational modification, protein turnover, chaperones	protein Wnt-5b isoform X2 [Homo sapiens]
ENSG00000112183	RBM24	1.82403	266	1.96757	253	1.57089	227	2.64746	332	2.45897	304	3.23406	352	0.000538636	0.711195	up	[J]	Translation, ribosomal structure and biogenesis	Biological Process: regulation of alternative mRNA splicing, via spliceosome (GO:0000381);; Biological Process: endocardial cushion development (GO:0003197);; Molecular Function: mRNA 3'-UTR binding (GO:0003730);; Cellular Component: nucleoplasm (GO:0005654);; Cellular Component: cytosol (GO:0005829);; Biological Process: regulation of mRNA stability (GO:0043488);; Molecular Function: pre-mRNA in…	K12741|5.0e-12|cin:100184318|K12741 heterogeneous nuclear ribonucleoprotein A1/A3 | (RefSeq) heterogeneous nuclear ribonucleoprotein A1 isoform X1	Spliceosome (ko03040)	[R]	General function prediction only	RNA recognition motif. (a.k.a. RRM, RBD, or RNP domain)	RNA-binding protein 24 OS=Homo sapiens OX=9606 GN=RBM24 PE=1 SV=1	S	Function unknown	RNA-binding protein 24 isoform 1 [Homo sapiens]
ENSG00000112186	CAP2	10.2176	1647	9.56214	1495	9.83445	1758	14.9355	2137	13.9531	2012	14.0364	1892	9.74262e-09	0.605442	up	--	--	Biological Process: cell morphogenesis (GO:0000902);; Molecular Function: actin binding (GO:0003779);; Biological Process: cytoskeleton organization (GO:0007010);;	K17261|5.8e-262|hsa:10486|K17261 adenylyl cyclase-associated protein | (RefSeq) CAP2; cyclase associated actin cytoskeleton regulatory protein 2	--	[ZT]	Cytoskeleton;; Signal transduction mechanisms	Adenylate cyclase associated (CAP) C terminal	Adenylyl cyclase-associated protein 2 OS=Homo sapiens OX=9606 GN=CAP2 PE=1 SV=1	S	Function unknown	adenylyl cyclase-associated protein 2 isoform 1 [Homo sapiens]
ENSG00000112276	BVES	1.07852	325	1.24467	343	1.28839	390	1.90241	493	1.43239	369	1.91617	441	0.00129109	0.605525	up	--	--	Molecular Function: nucleotide binding (GO:0000166);; Biological Process: cell morphogenesis (GO:0000902);; Biological Process: cell morphogenesis involved in differentiation (GO:0000904);; Biological Process: regulation of receptor recycling (GO:0001919);; Biological Process: positive regulation of receptor recycling (GO:0001921);; Biological Process: regulation of heart rate (GO:0002027);; Biol…	K21108|2.0e-206|hsa:11149|K21108 blood vessel epicardial substance | (RefSeq) BVES, CARICK, HBVES, LGMD2X, LGMDR25, POP1, POPDC1; blood vessel epicardial substance	Tight junction (ko04530)	--	--	Popeye protein conserved region	Blood vessel epicardial substance OS=Homo sapiens OX=9606 GN=BVES PE=1 SV=1	U	Intracellular trafficking, secretion, and vesicular transport	blood vessel epicardial substance [Homo sapiens]
ENSG00000113083	LOX	136.628	36731	167.463	40405	155.898	41246	269.522	60910	240.146	54534	267.321	54304	1.55552e-12	0.820125	up	--	--	Biological Process: osteoblast differentiation (GO:0001649);; Biological Process: regulation of protein phosphorylation (GO:0001932);; Molecular Function: protein-lysine 6-oxidase activity (GO:0004720);; Molecular Function: copper ion binding (GO:0005507);; Cellular Component: collagen trimer (GO:0005581);; Cellular Component: extracellular space (GO:0005615);; Cellular Component: nucleus (GO:000…	K00277|6.3e-252|hsa:4015|K00277 protein-lysine 6-oxidase [EC:1.4.3.13] | (RefSeq) LOX, AAT10; lysyl oxidase	--	--	--	Lysyl oxidase	Protein-lysine 6-oxidase OS=Homo sapiens OX=9606 GN=LOX PE=1 SV=2	O	Posttranslational modification, protein turnover, chaperones	protein-lysine 6-oxidase isoform 1 preproprotein [Homo sapiens]
ENSG00000113273	ARSB	5.93581	1684	6.71702	1740	6.50423	1856	9.23635	2242	9.83838	2397	9.15907	1994	5.81814e-09	0.627579	up	[P]	Inorganic ion transport and metabolism	Cellular Component: mitochondrion (GO:0005739);; Cellular Component: lysosome (GO:0005764);; Cellular Component: rough endoplasmic reticulum (GO:0005791);; Cellular Component: Golgi apparatus (GO:0005794);; Biological Process: autophagy (GO:0006914);; Biological Process: central nervous system development (GO:0007417);; Biological Process: response to nutrient (GO:0007584);; Molecular Function: s…	K01135|0.0e+00|hsa:411|K01135 arylsulfatase B [EC:3.1.6.12] | (RefSeq) ARSB, ASB, G4S, MPS6; arylsulfatase B	Glycosaminoglycan degradation (ko00531);; Lysosome (ko04142)	[R]	General function prediction only	Sulfatase	Arylsulfatase B OS=Homo sapiens OX=9606 GN=ARSB PE=1 SV=1	P	Inorganic ion transport and metabolism	arylsulfatase B isoform 1 precursor [Homo sapiens]
ENSG00000114251	WNT5A	17.817	5450	20.8371	5506	19.6772	5708	36.9034	8427	37.9777	8264	41.7658	8570	4.33053e-15	0.904854	up	--	--	Biological Process: establishment of planar polarity (GO:0001736);; Biological Process: somitogenesis (GO:0001756);; Biological Process: heart looping (GO:0001947);; Biological Process: positive regulation of mesenchymal cell proliferation (GO:0002053);; Biological Process: primary heart field specification (GO:0003138);; Biological Process: secondary heart field specification (GO:0003139);; Biol…	K00444|1.4e-226|hsa:7474|K00444 wingless-type MMTV integration site family, member 5 | (RefSeq) WNT5A, hWNT5A; Wnt family member 5A	mTOR signaling pathway (ko04150);; Wnt signaling pathway (ko04310);; Axon guidance (ko04360);; Hippo signaling pathway (ko04390);; Signaling pathways regulating pluripotency of stem cells (ko04550);; Melanogenesis (ko04916);; Cushing syndrome (ko04934);; Alzheimer disease (ko05010);; Human papillomavirus infection (ko05165);; Pathways in cancer (ko05200);; Proteoglycans in cancer (ko05205);; Basa…	[T]	Signal transduction mechanisms	wnt family	Protein Wnt-5a OS=Homo sapiens OX=9606 GN=WNT5A PE=1 SV=2	O	Posttranslational modification, protein turnover, chaperones	protein Wnt-5a isoform 1 precursor [Homo sapiens]
ENSG00000115828	QPCT	11.7509	1089	10.2344	860	9.52293	881	18.6911	1503	19.7333	1525	17.049	1205	4.62453e-13	0.879994	up	[O]	Posttranslational modification, protein turnover, chaperones	Molecular Function: glutaminyl-peptide cyclotransferase activity (GO:0016603);;	K00683|3.2e-212|hsa:25797|K00683 glutaminyl-peptide cyclotransferase [EC:2.3.2.5] | (RefSeq) QPCT, GCT, QC, sQC; glutaminyl-peptide cyclotransferase	--	[O]	Posttranslational modification, protein turnover, chaperones	Peptidase family M28	Glutaminyl-peptide cyclotransferase OS=Homo sapiens OX=9606 GN=QPCT PE=1 SV=1	S	Function unknown	glutaminyl-peptide cyclotransferase precursor [Homo sapiens]
ENSG00000116016	EPAS1	10.1964	2850	10.1329	2588	10.1562	2849	21.5576	5179	19.8886	4752	20.0995	4331	5.12593e-23	1.0844	up	[T]	Signal transduction mechanisms	Molecular Function: transcription factor activity, sequence-specific DNA binding (GO:0003700);; Cellular Component: nucleus (GO:0005634);; Cellular Component: transcription factor complex (GO:0005667);; Cellular Component: cytoplasm (GO:0005737);; Molecular Function: protein dimerization activity (GO:0046983);;	K09095|0.0e+00|hsa:2034|K09095 hypoxia-inducible factor 2 alpha | (RefSeq) EPAS1, ECYT4, HIF2A, HLF, MOP2, PASD2, bHLHe73; endothelial PAS domain protein 1	Pathways in cancer (ko05200);; Renal cell carcinoma (ko05211)	[TK]	Signal transduction mechanisms;; Transcription	PAS fold	Endothelial PAS domain-containing protein 1 OS=Homo sapiens OX=9606 GN=EPAS1 PE=1 SV=3	K	Transcription	endothelial PAS domain-containing protein 1 [Homo sapiens]
ENSG00000116183	PAPPA2	0.061564	34	0.042355	21	0.062784	33	0.338106	153	0.315084	142	0.349528	142	2.96718e-19	2.61552	up	--	--	Molecular Function: metallopeptidase activity (GO:0008237);; Molecular Function: zinc ion binding (GO:0008270);;	K08647|0.0e+00|hsa:60676|K08647 pappalysin-2 [EC:3.4.24.-] | (RefSeq) PAPPA2, PAPP-A2, PAPP-E, PAPPE, PLAC3; pappalysin 2	--	--	--	Concanavalin A-like lectin/glucanases superfamily	Pappalysin-2 OS=Homo sapiens OX=9606 GN=PAPPA2 PE=1 SV=4	O	Posttranslational modification, protein turnover, chaperones	pappalysin-2 isoform 1 precursor [Homo sapiens]
ENSG00000117461	PIK3R3	2.21624	673	2.24794	615	2.256	688	3.50432	914	3.16783	822	3.36009	779	2.90791e-07	0.650117	up	--	--	Molecular Function: phosphotyrosine residue binding (GO:0001784);; Molecular Function: molecular_function (GO:0003674);; Molecular Function: catalytic activity (GO:0003824);; Molecular Function: binding (GO:0005488);; Molecular Function: protein binding (GO:0005515);; Cellular Component: cellular_component (GO:0005575);; Cellular Component: intracellular (GO:0005622);; Cellular Component: cell (G…	K02649|3.5e-256|hsa:8503|K02649 phosphoinositide-3-kinase regulatory subunit alpha/beta/delta | (RefSeq) PIK3R3, p55, p55-GAMMA, p55PIK; phosphoinositide-3-kinase regulatory subunit 3	EGFR tyrosine kinase inhibitor resistance (ko01521);; Endocrine resistance (ko01522);; Platinum drug resistance (ko01524);; ErbB signaling pathway (ko04012);; Ras signaling pathway (ko04014);; Rap1 signaling pathway (ko04015);; cAMP signaling pathway (ko04024);; Chemokine signaling pathway (ko04062);; HIF-1 signaling pathway (ko04066);; FoxO signaling pathway (ko04068);; Phosphatidylinositol sign…	[T]	Signal transduction mechanisms	Phosphatidylinositol 3-kinase regulatory subunit P85 inter-SH2 domain	Phosphatidylinositol 3-kinase regulatory subunit gamma OS=Homo sapiens OX=9606 GN=PIK3R3 PE=1 SV=2	T	Signal transduction mechanisms	phosphatidylinositol 3-kinase regulatory subunit gamma isoform 3 [Homo sapiens]
ENSG00000117586	TNFSF4	3.5971	674	3.78835	648	3.63526	682	8.15122	1308	7.55608	1208	7.85235	1133	3.76712e-23	1.16549	up	--	--	Molecular Function: cytokine activity (GO:0005125);; Molecular Function: tumor necrosis factor receptor binding (GO:0005164);; Cellular Component: extracellular space (GO:0005615);; Biological Process: immune response (GO:0006955);; Cellular Component: integral component of membrane (GO:0016021);;	K05469|5.4e-99|ggo:101139622|K05469 tumor necrosis factor ligand superfamily member 4 | (RefSeq) TNFSF4; tumor necrosis factor ligand superfamily member 4	Cytokine-cytokine receptor interaction (ko04060)	--	--	--	Tumor necrosis factor ligand superfamily member 4 OS=Homo sapiens OX=9606 GN=TNFSF4 PE=1 SV=1	A	RNA processing and modification	tumor necrosis factor ligand superfamily member 4 isoform X3 [Homo sapiens]
ENSG00000119686	FLVCR2	0.238565	47	0.150224	27	0.153952	31	0.342825	58	0.302146	51	0.368999	56	0.00347648	0.959707	up	--	--	Cellular Component: integral component of membrane (GO:0016021);; Molecular Function: transmembrane transporter activity (GO:0022857);;	K08220|1.9e-269|hsa:55640|K08220 MFS transporter, FLVCR family, feline leukemia virus subgroup C receptor-related protein | (RefSeq) FLVCR2, C14orf58, CCT, EPV, FLVCRL14q, MFSD7C, PVHH, SLC49A2; FLVCR heme transporter 2	--	[R]	General function prediction only	Major Facilitator Superfamily	Feline leukemia virus subgroup C receptor-related protein 2 OS=Homo sapiens OX=9606 GN=FLVCR2 PE=1 SV=1	U	Intracellular trafficking, secretion, and vesicular transport	feline leukemia virus subgroup C receptor-related protein 2 isoform 1 [Homo sapiens]
ENSG00000119714	GPR68	1.06471	157	0.794252	110	0.856288	129	2.18832	270	1.77474	225	2.27059	253	1.61415e-07	1.2267	up	--	--	Molecular Function: G-protein coupled receptor activity (GO:0004930);; Cellular Component: integral component of membrane (GO:0016021);;	K08408|3.5e-214|hsa:8111|K08408 ovarian cancer G-protein coupled receptor 1 | (RefSeq) GPR68, AI2A6, GPR12A, OGR1; G protein-coupled receptor 68	--	--	--	7 transmembrane receptor (rhodopsin family)	Ovarian cancer G-protein coupled receptor 1 OS=Homo sapiens OX=9606 GN=GPR68 PE=1 SV=1	U	Intracellular trafficking, secretion, and vesicular transport	ovarian cancer G-protein coupled receptor 1 isoform X1 [Homo sapiens]
ENSG00000119938	PPP1R3C	29.3565	4008	29.7019	3706	29.6255	4060	45.9025	5387	37.9064	4425	43.0261	4530	4.74375e-07	0.587595	up	--	--	Biological Process: glycogen metabolic process (GO:0005977);;	K07189|3.4e-189|hsa:5507|K07189 protein phosphatase 1 regulatory subunit 3A/B/C/D/E | (RefSeq) PPP1R3C, PPP1R5, PTG; protein phosphatase 1 regulatory subunit 3C	Insulin signaling pathway (ko04910);; Insulin resistance (ko04931)	[OT]	Posttranslational modification, protein turnover, chaperones;; Signal transduction mechanisms	Carbohydrate/starch-binding module (family 21)	Protein phosphatase 1 regulatory subunit 3C OS=Homo sapiens OX=9606 GN=PPP1R3C PE=1 SV=2	T	Signal transduction mechanisms	protein phosphatase 1 regulatory subunit 3C [Homo sapiens]
ENSG00000120217	CD274	3.50368	691	4.11635	742	4.28772	819	6.23195	1057	6.68797	1127	6.87597	1046	7.5762e-11	0.822365	up	--	--	Biological Process: regulation of cytokine production (GO:0001817);; Biological Process: negative regulation of cytokine production (GO:0001818);; Biological Process: positive regulation of cytokine production (GO:0001819);; Biological Process: immune system process (GO:0002376);; Biological Process: regulation of tolerance induction (GO:0002643);; Biological Process: positive regulation of toler…	K06745|5.5e-162|hsa:29126|K06745 programmed cell death 1 ligand 1 | (RefSeq) CD274, B7-H, B7H1, PD-L1, PDCD1L1, PDCD1LG1, PDL1, hPD-L1; CD274 molecule	Cell adhesion molecules (ko04514);; PD-L1 expression and PD-1 checkpoint pathway in cancer (ko05235)	--	--	Immunoglobulin domain	Programmed cell death 1 ligand 1 OS=Homo sapiens OX=9606 GN=CD274 PE=1 SV=1	U	Intracellular trafficking, secretion, and vesicular transport	programmed cell death 1 ligand 1 isoform a precursor [Homo sapiens]
ENSG00000120306	CYSTM1	6.53341	473	5.27855	348	6.09604	424	8.45404	524	9.61439	595	9.35281	522	1.16678e-05	0.705094	up	--	--	--	--	--	--	--	Cysteine-rich TM module stress tolerance	Cysteine-rich and transmembrane domain-containing protein 1 OS=Homo sapiens OX=9606 GN=CYSTM1 PE=1 SV=1	--	--	cysteine-rich and transmembrane domain-containing protein 1 [Homo sapiens]
ENSG00000122861	PLAU	18.7908	2385	17.1629	1986	16.2557	2093	23.9635	2616	26.9757	2919	27.7274	2712	1.15188e-08	0.657118	up	[O]	Posttranslational modification, protein turnover, chaperones	Molecular Function: serine-type endopeptidase activity (GO:0004252);; Cellular Component: extracellular region (GO:0005576);; Biological Process: plasminogen activation (GO:0031639);;	K01348|1.6e-255|nle:100581844|K01348 urokinase plasminogen activator [EC:3.4.21.73] | (RefSeq) PLAU; urokinase-type plasminogen activator	NF-kappa B signaling pathway (ko04064);; Complement and coagulation cascades (ko04610);; Transcriptional misregulation in cancer (ko05202);; Proteoglycans in cancer (ko05205);; MicroRNAs in cancer (ko05206);; Prostate cancer (ko05215)	--	--	Trypsin	Urokinase-type plasminogen activator OS=Homo sapiens OX=9606 GN=PLAU PE=1 SV=2	O	Posttranslational modification, protein turnover, chaperones	urokinase-type plasminogen activator isoform 2 [Homo sapiens]
ENSG00000122862	SRGN	8.35844	547	8.23334	492	9.35621	614	42.1477	2368	44.8258	2505	45.56	2296	5.22059e-98	2.42151	up	--	--	Cellular Component: lytic vacuole (GO:0000323);; Biological Process: regulation of cytokine production (GO:0001817);; Biological Process: negative regulation of cytokine production (GO:0001818);; Biological Process: platelet degranulation (GO:0002576);; Biological Process: regulation of peptide secretion (GO:0002791);; Biological Process: negative regulation of peptide secretion (GO:0002792);; Ce…	K06849|4.0e-74|hsa:5552|K06849 proteoglycan peptide core protein | (RefSeq) SRGN, PPG, PRG, PRG1; serglycin	--	--	--	Serglycin	Serglycin OS=Homo sapiens OX=9606 GN=SRGN PE=1 SV=3	O	Posttranslational modification, protein turnover, chaperones	serglycin isoform 1 precursor [Homo sapiens]
ENSG00000123689	G0S2	1.18414	56	1.25026	54	1.01785	48	3.6566	148	4.55779	183	4.35811	158	6.37046e-13	1.92843	up	--	--	Cellular Component: cellular_component (GO:0005575);; Cellular Component: intracellular (GO:0005622);; Cellular Component: cell (GO:0005623);; Cellular Component: cytoplasm (GO:0005737);; Cellular Component: mitochondrion (GO:0005739);; Cellular Component: lipid droplet (GO:0005811);; Biological Process: apoptotic process (GO:0006915);; Biological Process: cell communication (GO:0007154);; Biolog…	--	--	--	--	G0/G1 switch protein 2	G0/G1 switch protein 2 OS=Homo sapiens OX=9606 GN=G0S2 PE=1 SV=1	U	Intracellular trafficking, secretion, and vesicular transport	G0/G1 switch protein 2 [Homo sapiens]
ENSG00000123700	KCNJ2	0.043449	4	0.087416	8	0.154299	46	0.227147	57	0.271372	68	0.232367	53	0.00105712	1.92685	up	--	--	Molecular Function: inward rectifier potassium channel activity (GO:0005242);; Cellular Component: integral component of membrane (GO:0016021);; Biological Process: regulation of ion transmembrane transport (GO:0034765);;	K04996|1.2e-245|csab:103243128|K04996 potassium inwardly-rectifying channel subfamily J member 2 | (RefSeq) KCNJ2; potassium voltage-gated channel subfamily J member 2	Cholinergic synapse (ko04725);; Oxytocin signaling pathway (ko04921);; Renin secretion (ko04924);; Gastric acid secretion (ko04971)	[P]	Inorganic ion transport and metabolism	Inward rectifier potassium channel C-terminal domain	Inward rectifier potassium channel 2 OS=Homo sapiens OX=9606 GN=KCNJ2 PE=1 SV=1	U	Intracellular trafficking, secretion, and vesicular transport	inward rectifier potassium channel 2 [Homo sapiens]
ENSG00000124191	TOX2	1.70296	187	1.96748	166	1.47616	166	4.03451	326	3.74596	317	3.31521	238	6.71292e-07	1.05827	up	--	--	Molecular Function: DNA binding (GO:0003677);; Cellular Component: nucleus (GO:0005634);;	--	--	[R]	General function prediction only	HMG (high mobility group) box	TOX high mobility group box family member 2 OS=Homo sapiens OX=9606 GN=TOX2 PE=1 SV=2	B	Chromatin structure and dynamics	TOX high mobility group box family member 2 isoform b [Homo sapiens]
ENSG00000125266	EFNB2	7.63606	1926	8.11201	1872	8.50719	2198	11.7594	2572	13.6147	2925	13.5136	2604	7.59603e-11	0.737837	up	--	--	Cellular Component: membrane (GO:0016020);;	K05463|3.3e-179|ggo:101142718|K05463 ephrin-B | (RefSeq) EFNB2; ephrin-B2 isoform X1	Axon guidance (ko04360)	[T]	Signal transduction mechanisms	Ephrin	Ephrin-B2 OS=Homo sapiens OX=9606 GN=EFNB2 PE=1 SV=1	S	Function unknown	ephrin-B2 isoform 1 precursor [Homo sapiens]
ENSG00000125730	C3	0.214923	63	0.24007	64	0.189137	54	0.613766	152	0.482604	119	0.533555	118	1.98259e-07	1.39946	up	[R]	General function prediction only	Biological Process: positive regulation of type IIa hypersensitivity (GO:0001798);; Biological Process: positive regulation of activation of membrane attack complex (GO:0001970);; Molecular Function: endopeptidase inhibitor activity (GO:0004866);; Cellular Component: extracellular space (GO:0005615);; Biological Process: inflammatory response (GO:0006954);; Biological Process: complement activati…	K03990|0.0e+00|hsa:718|K03990 complement component 3 | (RefSeq) C3, AHUS5, ARMD9, ASP, C3a, C3b, CPAMD1, HEL-S-62p; complement C3	Neuroactive ligand-receptor interaction (ko04080);; Phagosome (ko04145);; Complement and coagulation cascades (ko04610);; Shigellosis (ko05131);; Pertussis (ko05133);; Legionellosis (ko05134);; Leishmaniasis (ko05140);; Chagas disease (ko05142);; Staphylococcus aureus infection (ko05150);; Tuberculosis (ko05152);; Kaposi sarcoma-associated herpesvirus infection (ko05167);; Herpes simplex virus 1 …	[O]	Posttranslational modification, protein turnover, chaperones	A-macroglobulin TED domain	Complement C3 OS=Homo sapiens OX=9606 GN=C3 PE=1 SV=2	S	Function unknown	complement C3 preproprotein [Homo sapiens]
ENSG00000126790	L3HYPDH	15.8595	1146	18.0157	1192	18.8211	1369	26.7342	1642	25.8534	1572	24.0888	1318	4.04682e-07	0.587866	up	[E]	Amino acid transport and metabolism	Molecular Function: molecular_function (GO:0003674);; Molecular Function: catalytic activity (GO:0003824);; Molecular Function: lyase activity (GO:0016829);; Molecular Function: carbon-oxygen lyase activity (GO:0016835);; Molecular Function: hydro-lyase activity (GO:0016836);;	K18384|3.7e-205|hsa:112849|K18384 trans-L-3-hydroxyproline dehydratase [EC:4.2.1.77] | (RefSeq) L3HYPDH, C14orf149; trans-L-3-hydroxyproline dehydratase	Arginine and proline metabolism (ko00330)	--	--	Proline racemase	Trans-3-hydroxy-L-proline dehydratase OS=Homo sapiens OX=9606 GN=L3HYPDH PE=1 SV=2	E	Amino acid transport and metabolism	trans-3-hydroxy-L-proline dehydratase isoform a [Homo sapiens]
ENSG00000127720	METTL25	1.26723	142	1.28622	131	1.20284	137	1.71023	167	1.78978	172	1.96505	167	0.00821126	0.607109	up	--	--	--	--	--	[A]	RNA processing and modification	Methyltransferase domain	Methyltransferase-like protein 25 OS=Homo sapiens OX=9606 GN=METTL25 PE=2 SV=2	S	Function unknown	methyltransferase-like protein 25 isoform 1 [Homo sapiens]
ENSG00000128655	PDE11A	0.085818	44	0.014645	7	0.077469	40	0.283535	123	0.259325	112	0.332131	129	5.46956e-08	2.32623	up	[T]	Signal transduction mechanisms	Molecular Function: 3',5'-cyclic-nucleotide phosphodiesterase activity (GO:0004114);; Biological Process: signal transduction (GO:0007165);; Molecular Function: metal ion binding (GO:0046872);;	K13298|0.0e+00|hsa:50940|K13298 dual 3',5'-cyclic-AMP and -GMP phosphodiesterase 11 [EC:3.1.4.17 3.1.4.35] | (RefSeq) PDE11A, PPNAD2; phosphodiesterase 11A	Purine metabolism (ko00230);; Cushing syndrome (ko04934);; Morphine addiction (ko05032)	[T]	Signal transduction mechanisms	3'5'-cyclic nucleotide phosphodiesterase	Dual 3',5'-cyclic-AMP and -GMP phosphodiesterase 11A OS=Homo sapiens OX=9606 GN=PDE11A PE=1 SV=2	T	Signal transduction mechanisms	dual 3',5'-cyclic-AMP and -GMP phosphodiesterase 11A isoform 4 [Homo sapiens]
ENSG00000130707	ASS1	38.889	3239	29.4928	2265	33.3932	2830	53.6851	3898	46.3869	3352	44.677	2889	7.28534e-06	0.586078	up	[E]	Amino acid transport and metabolism	Biological Process: urea cycle (GO:0000050);; Biological Process: argininosuccinate metabolic process (GO:0000053);; Biological Process: kidney development (GO:0001822);; Biological Process: liver development (GO:0001889);; Molecular Function: argininosuccinate synthase activity (GO:0004055);; Molecular Function: ATP binding (GO:0005524);; Cellular Component: nucleus (GO:0005634);; Cellular Compo…	K01940|2.9e-241|hsa:445|K01940 argininosuccinate synthase [EC:6.3.4.5] | (RefSeq) ASS1, ASS, CTLN1; argininosuccinate synthase 1	Arginine biosynthesis (ko00220);; Alanine, aspartate and glutamate metabolism (ko00250);; Biosynthesis of amino acids (ko01230);; Fluid shear stress and atherosclerosis (ko05418)	[E]	Amino acid transport and metabolism	Arginosuccinate synthase	Argininosuccinate synthase OS=Homo sapiens OX=9606 GN=ASS1 PE=1 SV=2	E	Amino acid transport and metabolism	argininosuccinate synthase isoform X2 [Homo sapiens]
ENSG00000131015	ULBP2	7.92998	579	8.57614	572	8.70974	638	13.0368	818	14.2121	887	11.601	653	6.29445e-07	0.694434	up	--	--	Cellular Component: integral component of membrane (GO:0016021);;	K07986|2.6e-141|hsa:80328|K07986 UL16 binding protein | (RefSeq) ULBP2, ALCAN-alpha, N2DL2, NKG2DL2, RAET1H, RAET1L; UL16 binding protein 2	Natural killer cell mediated cytotoxicity (ko04650)	--	--	Class I Histocompatibility antigen, domains alpha 1 and 2	UL16-binding protein 2 OS=Homo sapiens OX=9606 GN=ULBP2 PE=1 SV=1	S	Function unknown	UL16-binding protein 2 preproprotein [Homo sapiens]
ENSG00000132329	RAMP1	1.8408	91	1.07301	49	1.13581	57	2.36424	101	3.04309	129	3.00523	115	0.00014198	1.11821	up	--	--	Biological Process: intracellular protein transport (GO:0006886);; Biological Process: regulation of G-protein coupled receptor protein signaling pathway (GO:0008277);; Molecular Function: coreceptor activity (GO:0015026);; Cellular Component: integral component of membrane (GO:0016021);;	K08447|1.2e-83|hsa:10267|K08447 receptor activity modifying protein 1 | (RefSeq) RAMP1; receptor activity modifying protein 1	Vascular smooth muscle contraction (ko04270)	--	--	Receptor activity modifying family	Receptor activity-modifying protein 1 OS=Homo sapiens OX=9606 GN=RAMP1 PE=1 SV=1	U	Intracellular trafficking, secretion, and vesicular transport	receptor activity-modifying protein 1 isoform 1 precursor [Homo sapiens]
ENSG00000133019	CHRM3	0.117624	56	0.110182	48	0.113092	54	0.209081	86	0.471115	113	0.28623	90	2.58657e-05	1.17176	up	--	--	Cellular Component: integral component of plasma membrane (GO:0005887);; Molecular Function: G-protein coupled acetylcholine receptor activity (GO:0016907);; Cellular Component: postsynaptic membrane (GO:0045211);; Biological Process: positive regulation of smooth muscle contraction (GO:0045987);; Biological Process: saliva secretion (GO:0046541);;	K04131|0.0e+00|hsa:1131|K04131 muscarinic acetylcholine receptor M3 | (RefSeq) CHRM3, EGBRS, HM3, PBS; cholinergic receptor muscarinic 3	Calcium signaling pathway (ko04020);; Neuroactive ligand-receptor interaction (ko04080);; Cholinergic synapse (ko04725);; Taste transduction (ko04742);; Regulation of actin cytoskeleton (ko04810);; Insulin secretion (ko04911);; Salivary secretion (ko04970);; Gastric acid secretion (ko04971);; Pancreatic secretion (ko04972);; Alzheimer disease (ko05010)	[T]	Signal transduction mechanisms	7 transmembrane receptor (rhodopsin family)	Muscarinic acetylcholine receptor M3 OS=Homo sapiens OX=9606 GN=CHRM3 PE=1 SV=1	U	Intracellular trafficking, secretion, and vesicular transport	muscarinic acetylcholine receptor M3 [Homo sapiens]
ENSG00000133048	CHI3L1	0.786837	77	1.06418	95	0.695931	68	3.43856	286	2.90201	241	5.62164	421	6.71633e-14	2.29454	up	[G]	Carbohydrate transport and metabolism	Cellular Component: extracellular space (GO:0005615);; Cellular Component: endoplasmic reticulum (GO:0005783);; Biological Process: carbohydrate metabolic process (GO:0005975);; Biological Process: inflammatory response (GO:0006954);; Biological Process: activation of NF-kappaB-inducing kinase activity (GO:0007250);; Molecular Function: chitin binding (GO:0008061);; Biological Process: positive r…	K17523|1.3e-227|hsa:1116|K17523 chitinase-3-like protein 1/2 | (RefSeq) CHI3L1, ASRT7, CGP-39, GP-39, GP39, HC-gp39, HCGP-3P, YK-40, YKL-40, YKL40, YYL-40, hCGP-39; chitinase 3 like 1	--	[G]	Carbohydrate transport and metabolism	Glycosyl hydrolases family 18	Chitinase-3-like protein 1 OS=Homo sapiens OX=9606 GN=CHI3L1 PE=1 SV=2	G	Carbohydrate transport and metabolism	chitinase-3-like protein 1 precursor [Homo sapiens]
ENSG00000134070	IRAK2	1.78824	337	2.6958	465	1.7941	340	3.35623	544	3.281	529	3.21282	467	0.000139729	0.721496	up	[T]	Signal transduction mechanisms	Biological Process: regulation of cytokine-mediated signaling pathway (GO:0001959);; Biological Process: MyD88-dependent toll-like receptor signaling pathway (GO:0002755);; Molecular Function: protein kinase activity (GO:0004672);; Molecular Function: ATP binding (GO:0005524);; Biological Process: inflammatory response (GO:0006954);; Biological Process: I-kappaB kinase/NF-kappaB signaling (GO:000…	K04731|0.0e+00|hsa:3656|K04731 interleukin-1 receptor-associated kinase 2 [EC:2.7.11.1] | (RefSeq) IRAK2, IRAK-2; interleukin 1 receptor associated kinase 2	Neurotrophin signaling pathway (ko04722);; Tuberculosis (ko05152)	[T]	Signal transduction mechanisms	Protein kinase domain	Interleukin-1 receptor-associated kinase-like 2 OS=Homo sapiens OX=9606 GN=IRAK2 PE=1 SV=2	T	Signal transduction mechanisms	interleukin-1 receptor-associated kinase-like 2 [Homo sapiens]
ENSG00000135074	ADAM19	53.8916	18855	59.5058	19008	57.1018	20026	83.1674	25006	91.4478	27347	91.4265	24677	3.10863e-10	0.71385	up	--	--	Molecular Function: metalloendopeptidase activity (GO:0004222);; Cellular Component: Golgi apparatus (GO:0005794);; Biological Process: membrane protein ectodomain proteolysis (GO:0006509);; Cellular Component: integral component of membrane (GO:0016021);; Molecular Function: SH3 domain binding (GO:0017124);;	K08608|0.0e+00|hsa:8728|K08608 disintegrin and metalloproteinase domain-containing protein 19 [EC:3.4.24.-] | (RefSeq) ADAM19, FKSG34, MADDAM, MLTNB; ADAM metallopeptidase domain 19	--	[O]	Posttranslational modification, protein turnover, chaperones	Reprolysin (M12B) family zinc metalloprotease	Disintegrin and metalloproteinase domain-containing protein 19 OS=Homo sapiens OX=9606 GN=ADAM19 PE=1 SV=3	S	Function unknown	disintegrin and metalloproteinase domain-containing protein 19 preproprotein [Homo sapiens]
ENSG00000135312	HTR1B	1.18356	130	1.49275	150	1.58439	174	2.50122	236	2.16877	203	1.90494	161	0.00394498	0.695862	up	--	--	Biological Process: G-protein coupled receptor internalization (GO:0002031);; Molecular Function: G-protein coupled serotonin receptor activity (GO:0004993);; Cellular Component: cytoplasm (GO:0005737);; Cellular Component: plasma membrane (GO:0005886);; Biological Process: protein kinase C-activating G-protein coupled receptor signaling pathway (GO:0007205);; Biological Process: chemical synapti…	K04153|9.4e-218|hsa:3351|K04153 5-hydroxytryptamine receptor 1 | (RefSeq) HTR1B, 5-HT-1B, 5-HT-1D-beta, 5-HT1B, 5-HT1DB, HTR1D2, HTR1DB, S12; 5-hydroxytryptamine receptor 1B	cAMP signaling pathway (ko04024);; Neuroactive ligand-receptor interaction (ko04080);; Serotonergic synapse (ko04726);; Taste transduction (ko04742)	[R]	General function prediction only	7 transmembrane receptor (rhodopsin family)	5-hydroxytryptamine receptor 1B OS=Homo sapiens OX=9606 GN=HTR1B PE=1 SV=1	U	Intracellular trafficking, secretion, and vesicular transport	5-hydroxytryptamine receptor 1B [Homo sapiens]
ENSG00000135424	ITGA7	0.580081	108	0.294179	60	0.345121	78	0.730185	128	0.910672	156	0.716529	118	0.000263683	1.01377	up	[Q]	Secondary metabolites biosynthesis, transport and catabolism	Biological Process: cell adhesion (GO:0007155);; Biological Process: integrin-mediated signaling pathway (GO:0007229);; Cellular Component: integrin complex (GO:0008305);;	K06583|0.0e+00|ggo:101154143|K06583 integrin alpha 7 | (RefSeq) ITGA7; integrin alpha-7 isoform X3	PI3K-Akt signaling pathway (ko04151);; Focal adhesion (ko04510);; ECM-receptor interaction (ko04512);; Regulation of actin cytoskeleton (ko04810);; Human papillomavirus infection (ko05165);; Hypertrophic cardiomyopathy (ko05410);; Arrhythmogenic right ventricular cardiomyopathy (ko05412);; Dilated cardiomyopathy (ko05414)	[W]	Extracellular structures	Integrin alpha	Integrin alpha-7 OS=Homo sapiens OX=9606 GN=ITGA7 PE=1 SV=3	U	Intracellular trafficking, secretion, and vesicular transport	integrin alpha-7 isoform 2 precursor [Homo sapiens]
ENSG00000135454	B4GALNT1	2.16456	289	1.41015	161	2.10291	265	2.78891	325	2.5076	270	3.26517	315	0.00501534	0.665319	up	[G]	Carbohydrate transport and metabolism	Molecular Function: transferase activity, transferring hexosyl groups (GO:0016758);; Cellular Component: integral component of Golgi membrane (GO:0030173);; Biological Process: lipid glycosylation (GO:0030259);;	K00725|3.5e-308|hsa:2583|K00725 (N-Acetylneuraminyl)-galactosylglucosylceramide N-acetylgalactosaminyltransferase [EC:2.4.1.92] | (RefSeq) B4GALNT1, GALGT, GALNACT, GalNAc-T, SPG26; beta-1,4-N-acetyl-galactosaminyltransferase 1	Glycosphingolipid biosynthesis - ganglio series (ko00604)	--	--	Glycosyl transferase family 2	Beta-1,4 N-acetylgalactosaminyltransferase 1 OS=Homo sapiens OX=9606 GN=B4GALNT1 PE=1 SV=2	O	Posttranslational modification, protein turnover, chaperones	beta-1,4 N-acetylgalactosaminyltransferase 1 isoform 1 precursor [Homo sapiens]
ENSG00000136244	IL6	18.7912	1189	15.7113	894	17.7173	1112	39.9543	2162	40.5759	2207	41.9892	2039	1.12489e-30	1.31106	up	--	--	Molecular Function: cytokine activity (GO:0005125);; Molecular Function: interleukin-6 receptor binding (GO:0005138);; Cellular Component: extracellular space (GO:0005615);; Biological Process: T-helper 17 cell lineage commitment (GO:0072540);;	K05405|1.7e-112|hsa:3569|K05405 interleukin 6 | (RefSeq) IL6, BSF-2, BSF2, CDF, HGF, HSF, IFN-beta-2, IFNB2, IL-6; interleukin 6	EGFR tyrosine kinase inhibitor resistance (ko01521);; Antifolate resistance (ko01523);; Cytokine-cytokine receptor interaction (ko04060);; Viral protein interaction with cytokine and cytokine receptor (ko04061);; HIF-1 signaling pathway (ko04066);; FoxO signaling pathway (ko04068);; PI3K-Akt signaling pathway (ko04151);; Cellular senescence (ko04218);; Toll-like receptor signaling pathway (ko0462…	--	--	Interleukin-6/G-CSF/MGF family	Interleukin-6 OS=Homo sapiens OX=9606 GN=IL6 PE=1 SV=1	O	Posttranslational modification, protein turnover, chaperones	interleukin-6 isoform 1 precursor [Homo sapiens]
ENSG00000136404	TM6SF1	1.93301	180	2.08975	196	2.55212	270	3.97382	347	4.53953	406	3.65935	296	5.34263e-06	0.997454	up	--	--	Cellular Component: integral component of membrane (GO:0016021);;	K06853|9.8e-31|gfr:102032415|K06853 hyaluronan and proteoglycan link protein 4 | (RefSeq) HAPLN4; hyaluronan and proteoglycan link protein 4	--	--	--	EXPERA (EXPanded EBP superfamily)	Transmembrane 6 superfamily member 1 OS=Homo sapiens OX=9606 GN=TM6SF1 PE=1 SV=2	U	Intracellular trafficking, secretion, and vesicular transport	transmembrane 6 superfamily member 1 isoform 1 [Homo sapiens]
ENSG00000136603	SKIL	9.17857	2508	12.2747	1796	9.13737	1466	10.4477	2811	11.92	2334	14.5247	2511	1.66877e-05	0.713606	up	--	--	Biological Process: negative regulation of transcription from RNA polymerase II promoter (GO:0000122);; Biological Process: negative regulation of transforming growth factor beta receptor signaling pathway (GO:0030512);; Molecular Function: SMAD binding (GO:0046332);;	K18499|0.0e+00|hsa:6498|K18499 Ski-like protein | (RefSeq) SKIL, SNO, SnoA, SnoI, SnoN; SKI like proto-oncogene	Signaling pathways regulating pluripotency of stem cells (ko04550)	--	--	SKI/SNO/DAC family	Ski-like protein OS=Homo sapiens OX=9606 GN=SKIL PE=1 SV=2	S	Function unknown	ski-like protein isoform 1 [Homo sapiens]
ENSG00000136867	SLC31A2	0.273085	27	0.477349	43	0.412763	41	0.63747	53	0.910571	76	0.730338	55	0.00262384	1.02014	up	--	--	Molecular Function: copper ion transmembrane transporter activity (GO:0005375);; Cellular Component: late endosome (GO:0005770);; Biological Process: cellular copper ion homeostasis (GO:0006878);; Cellular Component: integral component of membrane (GO:0016021);; Cellular Component: recycling endosome (GO:0055037);; Biological Process: regulation of copper ion transmembrane transport (GO:1902311);;	K14687|4.4e-72|hsa:1318|K14687 solute carrier family 31 (copper transporter), member 2 | (RefSeq) SLC31A2, COPT2, CTR2, hCTR2; solute carrier family 31 member 2	--	[P]	Inorganic ion transport and metabolism	Ctr copper transporter family	Probable low affinity copper uptake protein 2 OS=Homo sapiens OX=9606 GN=SLC31A2 PE=1 SV=1	P	Inorganic ion transport and metabolism	probable low affinity copper uptake protein 2 [Homo sapiens]
ENSG00000137203	TFAP2A	0.446002	85	0.613567	107	0.432354	90	1.05218	176	0.994145	171	1.13711	172	3.03612e-06	1.17744	up	--	--	Biological Process: negative regulation of transcription from RNA polymerase II promoter (GO:0000122);; Molecular Function: transcription regulatory region sequence-specific DNA binding (GO:0000976);; Molecular Function: RNA polymerase II regulatory region sequence-specific DNA binding (GO:0000977);; Molecular Function: RNA polymerase II core promoter proximal region sequence-specific DNA binding…	K09176|4.3e-248|cjc:100393261|K09176 transcription factor AP-2 alpha/beta | (RefSeq) TFAP2A; transcription factor AP-2 alpha	--	[K]	Transcription	Transcription factor AP-2	Transcription factor AP-2-alpha OS=Homo sapiens OX=9606 GN=TFAP2A PE=1 SV=1	K	Transcription	transcription factor AP-2-alpha isoform b [Homo sapiens]
ENSG00000137449	CPEB2	2.76342	824	4.66961	1119	3.66628	1028	5.72984	1331	5.34089	1374	6.08188	1291	2.09024e-07	0.724036	up	--	--	Molecular Function: mRNA 3'-UTR binding (GO:0003730);; Molecular Function: translation regulator activity (GO:0045182);;	K02602|0.0e+00|pon:100172559|K02602 cytoplasmic polyadenylation element-binding protein | (RefSeq) CPEB2; cytoplasmic polyadenylation element-binding protein 2 isoform X1	Oocyte meiosis (ko04114);; Progesterone-mediated oocyte maturation (ko04914)	[J]	Translation, ribosomal structure and biogenesis	RNA recognition motif	Cytoplasmic polyadenylation element-binding protein 2 OS=Homo sapiens OX=9606 GN=CPEB2 PE=2 SV=3	S	Function unknown	cytoplasmic polyadenylation element-binding protein 2 isoform D [Homo sapiens]
ENSG00000137522	RNF121	11.8092	1434	10.7459	1037	11.3101	1263	14.5914	1531	15.4969	1687	14.511	1359	7.46599e-07	0.597712	up	--	--	Cellular Component: integral component of membrane (GO:0016021);; Molecular Function: metal ion binding (GO:0046872);;	K15698|1.6e-189|hsa:55298|K15698 RING finger protein 121/175 | (RefSeq) RNF121; ring finger protein 121	--	[O]	Posttranslational modification, protein turnover, chaperones	Ring finger domain	RING finger protein 121 OS=Homo sapiens OX=9606 GN=RNF121 PE=1 SV=1	S	Function unknown	RING finger protein 121 isoform a [Homo sapiens]
ENSG00000137801	THBS1	190.959	80087	250.021	95623	235.32	98971	412.539	148478	463.214	165763	477.862	154036	3.95662e-17	1.07017	up	--	--	Molecular Function: calcium ion binding (GO:0005509);; Cellular Component: extracellular space (GO:0005615);; Biological Process: inflammatory response (GO:0006954);; Biological Process: cell adhesion (GO:0007155);; Molecular Function: heparin binding (GO:0008201);; Biological Process: negative regulation of angiogenesis (GO:0016525);; Molecular Function: extracellular matrix binding (GO:0050840)…	K16857|0.0e+00|hsa:7057|K16857 thrombospondin 1 | (RefSeq) THBS1, THBS, THBS-1, TSP, TSP-1, TSP1; thrombospondin 1	Rap1 signaling pathway (ko04015);; p53 signaling pathway (ko04115);; Phagosome (ko04145);; PI3K-Akt signaling pathway (ko04151);; TGF-beta signaling pathway (ko04350);; Focal adhesion (ko04510);; ECM-receptor interaction (ko04512);; Malaria (ko05144);; Human papillomavirus infection (ko05165);; Proteoglycans in cancer (ko05205);; MicroRNAs in cancer (ko05206);; Bladder cancer (ko05219)	--	--	Thrombospondin C-terminal region	Thrombospondin-1 OS=Homo sapiens OX=9606 GN=THBS1 PE=1 SV=2	O	Posttranslational modification, protein turnover, chaperones	thrombospondin-1 precursor [Homo sapiens]
ENSG00000137842	TMEM62	3.15196	473	2.82131	370	3.15455	458	4.13481	515	5.2778	637	3.96743	441	0.000407642	0.592008	up	--	--	Cellular Component: integral component of membrane (GO:0016021);; Molecular Function: hydrolase activity (GO:0016787);;	--	--	--	--	Calcineurin-like phosphoesterase	Transmembrane protein 62 OS=Homo sapiens OX=9606 GN=TMEM62 PE=1 SV=1	S	Function unknown	transmembrane protein 62 isoform a [Homo sapiens]
ENSG00000138316	ADAMTS14	0.609591	174	0.600553	158	0.482908	139	1.51257	370	1.63043	398	1.57789	347	4.83288e-14	1.54236	up	--	--	Molecular Function: metalloendopeptidase activity (GO:0004222);; Molecular Function: zinc ion binding (GO:0008270);;	K08628|0.0e+00|hsa:140766|K08628 a disintegrin and metalloproteinase with thrombospondin motifs 14 [EC:3.4.24.-] | (RefSeq) ADAMTS14; ADAM metallopeptidase with thrombospondin type 1 motif 14	--	[O]	Posttranslational modification, protein turnover, chaperones	Reprolysin family propeptide	A disintegrin and metalloproteinase with thrombospondin motifs 14 OS=Homo sapiens OX=9606 GN=ADAMTS14 PE=2 SV=2	S	Function unknown	A disintegrin and metalloproteinase with thrombospondin motifs 14 isoform 1 precursor [Homo sapiens]
ENSG00000138347	MYPN	0.565056	170	0.598279	157	0.650761	177	0.972199	221	0.801073	195	0.889879	214	0.00437234	0.627982	up	--	--	Cellular Component: plasma membrane (GO:0005886);; Biological Process: cell adhesion (GO:0007155);; Biological Process: axon guidance (GO:0007411);;	K22028|0.0e+00|hsa:84665|K22028 myopalladin | (RefSeq) MYPN, CMD1DD, CMH22, MYOP, NEM11, RCM4; myopalladin	--	--	--	Immunoglobulin I-set domain	Myopalladin OS=Homo sapiens OX=9606 GN=MYPN PE=1 SV=2	S	Function unknown	myopalladin isoform b [Homo sapiens]
ENSG00000138411	HECW2	0.271237	179	0.319483	187	0.386252	245	0.73156	415	0.609682	341	0.77348	392	1.39697e-08	1.21691	up	--	--	Molecular Function: ubiquitin-protein transferase activity (GO:0004842);;	K12168|0.0e+00|hsa:57520|K12168 E3 ubiquitin-protein ligase HECW2 [EC:2.3.2.26] | (RefSeq) HECW2, NDHSAL, NEDL2; HECT, C2 and WW domain containing E3 ubiquitin protein ligase 2	--	[O]	Posttranslational modification, protein turnover, chaperones	HECT-domain (ubiquitin-transferase)	E3 ubiquitin-protein ligase HECW2 OS=Homo sapiens OX=9606 GN=HECW2 PE=1 SV=2	O	Posttranslational modification, protein turnover, chaperones	E3 ubiquitin-protein ligase HECW2 isoform 1 [Homo sapiens]
ENSG00000138435	CHRNA1	0.32652	36	0.524406	52	0.629113	67	1.25794	115	1.1457	105	1.03038	86	2.71009e-05	1.27479	up	--	--	Molecular Function: transmembrane signaling receptor activity (GO:0004888);; Cellular Component: plasma membrane (GO:0005886);; Cellular Component: integral component of membrane (GO:0016021);; Molecular Function: acetylcholine-gated cation-selective channel activity (GO:0022848);; Cellular Component: postsynaptic membrane (GO:0045211);;	K04803|3.6e-261|ggo:101131998|K04803 nicotinic acetylcholine receptor alpha-1 | (RefSeq) CHRNA1; acetylcholine receptor subunit alpha isoform X2	Neuroactive ligand-receptor interaction (ko04080)	[T]	Signal transduction mechanisms	Neurotransmitter-gated ion-channel ligand binding domain	Acetylcholine receptor subunit alpha OS=Homo sapiens OX=9606 GN=CHRNA1 PE=1 SV=2	U	Intracellular trafficking, secretion, and vesicular transport	acetylcholine receptor subunit alpha isoform b precursor [Homo sapiens]
ENSG00000138623	SEMA7A	51.5242	9327	47.9653	7970	49.5189	9065	71.109	11143	84.9462	13264	80.6982	11288	1.34464e-10	0.741518	up	--	--	Cellular Component: membrane (GO:0016020);; Molecular Function: semaphorin receptor binding (GO:0030215);;	K06529|0.0e+00|hsa:8482|K06529 semaphorin 7 | (RefSeq) SEMA7A, CD108, CDw108, H-SEMA-K1, H-Sema-L, JMH, SEMAK1, SEMAL; semaphorin 7A (John Milton Hagen blood group)	Axon guidance (ko04360)	[T]	Signal transduction mechanisms	Sema domain	Semaphorin-7A OS=Homo sapiens OX=9606 GN=SEMA7A PE=1 SV=1	S	Function unknown	semaphorin-7A isoform 1 preproprotein [Homo sapiens]
ENSG00000138641	HERC3	3.0626	809	3.89091	942	3.68507	945	6.35331	1412	5.60514	1244	5.53369	1117	1.09865e-09	0.780547	up	[DZ]	Cell cycle control, cell division, chromosome partitioning;; Cytoskeleton	Molecular Function: ubiquitin-protein transferase activity (GO:0004842);;	K10614|0.0e+00|ggo:101142487|K10614 E3 ubiquitin-protein ligase HERC3 [EC:2.3.2.26] | (RefSeq) HERC3; probable E3 ubiquitin-protein ligase HERC3 isoform X1	Ubiquitin mediated proteolysis (ko04120)	[O]	Posttranslational modification, protein turnover, chaperones	Regulator of chromosome condensation (RCC1) repeat	Probable E3 ubiquitin-protein ligase HERC3 OS=Homo sapiens OX=9606 GN=HERC3 PE=1 SV=1	DZ	Cell cycle control, cell division, chromosome partitioning;; Cytoskeleton	probable E3 ubiquitin-protein ligase HERC3 isoform 1 [Homo sapiens]
ENSG00000138650	PCDH10	6.55543	2348	6.9592	2704	6.14574	2670	16.9489	6344	16.2682	6145	16.5842	5565	1.67072e-36	1.52243	up	[S]	Function unknown	Molecular Function: calcium ion binding (GO:0005509);; Cellular Component: plasma membrane (GO:0005886);; Biological Process: homophilic cell adhesion via plasma membrane adhesion molecules (GO:0007156);; Cellular Component: integral component of membrane (GO:0016021);;	K16499|0.0e+00|hsa:57575|K16499 protocadherin delta 2 | (RefSeq) PCDH10, OL-PCDH, PCDH19; protocadherin 10	--	[S]	Function unknown	Cadherin domain	Protocadherin-10 OS=Homo sapiens OX=9606 GN=PCDH10 PE=1 SV=2	U	Intracellular trafficking, secretion, and vesicular transport	protocadherin-10 isoform 1 precursor [Homo sapiens]
ENSG00000138675	FGF5	6.51192	1726	7.33752	1760	7.09722	1883	12.8444	2931	13.9397	3165	14.3572	2920	9.3845e-21	1.05017	up	--	--	Molecular Function: fibroblast growth factor receptor binding (GO:0005104);; Cellular Component: extracellular region (GO:0005576);; Molecular Function: growth factor activity (GO:0008083);; Biological Process: fibroblast growth factor receptor signaling pathway (GO:0008543);;	K04358|2.4e-50|hsa:2250|K04358 fibroblast growth factor | (RefSeq) FGF5, HBGF-5, Smag-82, TCMGLY; fibroblast growth factor 5	MAPK signaling pathway (ko04010);; Ras signaling pathway (ko04014);; Rap1 signaling pathway (ko04015);; PI3K-Akt signaling pathway (ko04151);; Regulation of actin cytoskeleton (ko04810);; Pathways in cancer (ko05200);; Melanoma (ko05218);; Breast cancer (ko05224);; Gastric cancer (ko05226)	[T]	Signal transduction mechanisms	Fibroblast growth factor	Fibroblast growth factor 5 OS=Homo sapiens OX=9606 GN=FGF5 PE=1 SV=4	T	Signal transduction mechanisms	fibroblast growth factor 5 isoform X7 [Pan troglodytes]
ENSG00000139174	PRICKLE1	4.07268	1088	4.70793	1102	5.13032	1156	6.22102	1676	7.41467	1810	6.9383	1663	1.30323e-16	0.923849	up	--	--	Cellular Component: nucleus (GO:0005634);; Molecular Function: zinc ion binding (GO:0008270);; Biological Process: aorta development (GO:0035904);; Biological Process: coronary vasculature development (GO:0060976);;	K04511|0.0e+00|hsa:144165|K04511 prickle | (RefSeq) PRICKLE1, EPM1B, RILP; prickle planar cell polarity protein 1	Wnt signaling pathway (ko04310)	[TZR]	Signal transduction mechanisms;; Cytoskeleton;; General function prediction only	PET Domain	Prickle-like protein 1 OS=Homo sapiens OX=9606 GN=PRICKLE1 PE=1 SV=2	S	Function unknown	prickle-like protein 1 [Homo sapiens]
ENSG00000139318	DUSP6	3.36169	793	3.76799	790	3.56634	850	7.39717	1417	7.3443	1390	6.92385	1213	2.03014e-19	1.02379	up	--	--	Molecular Function: protein tyrosine phosphatase activity (GO:0004725);; Cellular Component: nucleoplasm (GO:0005654);; Cellular Component: cytosol (GO:0005829);; Biological Process: positive regulation of cell death (GO:0010942);; Biological Process: response to organic cyclic compound (GO:0014070);; Molecular Function: MAP kinase tyrosine/serine/threonine phosphatase activity (GO:0017017);; Bio…	K21946|8.3e-219|hsa:1848|K21946 dual specificity phosphatase 6 [EC:3.1.3.16 3.1.3.48] | (RefSeq) DUSP6, HH19, MKP3, PYST1; dual specificity phosphatase 6	MAPK signaling pathway (ko04010);; Transcriptional misregulation in cancer (ko05202);; Acute myeloid leukemia (ko05221)	[V]	Defense mechanisms	Dual specificity phosphatase, catalytic domain	Dual specificity protein phosphatase 6 OS=Homo sapiens OX=9606 GN=DUSP6 PE=1 SV=2	T	Signal transduction mechanisms	dual specificity protein phosphatase 6 isoform a [Homo sapiens]
ENSG00000139508	SLC46A3	1.21159	208	1.37773	203	1.4813	247	2.82566	407	1.73702	249	2.19546	279	0.00052442	0.807619	up	--	--	Cellular Component: integral component of membrane (GO:0016021);; Molecular Function: transmembrane transporter activity (GO:0022857);;	K20840|1.3e-258|hsa:283537|K20840 MFS transporter, PCFT/HCP family, solute carrier family 46, member 3 | (RefSeq) SLC46A3, FKSG16; solute carrier family 46 member 3	--	[R]	General function prediction only	Major Facilitator Superfamily	Solute carrier family 46 member 3 OS=Homo sapiens OX=9606 GN=SLC46A3 PE=1 SV=1	G	Carbohydrate transport and metabolism	solute carrier family 46 member 3 isoform b precursor [Homo sapiens]
ENSG00000139874	SSTR1	3.81022	886	4.18265	888	4.01471	937	6.07364	1213	6.54953	1301	5.70173	1022	5.98136e-09	0.680319	up	--	--	Molecular Function: somatostatin receptor activity (GO:0004994);; Cellular Component: integral component of membrane (GO:0016021);;	K04217|1.4e-200|ccan:109696723|K04217 somatostatin receptor 1 | (RefSeq) Sstr1; somatostatin receptor type 1	cAMP signaling pathway (ko04024);; Neuroactive ligand-receptor interaction (ko04080);; Growth hormone synthesis, secretion and action (ko04935)	[R]	General function prediction only	7 transmembrane receptor (rhodopsin family)	Somatostatin receptor type 1 OS=Homo sapiens OX=9606 GN=SSTR1 PE=1 SV=1	U	Intracellular trafficking, secretion, and vesicular transport	somatostatin receptor type 1 [Homo sapiens]
ENSG00000140545	MFGE8	76.7115	7558	70.3372	6384	69.8163	6976	108.387	9190	105.664	9023	103.738	7974	8.80717e-09	0.626274	up	--	--	--	--	--	--	--	--	Lactadherin OS=Homo sapiens OX=9606 GN=MFGE8 PE=1 SV=3	S	Function unknown	--
ENSG00000143382	ADAMTSL4	2.14915	484	2.17408	419	1.88944	426	3.96431	746	4.079	773	4.22063	676	9.39035e-13	1.02513	up	--	--	Molecular Function: protease binding (GO:0002020);; Biological Process: epithelial cell development (GO:0002064);; Molecular Function: molecular_function (GO:0003674);; Molecular Function: binding (GO:0005488);; Molecular Function: protein binding (GO:0005515);; Cellular Component: cellular_component (GO:0005575);; Cellular Component: extracellular region (GO:0005576);; Cellular Component: inters…	K23369|0.0e+00|hsa:54507|K23369 ADAMTS-like protein 4 | (RefSeq) ADAMTSL4, ADAMTSL-4, ECTOL2, TSRC1; ADAMTS like 4	--	[O]	Posttranslational modification, protein turnover, chaperones	Thrombospondin type 1 domain	ADAMTS-like protein 4 OS=Homo sapiens OX=9606 GN=ADAMTSL4 PE=1 SV=2	S	Function unknown	ADAMTS-like protein 4 isoform 4 precursor [Homo sapiens]
ENSG00000143753	DEGS1	52.3613	5949	50.8565	5281	50.5345	5765	72.4212	7075	79.7177	7747	72.7559	6376	1.1117e-08	0.619549	up	[I]	Lipid transport and metabolism	Cellular Component: mitochondrion (GO:0005739);; Cellular Component: endoplasmic reticulum membrane (GO:0005789);; Cellular Component: integral component of membrane (GO:0016021);; Biological Process: sphingolipid biosynthetic process (GO:0030148);; Molecular Function: sphingolipid delta-4 desaturase activity (GO:0042284);;	K04712|2.3e-193|hsa:8560|K04712 sphingolipid 4-desaturase/C4-monooxygenase [EC:1.14.19.17 1.14.18.5] | (RefSeq) DEGS1, DEGS, DEGS-1, DES1, Des-1, FADS7, HLD18, MIG15, MLD; delta 4-desaturase, sphingolipid 1	Sphingolipid metabolism (ko00600);; Sphingolipid signaling pathway (ko04071)	[I]	Lipid transport and metabolism	Fatty acid desaturase	Sphingolipid delta(4)-desaturase DES1 OS=Homo sapiens OX=9606 GN=DEGS1 PE=1 SV=1	I	Lipid transport and metabolism	sphingolipid delta(4)-desaturase DES1 isoform 1 [Homo sapiens]
ENSG00000144810	COL8A1	49.0504	13979	58.0696	15132	56.0767	15760	94.7848	22427	89.9429	21595	92.4053	19561	4.16205e-12	0.801448	up	--	--	Cellular Component: extracellular region (GO:0005576);; Cellular Component: collagen trimer (GO:0005581);;	K23455|2.4e-161|hsa:1295|K23455 collagen type VIII alpha | (RefSeq) COL8A1, C3orf7; collagen type VIII alpha 1 chain	Protein digestion and absorption (ko04974)	--	--	Collagen triple helix repeat (20 copies)	Collagen alpha-1(VIII) chain OS=Homo sapiens OX=9606 GN=COL8A1 PE=1 SV=2	O	Posttranslational modification, protein turnover, chaperones	collagen alpha-1(VIII) chain precursor [Homo sapiens]
ENSG00000144891	AGTR1	2.09735	253	2.16314	249	2.0819	268	3.60143	365	4.23099	449	3.6462	349	2.33617e-06	0.893765	up	--	--	Molecular Function: angiotensin type II receptor activity (GO:0004945);; Cellular Component: integral component of membrane (GO:0016021);; Biological Process: regulation of vasoconstriction (GO:0019229);;	K04166|2.4e-199|hsa:185|K04166 angiotensin II receptor type 1 | (RefSeq) AGTR1, AG2S, AGTR1B, AT1, AT1AR, AT1B, AT1BR, AT1R, AT2R1, HAT1R; angiotensin II receptor type 1	Calcium signaling pathway (ko04020);; cGMP-PKG signaling pathway (ko04022);; Phospholipase D signaling pathway (ko04072);; Neuroactive ligand-receptor interaction (ko04080);; Adrenergic signaling in cardiomyocytes (ko04261);; Vascular smooth muscle contraction (ko04270);; Apelin signaling pathway (ko04371);; Renin-angiotensin system (ko04614);; Renin secretion (ko04924);; Aldosterone synthesis an…	[R]	General function prediction only	7 transmembrane receptor (rhodopsin family)	Type-1 angiotensin II receptor OS=Homo sapiens OX=9606 GN=AGTR1 PE=1 SV=1	U	Intracellular trafficking, secretion, and vesicular transport	angiotensin II receptor, type 1, isoform CRA_c [Homo sapiens]
ENSG00000145681	HAPLN1	12.7871	3846	14.8703	3932	13.8171	4109	23.2311	5878	18.9717	4735	23.6143	5356	4.52762e-09	0.730048	up	--	--	Molecular Function: hyaluronic acid binding (GO:0005540);; Biological Process: cell adhesion (GO:0007155);; Cellular Component: extracellular matrix (GO:0031012);; Cellular Component: synapse (GO:0045202);;	K06848|2.3e-215|hsa:1404|K06848 hyaluronan and proteoglycan link protein 1 | (RefSeq) HAPLN1, CRT1, CRTL1; hyaluronan and proteoglycan link protein 1	--	--	--	Extracellular link domain	Hyaluronan and proteoglycan link protein 1 OS=Homo sapiens OX=9606 GN=HAPLN1 PE=2 SV=2	O	Posttranslational modification, protein turnover, chaperones	hyaluronan and proteoglycan link protein 1 precursor [Homo sapiens]
ENSG00000145777	TSLP	0.92483	121	0.927282	113	1.06217	140	1.95176	219	1.80582	202	2.08571	210	4.27811e-06	1.06014	up	--	--	Molecular Function: cytokine activity (GO:0005125);;	K05436|1.9e-84|pps:100971967|K05436 thymic stromal lymphopoietin | (RefSeq) TSLP; thymic stromal lymphopoietin	Cytokine-cytokine receptor interaction (ko04060);; JAK-STAT signaling pathway (ko04630)	--	--	Thymic stromal lymphopoietin	Thymic stromal lymphopoietin OS=Homo sapiens OX=9606 GN=TSLP PE=1 SV=1	S	Function unknown	thymic stromal lymphopoietin isoform X1 [Pan paniscus]
ENSG00000146197	SCUBE3	0.096176	39	0.107245	39	0.15847	64	0.433443	149	0.428523	146	0.484664	149	1.15489e-11	1.95029	up	--	--	Molecular Function: calcium ion binding (GO:0005509);; Cellular Component: cellular_component (GO:0005575);; Cellular Component: extracellular region (GO:0005576);; Cellular Component: extracellular space (GO:0005615);; Cellular Component: cell (GO:0005623);; Cellular Component: plasma membrane (GO:0005886);; Biological Process: cell communication (GO:0007154);; Biological Process: signal transdu…	K17495|1.6e-27|mun:110541206|K17495 CUB and sushi domain-containing protein | (RefSeq) Svep1; sushi, von Willebrand factor type A, EGF and pentraxin domain-containing protein 1	--	[T]	Signal transduction mechanisms	Coagulation Factor Xa inhibitory site	Signal peptide, CUB and EGF-like domain-containing protein 3 OS=Homo sapiens OX=9606 GN=SCUBE3 PE=1 SV=1	S	Function unknown	signal peptide, CUB and EGF-like domain-containing protein 3 isoform 1 precursor [Homo sapiens]
ENSG00000147119	CHST7	2.17297	270	1.95982	222	2.37112	295	4.15636	443	2.84035	301	3.17149	303	0.000910041	0.714208	up	--	--	Cellular Component: Golgi membrane (GO:0000139);; Molecular Function: N-acetylglucosamine 6-O-sulfotransferase activity (GO:0001517);; Molecular Function: molecular_function (GO:0003674);; Molecular Function: catalytic activity (GO:0003824);; Cellular Component: cellular_component (GO:0005575);; Cellular Component: intracellular (GO:0005622);; Cellular Component: cell (GO:0005623);; Cellular Comp…	K04743|1.6e-278|hsa:56548|K04743 chondroitin 6-sulfotransferase 7 [EC:2.8.2.17] | (RefSeq) CHST7, C6ST-2, GST-5; carbohydrate sulfotransferase 7	Glycosaminoglycan biosynthesis - chondroitin sulfate / dermatan sulfate (ko00532)	--	--	Sulfotransferase domain	Carbohydrate sulfotransferase 7 OS=Homo sapiens OX=9606 GN=CHST7 PE=1 SV=2	U	Intracellular trafficking, secretion, and vesicular transport	carbohydrate sulfotransferase 7 precursor [Homo sapiens]
ENSG00000147883	CDKN2B	7.90204	1630	9.82141	1792	9.39797	1956	15.9036	2783	14.6462	2528	15.0315	2342	6.46259e-12	0.807907	up	[T]	Signal transduction mechanisms	Molecular Function: kinase activity (GO:0016301);; Biological Process: spleen development (GO:0048536);; Biological Process: negative regulation of G1/S transition of mitotic cell cycle (GO:2000134);;	K04685|3.8e-73|hsa:1030|K04685 cyclin-dependent kinase inhibitor 2B | (RefSeq) CDKN2B, CDK4I, INK4B, MTS2, P15, TP15, p15INK4b; cyclin dependent kinase inhibitor 2B	FoxO signaling pathway (ko04068);; Cell cycle (ko04110);; Cellular senescence (ko04218);; TGF-beta signaling pathway (ko04350);; Cushing syndrome (ko04934);; Human T-cell leukemia virus 1 infection (ko05166);; Pathways in cancer (ko05200);; Viral carcinogenesis (ko05203);; Small cell lung cancer (ko05222);; Gastric cancer (ko05226)	[R]	General function prediction only	Ankyrin repeats (many copies)	Cyclin-dependent kinase 4 inhibitor B OS=Homo sapiens OX=9606 GN=CDKN2B PE=1 SV=1	S	Function unknown	cyclin-dependent kinase 4 inhibitor B isoform 1 [Homo sapiens]
ENSG00000147889	CDKN2A	31.7164	2118	26.6862	1617	28.6269	1901	45.7245	2608	42.3803	2395	42.1263	2171	1.51022e-08	0.652189	up	--	--	Biological Process: apoptotic process (GO:0006915);; Biological Process: cell cycle arrest (GO:0007050);; Biological Process: negative regulation of cell proliferation (GO:0008285);;	K06621|2.2e-62|csab:103219354|K06621 cyclin-dependent kinase inhibitor 2A | (RefSeq) cyclin-dependent kinase inhibitor 2A, isoform 4	Endocrine resistance (ko01522);; Platinum drug resistance (ko01524);; Cell cycle (ko04110);; p53 signaling pathway (ko04115);; Cellular senescence (ko04218);; Cushing syndrome (ko04934);; Human cytomegalovirus infection (ko05163);; Human T-cell leukemia virus 1 infection (ko05166);; Pathways in cancer (ko05200);; Viral carcinogenesis (ko05203);; MicroRNAs in cancer (ko05206);; Pancreatic cancer (…	--	--	Cyclin-dependent kinase inhibitor 2a p19Arf N-terminus	Tumor suppressor ARF OS=Homo sapiens OX=9606 GN=CDKN2A PE=1 SV=2	S	Function unknown	cyclin-dependent kinase inhibitor 2A isoform p14ARF [Homo sapiens]
ENSG00000148677	ANKRD1	21.2257	2273	20.1282	1969	20.8304	2239	35.2734	3246	38.394	3515	40.2378	3321	2.77789e-17	0.943646	up	--	--	Biological Process: negative regulation of transcription from RNA polymerase II promoter (GO:0000122);; Molecular Function: transcription corepressor activity (GO:0003714);; Cellular Component: nucleus (GO:0005634);; Cellular Component: transcription factor complex (GO:0005667);; Molecular Function: transcription factor binding (GO:0008134);; Biological Process: positive regulation of neuron proj…	K21433|8.6e-84|hsa:27063|K21433 ankyrin repeat domain-containing protein 1 | (RefSeq) ANKRD1, ALRP, C-193, CARP, CVARP, MCARP, bA320F15.2; ankyrin repeat domain 1	--	[R]	General function prediction only	Ankyrin repeats (3 copies)	Ankyrin repeat domain-containing protein 1 OS=Homo sapiens OX=9606 GN=ANKRD1 PE=1 SV=2	S	Function unknown	ankyrin repeat domain-containing protein 1 [Homo sapiens]
ENSG00000150630	VEGFC	34.3566	3836	32.5976	3326	33.7434	3782	48.6632	4671	53.7911	5135	51.6652	4448	4.50523e-10	0.684617	up	--	--	Molecular Function: growth factor activity (GO:0008083);; Cellular Component: membrane (GO:0016020);;	K05449|1.1e-224|hsa:7424|K05449 vascular endothelial growth factor C/D | (RefSeq) VEGFC, Flt4-L, LMPH1D, LMPHM4, VRP; vascular endothelial growth factor C	MAPK signaling pathway (ko04010);; Ras signaling pathway (ko04014);; Rap1 signaling pathway (ko04015);; PI3K-Akt signaling pathway (ko04151);; Focal adhesion (ko04510);; TNF signaling pathway (ko04668);; Relaxin signaling pathway (ko04926);; AGE-RAGE signaling pathway in diabetic complications (ko04933);; Pathways in cancer (ko05200)	--	--	PDGF/VEGF domain	Vascular endothelial growth factor C OS=Homo sapiens OX=9606 GN=VEGFC PE=1 SV=1	A	RNA processing and modification	vascular endothelial growth factor C preproprotein [Homo sapiens]
ENSG00000151364	KCTD14	0.6659	61	0.96798	81	0.789631	73	1.61486	125	1.35955	107	1.09118	77	0.00447032	0.809708	up	--	--	Cellular Component: plasma membrane (GO:0005886);; Biological Process: cellular potassium ion homeostasis (GO:0030007);; Biological Process: positive regulation of transporter activity (GO:0032411);; Biological Process: protein homooligomerization (GO:0051260);; Biological Process: membrane hyperpolarization (GO:0060081);;	K21917|1.2e-144|hsa:65987|K21917 BTB/POZ domain-containing protein KCTD7/14 | (RefSeq) KCTD14; potassium channel tetramerization domain containing 14	--	[R]	General function prediction only	BTB/POZ domain	BTB/POZ domain-containing protein KCTD14 OS=Homo sapiens OX=9606 GN=KCTD14 PE=1 SV=2	S	Function unknown	BTB/POZ domain-containing protein KCTD14 isoform 1 [Homo sapiens]
ENSG00000151388	ADAMTS12	22.6904	10615	29.8329	12826	28.0596	13250	42.4419	17110	37.7581	15085	41.0992	14907	3.64398e-07	0.658909	up	--	--	Molecular Function: molecular_function (GO:0003674);; Molecular Function: catalytic activity (GO:0003824);; Molecular Function: endopeptidase activity (GO:0004175);; Molecular Function: metalloendopeptidase activity (GO:0004222);; Cellular Component: cellular_component (GO:0005575);; Cellular Component: extracellular region (GO:0005576);; Biological Process: proteoglycan metabolic process (GO:000…	K08626|0.0e+00|hsa:81792|K08626 a disintegrin and metalloproteinase with thrombospondin motifs 12 [EC:3.4.24.-] | (RefSeq) ADAMTS12, PRO4389; ADAM metallopeptidase with thrombospondin type 1 motif 12	--	[O]	Posttranslational modification, protein turnover, chaperones	Thrombospondin type 1 domain	A disintegrin and metalloproteinase with thrombospondin motifs 12 OS=Homo sapiens OX=9606 GN=ADAMTS12 PE=1 SV=2	S	Function unknown	A disintegrin and metalloproteinase with thrombospondin motifs 12 isoform 1 preproprotein [Homo sapiens]
ENSG00000151617	EDNRA	0.793004	152	0.792693	163	0.814769	143	1.39702	265	1.26026	242	1.55668	269	2.21561e-06	1.06307	up	--	--	Biological Process: negative regulation of transcription from RNA polymerase II promoter (GO:0000122);; Biological Process: neural crest cell migration (GO:0001755);; Biological Process: positive regulation of protein phosphorylation (GO:0001934);; Molecular Function: endothelin receptor activity (GO:0004962);; Cellular Component: plasma membrane (GO:0005886);; Biological Process: regulation of p…	K04197|1.6e-250|hsa:1909|K04197 endothelin receptor type A | (RefSeq) EDNRA, ET-A, ETA, ETA-R, ETAR, ETRA, MFDA, hET-AR; endothelin receptor type A	Calcium signaling pathway (ko04020);; cGMP-PKG signaling pathway (ko04022);; cAMP signaling pathway (ko04024);; Neuroactive ligand-receptor interaction (ko04080);; Vascular smooth muscle contraction (ko04270);; Renin secretion (ko04924);; Pathways in cancer (ko05200)	[R]	General function prediction only	7 transmembrane receptor (rhodopsin family)	Endothelin-1 receptor OS=Homo sapiens OX=9606 GN=EDNRA PE=1 SV=1	U	Intracellular trafficking, secretion, and vesicular transport	endothelin-1 receptor isoform a precursor [Homo sapiens]
ENSG00000151690	MFSD6	0.816688	207	1.03904	238	0.966329	235	1.3407	289	1.37098	295	1.34243	252	0.00366267	0.594374	up	[G]	Carbohydrate transport and metabolism	Cellular Component: integral component of membrane (GO:0016021);;	--	--	[R]	General function prediction only	MFS_1 like family	Major facilitator superfamily domain-containing protein 6 OS=Homo sapiens OX=9606 GN=MFSD6 PE=1 SV=2	G	Carbohydrate transport and metabolism	major facilitator superfamily domain-containing protein 6 isoform a [Homo sapiens]
ENSG00000152784	PRDM8	2.27598	441	2.78145	467	2.55144	512	3.79964	649	4.09177	690	3.48842	505	1.86124e-05	0.671463	up	--	--	Biological Process: cell morphogenesis (GO:0000902);; Biological Process: cell morphogenesis involved in differentiation (GO:0000904);; Molecular Function: RNA polymerase II transcription factor activity, sequence-specific DNA binding (GO:0000981);; Molecular Function: molecular_function (GO:0003674);; Molecular Function: nucleic acid binding (GO:0003676);; Molecular Function: chromatin binding (…	K20797|0.0e+00|hsa:56978|K20797 PR domain zinc finger protein 8 [EC:2.1.1.-] | (RefSeq) PRDM8, EPM10, KMT8D, PFM5; PR/SET domain 8	--	[K]	Transcription	C2H2-type zinc finger	PR domain zinc finger protein 8 OS=Homo sapiens OX=9606 GN=PRDM8 PE=1 SV=3	S	Function unknown	PR domain zinc finger protein 8 [Homo sapiens]
ENSG00000153029	MR1	1.13109	369	1.28024	376	1.50657	508	3.31307	557	2.12664	610	1.7139	436	0.000218181	0.65267	up	--	--	Biological Process: cytokine production (GO:0001816);; Biological Process: cytokine production involved in immune response (GO:0002367);; Biological Process: immune system process (GO:0002376);; Biological Process: production of molecular mediator of immune response (GO:0002440);; Molecular Function: molecular_function (GO:0003674);; Molecular Function: transmembrane signaling receptor activity (…	K06751|3.3e-81|cpic:101951445|K06751 MHC class I antigen | (RefSeq) class I histocompatibility antigen, F10 alpha chain-like	Endocytosis (ko04144);; Phagosome (ko04145);; Cellular senescence (ko04218);; Cell adhesion molecules (ko04514);; Herpes simplex virus 1 infection (ko05168)	--	--	Class I Histocompatibility antigen, domains alpha 1 and 2	Major histocompatibility complex class I-related gene protein OS=Homo sapiens OX=9606 GN=MR1 PE=1 SV=1	U	Intracellular trafficking, secretion, and vesicular transport	major histocompatibility complex class I-related gene protein isoform 1 precursor [Homo sapiens]
ENSG00000154175	ABI3BP	1.83772	577	3.29805	834	2.62445	737	5.68106	1523	7.1754	1725	6.26216	1392	1.49396e-20	1.40248	up	--	--	Molecular Function: protein binding (GO:0005515);;	K08592|4.8e-51|ccar:109101124|K08592 sentrin-specific protease 1 [EC:3.4.22.68] | (RefSeq) sentrin-specific protease 1-like	--	--	--	Fibronectin type III domain	Target of Nesh-SH3 OS=Homo sapiens OX=9606 GN=ABI3BP PE=1 SV=1	U	Intracellular trafficking, secretion, and vesicular transport	target of Nesh-SH3 isoform 9 precursor [Homo sapiens]
ENSG00000155816	FMN2	0.817283	250	0.894532	283	0.875105	306	1.28181	361	1.20302	345	1.22139	328	0.00173942	0.601622	up	--	--	Cellular Component: actin filament (GO:0005884);; Molecular Function: microtubule binding (GO:0008017);; Biological Process: actin nucleation (GO:0045010);;	K02184|0.0e+00|hsa:56776|K02184 formin 2 | (RefSeq) FMN2; formin 2	--	[TZ]	Signal transduction mechanisms;; Cytoskeleton	Formin Homology 2 Domain	Formin-2 OS=Homo sapiens OX=9606 GN=FMN2 PE=1 SV=4	U	Intracellular trafficking, secretion, and vesicular transport	formin-2 isoform 2 [Homo sapiens]
ENSG00000156265	MAP3K7CL	12.6569	1288	12.5983	1177	11.9213	1214	18.9602	1583	17.2263	1515	19.5867	1537	8.62674e-09	0.637816	up	--	--	Biological Process: MAPK cascade (GO:0000165);; Biological Process: activation of MAPKK activity (GO:0000186);; Biological Process: regulation of protein phosphorylation (GO:0001932);; Biological Process: positive regulation of protein phosphorylation (GO:0001934);; Molecular Function: molecular_function (GO:0003674);; Molecular Function: catalytic activity (GO:0003824);; Molecular Function: prot…	K04427|5.6e-27|ola:101164271|K04427 mitogen-activated protein kinase kinase kinase 7 [EC:2.7.11.25] | (RefSeq) map3k7; mitogen-activated protein kinase kinase kinase 7 isoform X1	MAPK signaling pathway (ko04010);; Autophagy - animal (ko04140);; Wnt signaling pathway (ko04310);; Adherens junction (ko04520);; Toll-like receptor signaling pathway (ko04620);; NOD-like receptor signaling pathway (ko04621);; RIG-I-like receptor signaling pathway (ko04622);; Salmonella infection (ko05132);; Herpes simplex virus 1 infection (ko05168)	--	--	--	MAP3K7 C-terminal-like protein OS=Homo sapiens OX=9606 GN=MAP3K7CL PE=1 SV=2	S	Function unknown	MAP3K7 C-terminal-like protein isoform 6 [Homo sapiens]
ENSG00000157064	NMNAT2	0.309645	95	0.293995	83	0.371385	115	0.662656	175	0.786842	207	0.847899	201	1.92796e-07	1.30112	up	--	--	Biological Process: biosynthetic process (GO:0009058);; Molecular Function: nucleotidyltransferase activity (GO:0016779);;	K06210|1.8e-179|ggo:101132979|K06210 nicotinamide mononucleotide adenylyltransferase [EC:2.7.7.1 2.7.7.18] | (RefSeq) NMNAT2; nicotinamide/nicotinic acid mononucleotide adenylyltransferase 2	Nicotinate and nicotinamide metabolism (ko00760)	--	--	Cytidylyltransferase-like	Nicotinamide/nicotinic acid mononucleotide adenylyltransferase 2 OS=Homo sapiens OX=9606 GN=NMNAT2 PE=1 SV=1	H	Coenzyme transport and metabolism	nicotinamide/nicotinic acid mononucleotide adenylyltransferase 2 isoform 1 [Homo sapiens]
ENSG00000157214	STEAP2	0.195742	74	0.282967	99	0.294606	113	0.487127	160	0.581509	155	0.67032	186	4.11447e-05	1.11509	up	[R]	General function prediction only	Cellular Component: integral component of membrane (GO:0016021);;	K14738|3.2e-279|hsa:261729|K14738 metalloreductase STEAP2 [EC:1.16.1.-] | (RefSeq) STEAP2, IPCA1, PCANAP1, PUMPCn, STAMP1, STMP; STEAP2 metalloreductase	Mineral absorption (ko04978)	--	--	NADP oxidoreductase coenzyme F420-dependent	Metalloreductase STEAP2 OS=Homo sapiens OX=9606 GN=STEAP2 PE=1 SV=3	S	Function unknown	metalloreductase STEAP2 isoform a [Homo sapiens]
ENSG00000157654	PALM2-AKAP2	0.924162	173	0.632	64	1.46371	228	2.54059	276	2.43695	387	2.86041	386	1.70781e-05	1.50442	up	--	--	Biological Process: regulation of cell shape (GO:0008360);; Cellular Component: membrane (GO:0016020);;	K16519|0.0e+00|pps:100985964|K16519 A-kinase anchor protein 2 | (RefSeq) AKAP2; A-kinase anchor protein 2	--	--	--	Paralemmin	A-kinase anchor protein 2 OS=Homo sapiens OX=9606 GN=AKAP2 PE=1 SV=3	S	Function unknown	PALM2-AKAP2 protein isoform 3 (PALM2-AKAP2) [Homo sapiens]
ENSG00000158008	EXTL1	0.102252	23	0.106229	22	0.071927	16	0.316282	60	0.276408	52	0.285626	48	1.24391e-06	1.68229	up	--	--	Biological Process: glycosaminoglycan biosynthetic process (GO:0006024);; Biological Process: protein glycosylation (GO:0006486);; Biological Process: heparan sulfate proteoglycan biosynthetic process (GO:0015012);; Molecular Function: glucuronosyltransferase activity (GO:0015020);; Cellular Component: integral component of membrane (GO:0016021);; Molecular Function: transferase activity, transfe…	K02368|0.0e+00|hsa:2134|K02368 alpha-1,4-N-acetylglucosaminyltransferase EXTL1 [EC:2.4.1.224] | (RefSeq) EXTL1, EXTL; exostosin like glycosyltransferase 1	Glycosaminoglycan biosynthesis - heparan sulfate / heparin (ko00534)	[GMW]	Carbohydrate transport and metabolism;; Cell wall/membrane/envelope biogenesis;; Extracellular structures	Glycosyl transferase family 64 domain	Exostosin-like 1 OS=Homo sapiens OX=9606 GN=EXTL1 PE=1 SV=2	S	Function unknown	exostosin-like 1 [Homo sapiens]
ENSG00000158373	HIST1H2BD	2.43269	102	1.69335	65	1.77483	76	2.5968	85	3.3772	123	4.47849	147	0.00474918	0.867285	up	--	--	Cellular Component: nucleosome (GO:0000786);; Molecular Function: DNA binding (GO:0003677);; Cellular Component: nucleoplasm (GO:0005654);; Cellular Component: cytosol (GO:0005829);; Molecular Function: protein heterodimerization activity (GO:0046982);;	K11252|5.8e-60|aju:106988062|K11252 histone H2B | (RefSeq) histone H2B type 1-M	Alcoholism (ko05034);; Viral carcinogenesis (ko05203);; Systemic lupus erythematosus (ko05322)	[B]	Chromatin structure and dynamics	Core histone H2A/H2B/H3/H4	Histone H2B type 1-D OS=Homo sapiens OX=9606 GN=H2BC5 PE=1 SV=2	B	Chromatin structure and dynamics	histone H2B type 1-M [Macaca mulatta]
ENSG00000158406	HIST1H4H	0.392767	29	0.283693	25	0.292758	29	0.693975	60	0.950443	77	1.08293	59	1.9653e-06	1.53641	up	--	--	Cellular Component: nucleosome (GO:0000786);; Molecular Function: DNA binding (GO:0003677);; Cellular Component: nucleus (GO:0005634);; Biological Process: DNA-templated transcription, initiation (GO:0006352);; Cellular Component: host cell nucleus (GO:0042025);; Molecular Function: protein heterodimerization activity (GO:0046982);;	K11254|2.2e-49|aam:106488346|K11254 histone H4 | (RefSeq) histone H4	--	[B]	Chromatin structure and dynamics	Centromere kinetochore component CENP-T histone fold	Histone H4 OS=Homo sapiens OX=9606 GN=H4C1 PE=1 SV=2	B	Chromatin structure and dynamics	PREDICTED: LOW QUALITY PROTEIN: uncharacterized protein LOC105821768 [Propithecus coquereli]
ENSG00000158467	AHCYL2	1.29568	354	1.90534	465	1.49735	410	2.4509	574	2.29834	536	2.08184	438	0.000449203	0.6233	up	[H]	Coenzyme transport and metabolism	Molecular Function: adenosylhomocysteinase activity (GO:0004013);;	K01251|0.0e+00|hsa:23382|K01251 adenosylhomocysteinase [EC:3.3.1.1] | (RefSeq) AHCYL2, ADOHCYASE3, IRBIT2; adenosylhomocysteinase like 2	Cysteine and methionine metabolism (ko00270)	[H]	Coenzyme transport and metabolism	S-adenosyl-L-homocysteine hydrolase	Adenosylhomocysteinase 3 OS=Homo sapiens OX=9606 GN=AHCYL2 PE=1 SV=1	H	Coenzyme transport and metabolism	adenosylhomocysteinase 3 isoform a [Homo sapiens]
ENSG00000159128	IFNGR2	37.6537	4389	32.5002	3553	33.9429	3887	51.0495	5177	54.5878	5498	48.48	4382	1.43808e-08	0.648595	up	--	--	Cellular Component: integral component of membrane (GO:0016021);;	K05133|8.2e-194|hsa:3460|K05133 interferon gamma receptor 2 | (RefSeq) IFNGR2, AF-1, IFGR2, IFNGT1, IMD28; interferon gamma receptor 2	Cytokine-cytokine receptor interaction (ko04060);; HIF-1 signaling pathway (ko04066);; Necroptosis (ko04217);; Osteoclast differentiation (ko04380);; JAK-STAT signaling pathway (ko04630);; Natural killer cell mediated cytotoxicity (ko04650);; Th1 and Th2 cell differentiation (ko04658);; Th17 cell differentiation (ko04659);; Leishmaniasis (ko05140);; Chagas disease (ko05142);; Toxoplasmosis (ko051…	--	--	Tissue factor	Interferon gamma receptor 2 OS=Homo sapiens OX=9606 GN=IFNGR2 PE=1 SV=2	U	Intracellular trafficking, secretion, and vesicular transport	interferon gamma receptor 2 isoform 2 precursor [Homo sapiens]
ENSG00000159348	CYB5R1	15.7365	1401	13.3378	1084	14.111	1258	21.1807	1624	22.9357	1749	21.6994	1496	1.92064e-09	0.68366	up	[C]	Energy production and conversion	Molecular Function: cytochrome-b5 reductase activity, acting on NAD(P)H (GO:0004128);;	K00326|7.0e-176|ggo:101139253|K00326 cytochrome-b5 reductase [EC:1.6.2.2] | (RefSeq) NADH-cytochrome b5 reductase 1	Amino sugar and nucleotide sugar metabolism (ko00520)	[HC]	Coenzyme transport and metabolism;; Energy production and conversion	Oxidoreductase FAD-binding domain	NADH-cytochrome b5 reductase 1 OS=Homo sapiens OX=9606 GN=CYB5R1 PE=1 SV=1	C	Energy production and conversion	NADH-cytochrome b5 reductase 1 [Homo sapiens]
ENSG00000159784	FAM131B	0.153371	49	0.139731	39	0.206064	66	0.231284	63	0.330732	90	0.33057	81	0.00304299	0.913585	up	--	--	Cellular Component: cellular_component (GO:0005575);; Cellular Component: intracellular (GO:0005622);; Cellular Component: cell (GO:0005623);; Cellular Component: nucleus (GO:0005634);; Cellular Component: nucleoplasm (GO:0005654);; Cellular Component: cytoplasm (GO:0005737);; Cellular Component: cytosol (GO:0005829);; Cellular Component: membrane-enclosed lumen (GO:0031974);; Cellular Component:…	K05010|6.4e-58|sasa:106575853|K05010 chloride channel 1, skeletal muscle | (RefSeq) chloride channel protein 1-like	--	--	--	Putative cell signalling	Protein FAM131B OS=Homo sapiens OX=9606 GN=FAM131B PE=1 SV=3	O	Posttranslational modification, protein turnover, chaperones	protein FAM131B isoform a [Homo sapiens]
ENSG00000161281	COX7A1	4.64265	192	3.23108	119	4.08156	166	6.32526	225	6.49581	229	5.64508	180	0.00277194	0.715047	up	--	--	Molecular Function: cytochrome-c oxidase activity (GO:0004129);; Cellular Component: mitochondrial respiratory chain (GO:0005746);; Cellular Component: integral component of membrane (GO:0016021);;	K02270|1.5e-37|hsa:1346|K02270 cytochrome c oxidase subunit 7a | (RefSeq) COX7A1, COX7A, COX7AH, COX7AM; cytochrome c oxidase subunit 7A1	Oxidative phosphorylation (ko00190);; Cardiac muscle contraction (ko04260);; Thermogenesis (ko04714);; Non-alcoholic fatty liver disease (ko04932);; Alzheimer disease (ko05010);; Parkinson disease (ko05012);; Amyotrophic lateral sclerosis (ko05014);; Huntington disease (ko05016);; Prion disease (ko05020)	--	--	Cytochrome c oxidase subunit VII	Cytochrome c oxidase subunit 7A1, mitochondrial OS=Homo sapiens OX=9606 GN=COX7A1 PE=1 SV=2	O	Posttranslational modification, protein turnover, chaperones	cytochrome c oxidase subunit 7A1, mitochondrial precursor [Homo sapiens]
ENSG00000162551	ALPL	0.346384	49	0.279203	36	0.261724	37	0.853328	92	0.498856	60	0.799214	87	6.77595e-05	1.2784	up	[PR]	Inorganic ion transport and metabolism;; General function prediction only	Molecular Function: alkaline phosphatase activity (GO:0004035);;	K01077|1.7e-307|hsa:249|K01077 alkaline phosphatase [EC:3.1.3.1] | (RefSeq) ALPL, AP-TNAP, APTNAP, HOPS, TNALP, TNAP, TNSALP; alkaline phosphatase, biomineralization associated	Thiamine metabolism (ko00730);; Folate biosynthesis (ko00790)	[P]	Inorganic ion transport and metabolism	Alkaline phosphatase	Alkaline phosphatase, tissue-nonspecific isozyme OS=Homo sapiens OX=9606 GN=ALPL PE=1 SV=4	P	Inorganic ion transport and metabolism	alkaline phosphatase, tissue-nonspecific isozyme isoform 1 preproprotein [Homo sapiens]
ENSG00000162616	DNAJB4	33.3895	5387	39.5622	5843	37.0644	6014	54.4491	7553	47.9644	6629	55.1862	6878	6.68666e-07	0.590033	up	[O]	Posttranslational modification, protein turnover, chaperones	Biological Process: protein folding (GO:0006457);; Molecular Function: unfolded protein binding (GO:0051082);;	K09510|9.7e-195|csab:103224573|K09510 DnaJ homolog subfamily B member 4 | (RefSeq) DNAJB4; DnaJ heat shock protein family (Hsp40) member B4	--	[O]	Posttranslational modification, protein turnover, chaperones	DnaJ C terminal domain	DnaJ homolog subfamily B member 4 OS=Homo sapiens OX=9606 GN=DNAJB4 PE=1 SV=1	O	Posttranslational modification, protein turnover, chaperones	dnaJ homolog subfamily B member 4 [Macaca mulatta]
ENSG00000163131	CTSS	0.367027	82	0.334416	68	0.263235	59	0.506275	97	0.667072	127	0.485591	84	0.00227628	0.853791	up	[O]	Posttranslational modification, protein turnover, chaperones	Molecular Function: cysteine-type peptidase activity (GO:0008234);;	K01368|3.4e-200|hsa:1520|K01368 cathepsin S [EC:3.4.22.27] | (RefSeq) CTSS; cathepsin S	Lysosome (ko04142);; Phagosome (ko04145);; Apoptosis (ko04210);; Antigen processing and presentation (ko04612);; Tuberculosis (ko05152)	[O]	Posttranslational modification, protein turnover, chaperones	Papain family cysteine protease	Cathepsin S OS=Homo sapiens OX=9606 GN=CTSS PE=1 SV=3	O	Posttranslational modification, protein turnover, chaperones	cathepsin S isoform 1 preproprotein [Homo sapiens]
ENSG00000163328	GPR155	0.771091	174	0.999726	270	0.730821	258	1.37525	357	1.21258	318	1.05157	267	0.00226308	0.713797	up	[R]	General function prediction only	Cellular Component: integral component of membrane (GO:0016021);; Biological Process: intracellular signal transduction (GO:0035556);; Biological Process: transmembrane transport (GO:0055085);;	K19475|2.8e-25|lcm:102354926|K19475 WAS/WASL-interacting protein | (RefSeq) integral membrane protein GPR155-like	Endocytosis (ko04144)	--	--	Membrane transport protein	Integral membrane protein GPR155 OS=Homo sapiens OX=9606 GN=GPR155 PE=2 SV=2	U	Intracellular trafficking, secretion, and vesicular transport	integral membrane protein GPR155 isoform 2 [Homo sapiens]
ENSG00000163347	CLDN1	1.82838	345	1.86616	322	1.7872	338	6.27949	1017	6.11138	984	6.00026	872	5.54712e-39	1.81525	up	--	--	Molecular Function: structural molecule activity (GO:0005198);; Cellular Component: cytoplasm (GO:0005737);; Cellular Component: integral component of plasma membrane (GO:0005887);; Cellular Component: bicellular tight junction (GO:0005923);; Biological Process: aging (GO:0007568);; Biological Process: establishment of blood-nerve barrier (GO:0008065);; Cellular Component: apical plasma membrane …	K06087|1.9e-116|ggo:101125788|K06087 claudin | (RefSeq) CLDN1; claudin-1	Cell adhesion molecules (ko04514);; Tight junction (ko04530);; Leukocyte transendothelial migration (ko04670);; Hepatitis C (ko05160)	--	--	PMP-22/EMP/MP20/Claudin family	Claudin-1 OS=Homo sapiens OX=9606 GN=CLDN1 PE=1 SV=1	U	Intracellular trafficking, secretion, and vesicular transport	claudin-1 [Homo sapiens]
ENSG00000163393	SLC22A15	0.618576	145	0.768683	171	0.514804	132	1.18027	243	1.03117	189	1.02398	194	0.00147758	0.777037	up	[G]	Carbohydrate transport and metabolism	Cellular Component: integral component of membrane (GO:0016021);; Molecular Function: transmembrane transporter activity (GO:0022857);;	K08211|8.1e-308|hsa:55356|K08211 MFS transporter, OCT family, solute carrier family 22 (organic cation transporter), member 15 | (RefSeq) SLC22A15, FLIPT1, PRO34686; solute carrier family 22 member 15	--	[R]	General function prediction only	Major Facilitator Superfamily	Solute carrier family 22 member 15 OS=Homo sapiens OX=9606 GN=SLC22A15 PE=2 SV=1	U	Intracellular trafficking, secretion, and vesicular transport	solute carrier family 22 member 15 [Homo sapiens]
ENSG00000163453	IGFBP7	313.801	24189	274.484	19312	284.524	22007	479.554	31740	532.508	35067	458.369	27207	3.59639e-12	0.82207	up	--	--	Biological Process: regulation of cell growth (GO:0001558);; Molecular Function: insulin-like growth factor binding (GO:0005520);; Cellular Component: extracellular region (GO:0005576);;	K23580|3.6e-158|ggo:101144194|K23580 insulin-like growth factor-binding protein 7 | (RefSeq) IGFBP7; insulin-like growth factor-binding protein 7	--	--	--	Immunoglobulin I-set domain	Insulin-like growth factor-binding protein 7 OS=Homo sapiens OX=9606 GN=IGFBP7 PE=1 SV=1	S	Function unknown	insulin-like growth factor-binding protein 7 isoform 1 precursor [Homo sapiens]
ENSG00000163513	TGFBR2	25.3419	6332	28.8033	6564	27.9415	7001	46.1322	9904	46.6231	9960	44.3971	8552	3.10967e-13	0.812542	up	[T]	Signal transduction mechanisms	Molecular Function: transforming growth factor beta receptor activity, type II (GO:0005026);; Molecular Function: ATP binding (GO:0005524);; Cellular Component: plasma membrane (GO:0005886);; Biological Process: apoptotic process (GO:0006915);; Cellular Component: integral component of membrane (GO:0016021);; Biological Process: cell differentiation (GO:0030154);; Biological Process: regulation o…	K04388|0.0e+00|ggo:101146131|K04388 TGF-beta receptor type-2 [EC:2.7.11.30] | (RefSeq) TGFBR2; TGF-beta receptor type-2 isoform X2	MAPK signaling pathway (ko04010);; Cytokine-cytokine receptor interaction (ko04060);; FoxO signaling pathway (ko04068);; Endocytosis (ko04144);; Cellular senescence (ko04218);; TGF-beta signaling pathway (ko04350);; Osteoclast differentiation (ko04380);; Hippo signaling pathway (ko04390);; Adherens junction (ko04520);; Th17 cell differentiation (ko04659);; Relaxin signaling pathway (ko04926);; AG…	[T]	Signal transduction mechanisms	Transforming growth factor beta receptor 2 ectodomain	TGF-beta receptor type-2 OS=Homo sapiens OX=9606 GN=TGFBR2 PE=1 SV=2	T	Signal transduction mechanisms	TGF-beta receptor type-2 isoform B precursor [Homo sapiens]
ENSG00000163739	CXCL1	6.31892	375	7.57782	411	4.83443	288	11.7982	602	10.9273	555	9.42984	432	9.39026e-06	0.853313	up	--	--	Cellular Component: extracellular space (GO:0005615);; Biological Process: defense response (GO:0006952);; Biological Process: immune response (GO:0006955);; Molecular Function: chemokine activity (GO:0008009);;	K05505|4.3e-48|ggo:101131798|K05505 C-X-C motif chemokine 1/2/3 | (RefSeq) CXCL1; growth-regulated alpha protein	Cytokine-cytokine receptor interaction (ko04060);; Viral protein interaction with cytokine and cytokine receptor (ko04061);; Chemokine signaling pathway (ko04062);; NF-kappa B signaling pathway (ko04064);; NOD-like receptor signaling pathway (ko04621);; IL-17 signaling pathway (ko04657);; TNF signaling pathway (ko04668);; Legionellosis (ko05134);; Amoebiasis (ko05146);; Kaposi sarcoma-associated …	--	--	Small cytokines (intecrine/chemokine), interleukin-8 like	Growth-regulated alpha protein OS=Homo sapiens OX=9606 GN=CXCL1 PE=1 SV=1	S	Function unknown	growth-regulated alpha protein precursor [Homo sapiens]
ENSG00000163814	CDCP1	10.9854	3558	12.0656	3562	11.0933	3615	15.4685	4320	16.6297	4595	17.6393	4419	5.62945e-08	0.615915	up	--	--	Cellular Component: integral component of membrane (GO:0016021);;	K06732|0.0e+00|hsa:64866|K06732 CUB domain-containing protein 1 | (RefSeq) CDCP1, CD318, SIMA135, TRASK; CUB domain containing protein 1	--	--	--	--	CUB domain-containing protein 1 OS=Homo sapiens OX=9606 GN=CDCP1 PE=1 SV=3	U	Intracellular trafficking, secretion, and vesicular transport	CUB domain-containing protein 1 isoform 1 precursor [Homo sapiens]
ENSG00000164106	SCRG1	0.886654	211	0.544569	101	0.556024	134	1.36143	257	1.26462	237	1.41984	237	0.000124407	1.02616	up	--	--	Cellular Component: Golgi apparatus (GO:0005794);; Cellular Component: neuron projection terminus (GO:0044306);; Biological Process: mesenchymal stem cell proliferation (GO:0097168);;	--	--	--	--	Scrapie-responsive protein 1	Scrapie-responsive protein 1 OS=Homo sapiens OX=9606 GN=SCRG1 PE=1 SV=1	U	Intracellular trafficking, secretion, and vesicular transport	scrapie-responsive protein 1 precursor [Pan troglodytes]
ENSG00000164161	HHIP	3.34091	1604	3.17693	1484	3.45688	1685	7.54774	3344	7.67301	3273	8.202	3217	2.89724e-34	1.34783	up	[G]	Carbohydrate transport and metabolism	Molecular Function: catalytic activity (GO:0003824);; Cellular Component: membrane (GO:0016020);;	K06231|0.0e+00|hsa:64399|K06231 hedgehog interacting protein | (RefSeq) HHIP, HIP; hedgehog interacting protein	cAMP signaling pathway (ko04024);; Hedgehog signaling pathway (ko04340);; Pathways in cancer (ko05200);; Basal cell carcinoma (ko05217)	--	--	Folate receptor family	Hedgehog-interacting protein OS=Homo sapiens OX=9606 GN=HHIP PE=1 SV=3	S	Function unknown	hedgehog-interacting protein precursor [Homo sapiens]
ENSG00000164220	F2RL2	3.40662	628	4.19987	706	4.31004	796	7.12157	1136	7.10811	1109	7.20955	1006	3.28225e-12	0.909687	up	--	--	Biological Process: blood coagulation (GO:0007596);; Molecular Function: thrombin-activated receptor activity (GO:0015057);; Cellular Component: integral component of membrane (GO:0016021);;	K04235|3.6e-214|hsa:2151|K04235 coagulation factor II (thrombin) receptor-like 2 | (RefSeq) F2RL2, PAR-3, PAR3; coagulation factor II thrombin receptor like 2	Neuroactive ligand-receptor interaction (ko04080);; Complement and coagulation cascades (ko04610)	--	--	7 transmembrane receptor (rhodopsin family)	Proteinase-activated receptor 3 OS=Homo sapiens OX=9606 GN=F2RL2 PE=1 SV=1	U	Intracellular trafficking, secretion, and vesicular transport	proteinase-activated receptor 3 isoform 1 precursor [Homo sapiens]
ENSG00000164300	SERINC5	1.67106	586	2.11181	671	2.04788	721	2.92336	881	3.06158	918	3.18787	862	1.00683e-07	0.728874	up	--	--	Biological Process: phosphatidylserine metabolic process (GO:0006658);; Biological Process: sphingolipid metabolic process (GO:0006665);; Cellular Component: integral component of membrane (GO:0016021);; Biological Process: myelination (GO:0042552);;	K24177|9.6e-270|ggo:101132657|K24177 serine incorporator 4/5 | (RefSeq) SERINC5; serine incorporator 5 isoform X1	--	[S]	Function unknown	Serine incorporator (Serinc)	Serine incorporator 5 OS=Homo sapiens OX=9606 GN=SERINC5 PE=2 SV=1	S	Function unknown	serine incorporator 5 isoform 1 [Homo sapiens]
ENSG00000165072	MAMDC2	0.360964	71	0.328971	59	0.320166	63	1.02061	172	0.8251	138	0.881576	133	1.05678e-08	1.49819	up	[O]	Posttranslational modification, protein turnover, chaperones	Cellular Component: membrane (GO:0016020);;	K01316|3.7e-52|adf:107340983|K01316 enterokinase [EC:3.4.21.9] | (RefSeq) MAM and LDL-receptor class A domain-containing protein 1-like	--	--	--	MAM domain, meprin/A5/mu	MAM domain-containing protein 2 OS=Homo sapiens OX=9606 GN=MAMDC2 PE=1 SV=3	O	Posttranslational modification, protein turnover, chaperones	MAM domain-containing protein 2 isoform 1 precursor [Homo sapiens]
ENSG00000165757	JCAD	10.5056	5265	13.3226	6101	11.7238	5898	17.8073	7672	17.3736	7445	17.4381	6739	8.43461e-08	0.63698	up	--	--	Cellular Component: ruffle (GO:0001726);; Biological Process: regulation of protein phosphorylation (GO:0001932);; Biological Process: positive regulation of protein phosphorylation (GO:0001934);; Biological Process: regulation of endothelial cell proliferation (GO:0001936);; Biological Process: positive regulation of endothelial cell proliferation (GO:0001938);; Cellular Component: cellular_comp…	--	--	--	--	Junctional protein associated with coronary artery disease	Junctional protein associated with coronary artery disease OS=Homo sapiens OX=9606 GN=JCAD PE=1 SV=3	S	Function unknown	junctional protein associated with coronary artery disease isoform 1 [Homo sapiens]
ENSG00000166396	SERPINB7	3.62802	418	3.84538	395	3.58258	420	5.67447	557	6.58223	634	6.64072	583	9.41288e-08	0.828498	up	[O]	Posttranslational modification, protein turnover, chaperones	Cellular Component: extracellular space (GO:0005615);;	K13964|3.9e-216|hsa:8710|K13964 serpin B7 | (RefSeq) SERPINB7, MEGSIN, PPKN, TP55; serpin family B member 7	--	[V]	Defense mechanisms	Serpin (serine protease inhibitor)	Serpin B7 OS=Homo sapiens OX=9606 GN=SERPINB7 PE=1 SV=1	O	Posttranslational modification, protein turnover, chaperones	serpin B7 isoform 1 [Homo sapiens]
ENSG00000166922	SCG5	4.69581	310	3.08703	187	3.79049	253	6.4715	365	6.1377	341	5.92417	304	0.000550733	0.736971	up	--	--	Molecular Function: enzyme inhibitor activity (GO:0004857);; Cellular Component: nucleus (GO:0005634);; Biological Process: intracellular protein transport (GO:0006886);; Biological Process: neuropeptide signaling pathway (GO:0007218);; Biological Process: peptide hormone processing (GO:0016486);; Cellular Component: secretory granule (GO:0030141);; Biological Process: regulation of hormone secre…	K20635|2.6e-89|els:105024320|K20635 Rho GTPase-activating protein 11 | (RefSeq) scg5; neuroendocrine protein 7B2	--	[OU]	Posttranslational modification, protein turnover, chaperones;; Intracellular trafficking, secretion, and vesicular transport	Neuroendocrine protein 7B2 precursor (Secretogranin V)	Neuroendocrine protein 7B2 OS=Homo sapiens OX=9606 GN=SCG5 PE=1 SV=2	O	Posttranslational modification, protein turnover, chaperones	neuroendocrine protein 7B2 isoform 1 precursor [Homo sapiens]
ENSG00000166923	GREM1	6.71172	5303	7.1798	5184	7.28001	5774	14.8435	10081	14.4953	9792	15.7372	9587	2.62374e-25	1.16118	up	--	--	Biological Process: cell migration involved in sprouting angiogenesis (GO:0002042);; Biological Process: positive regulation of receptor internalization (GO:0002092);; Biological Process: positive regulation of transcription from RNA polymerase II promoter involved in myocardial precursor cell differentiation (GO:0003257);; Biological Process: mesenchymal to epithelial transition involved in meta…	K23318|1.1e-102|aml:100484932|K23318 gremlin | (RefSeq) GREM1; gremlin-1	TGF-beta signaling pathway (ko04350)	--	--	DAN domain	Gremlin-1 OS=Homo sapiens OX=9606 GN=GREM1 PE=1 SV=1	O	Posttranslational modification, protein turnover, chaperones	gremlin-1 isoform X1 [Microcebus murinus]
ENSG00000167772	ANGPTL4	60.7354	6060	57.5347	5250	48.2227	4790	78.358	6723	97.8446	8352	89.6692	6927	4.89511e-09	0.751673	up	--	--	Biological Process: angiogenesis (GO:0001525);; Cellular Component: extracellular space (GO:0005615);; Biological Process: negative regulation of apoptotic process (GO:0043066);;	K08767|3.4e-234|hsa:51129|K08767 angiopoietin-like 4 | (RefSeq) ANGPTL4, ARP4, FIAF, HARP, HFARP, NL2, PGAR, TGQTL, UNQ171, pp1158; angiopoietin like 4	PPAR signaling pathway (ko03320);; Cholesterol metabolism (ko04979)	[R]	General function prediction only	Fibrinogen beta and gamma chains, C-terminal globular domain	Angiopoietin-related protein 4 OS=Homo sapiens OX=9606 GN=ANGPTL4 PE=1 SV=2	S	Function unknown	NL2 [Homo sapiens]
ENSG00000168917	SLC35G2	2.92385	300	2.61823	244	3.15825	292	4.59081	360	4.44163	424	3.54314	305	0.000371793	0.680892	up	--	--	Cellular Component: cellular_component (GO:0005575);; Cellular Component: intracellular (GO:0005622);; Cellular Component: cell (GO:0005623);; Cellular Component: cytoplasm (GO:0005737);; Cellular Component: Golgi apparatus (GO:0005794);; Cellular Component: plasma membrane (GO:0005886);; Cellular Component: integral component of plasma membrane (GO:0005887);; Cellular Component: endomembrane sys…	--	--	--	--	EamA-like transporter family	Solute carrier family 35 member G2 OS=Homo sapiens OX=9606 GN=SLC35G2 PE=1 SV=3	S	Function unknown	solute carrier family 35 member G2 [Homo sapiens]
ENSG00000169429	CXCL8	3.38797	302	6.17284	500	3.10779	268	13.3573	1034	12.5728	958	11.4176	796	1.6868e-13	1.66152	up	--	--	Molecular Function: interleukin-8 receptor binding (GO:0005153);; Cellular Component: extracellular space (GO:0005615);; Biological Process: inflammatory response (GO:0006954);; Biological Process: immune response (GO:0006955);; Molecular Function: chemokine activity (GO:0008009);; Biological Process: neutrophil chemotaxis (GO:0030593);; Biological Process: neutrophil activation (GO:0042119);;	K10030|8.1e-49|ggo:101130732|K10030 interleukin 8 | (RefSeq) CXCL8; interleukin-8	Cytokine-cytokine receptor interaction (ko04060);; Viral protein interaction with cytokine and cytokine receptor (ko04061);; Chemokine signaling pathway (ko04062);; NF-kappa B signaling pathway (ko04064);; Phospholipase D signaling pathway (ko04072);; Cellular senescence (ko04218);; Toll-like receptor signaling pathway (ko04620);; NOD-like receptor signaling pathway (ko04621);; RIG-I-like recepto…	--	--	Small cytokines (intecrine/chemokine), interleukin-8 like	Interleukin-8 OS=Homo sapiens OX=9606 GN=CXCL8 PE=1 SV=1	O	Posttranslational modification, protein turnover, chaperones	interleukin-8 isoform 1 precursor [Homo sapiens]
ENSG00000169570	DTWD2	0.48978	105	0.849753	149	0.599721	140	1.45929	230	1.1876	206	1.25435	191	9.5388e-05	0.963923	up	[S]	Function unknown	--	--	--	[S]	Function unknown	DTW domain	tRNA-uridine aminocarboxypropyltransferase 2 OS=Homo sapiens OX=9606 GN=DTWD2 PE=1 SV=1	S	Function unknown	tRNA-uridine aminocarboxypropyltransferase 2 isoform b [Homo sapiens]
ENSG00000169851	PCDH7	2.2664	747	2.90033	923	2.75158	888	4.9519	1299	4.20578	1201	4.73375	1242	2.38657e-10	0.84863	up	--	--	--	--	--	--	--	--	--	U	Intracellular trafficking, secretion, and vesicular transport	--
ENSG00000170624	SGCD	1.08952	381	1.21104	467	1.75176	535	2.32553	716	2.04903	606	2.76115	765	7.79571e-07	0.901426	up	--	--	Cellular Component: sarcoglycan complex (GO:0016012);; Cellular Component: integral component of membrane (GO:0016021);;	K12563|2.3e-160|ggo:101126170|K12563 delta-sarcoglycan | (RefSeq) SGCD; delta-sarcoglycan isoform X1	Hypertrophic cardiomyopathy (ko05410);; Arrhythmogenic right ventricular cardiomyopathy (ko05412);; Dilated cardiomyopathy (ko05414);; Viral myocarditis (ko05416)	[Z]	Cytoskeleton	Sarcoglycan complex subunit protein	Delta-sarcoglycan OS=Homo sapiens OX=9606 GN=SGCD PE=1 SV=2	S	Function unknown	delta-sarcoglycan isoform 1 [Homo sapiens]
ENSG00000170961	HAS2	16.591	3761	18.7321	3880	19.0131	4326	33.5077	6528	27.4823	5326	35.8902	6272	2.21235e-12	0.905669	up	[N]	Cell motility	Cellular Component: integral component of membrane (GO:0016021);;	K00752|0.0e+00|cjc:100398661|K00752 hyaluronan synthase [EC:2.4.1.212] | (RefSeq) HAS2; hyaluronan synthase 2	--	[M]	Cell wall/membrane/envelope biogenesis	Chitin synthase	Hyaluronan synthase 2 OS=Homo sapiens OX=9606 GN=HAS2 PE=1 SV=1	M	Cell wall/membrane/envelope biogenesis	hyaluronan synthase 2 [Homo sapiens]
ENSG00000171357	LURAP1	0.606072	61	0.904126	83	0.644924	65	1.24237	108	1.24059	107	0.97053	76	0.00770916	0.763716	up	--	--	Biological Process: regulation of cytokine production (GO:0001817);; Biological Process: positive regulation of cytokine production (GO:0001819);; Cellular Component: cellular_component (GO:0005575);; Cellular Component: intracellular (GO:0005622);; Cellular Component: cell (GO:0005623);; Cellular Component: cytoplasm (GO:0005737);; Cellular Component: cytoskeleton (GO:0005856);; Biological Proce…	K10875|4.1e-22|hgl:101719853|K10875 DNA repair and recombination protein RAD54 and RAD54-like protein [EC:3.6.4.-] | (RefSeq) Rad54l; RAD54-like (S. cerevisiae)	Homologous recombination (ko03440)	--	--	Leucine rich adaptor protein	Leucine rich adaptor protein 1 OS=Homo sapiens OX=9606 GN=LURAP1 PE=1 SV=1	U	Intracellular trafficking, secretion, and vesicular transport	leucine rich adaptor protein 1 [Homo sapiens]
ENSG00000171522	PTGER4	1.02952	215	1.13759	217	1.16647	244	2.23745	401	2.406	429	1.8749	301	2.00269e-07	1.03649	up	--	--	Molecular Function: prostaglandin E receptor activity (GO:0004957);; Cellular Component: integral component of membrane (GO:0016021);;	K04261|3.0e-269|hsa:5734|K04261 prostaglandin E receptor 4 | (RefSeq) PTGER4, EP4, EP4R; prostaglandin E receptor 4	Neuroactive ligand-receptor interaction (ko04080);; Inflammatory mediator regulation of TRP channels (ko04750);; Renin secretion (ko04924);; Human cytomegalovirus infection (ko05163);; Human papillomavirus infection (ko05165);; Pathways in cancer (ko05200)	[R]	General function prediction only	7 transmembrane receptor (rhodopsin family)	Prostaglandin E2 receptor EP4 subtype OS=Homo sapiens OX=9606 GN=PTGER4 PE=1 SV=1	U	Intracellular trafficking, secretion, and vesicular transport	prostaglandin E2 receptor EP4 subtype [Homo sapiens]
ENSG00000171812	COL8A2	4.04355	1007	3.94792	901	4.23144	1059	6.60815	1431	6.67917	1432	6.16623	1185	1.38859e-11	0.748536	up	--	--	Cellular Component: extracellular region (GO:0005576);; Cellular Component: collagen trimer (GO:0005581);;	K23455|2.7e-122|hsa:1296|K23455 collagen type VIII alpha | (RefSeq) COL8A2, FECD, FECD1, PPCD, PPCD2; collagen type VIII alpha 2 chain	Protein digestion and absorption (ko04974)	--	--	Collagen triple helix repeat (20 copies)	Collagen alpha-2(VIII) chain OS=Homo sapiens OX=9606 GN=COL8A2 PE=1 SV=2	O	Posttranslational modification, protein turnover, chaperones	collagen alpha-2(VIII) chain isoform 1 precursor [Homo sapiens]
ENSG00000172927	MYEOV	0.570934	71	0.478653	54	0.686872	75	0.828542	85	1.15037	112	0.93525	78	0.00693067	0.760445	up	--	--	--	--	--	--	--	--	Myeloma-overexpressed gene protein OS=Homo sapiens OX=9606 GN=MYEOV PE=1 SV=2	U	Intracellular trafficking, secretion, and vesicular transport	myeloma-overexpressed gene protein isoform 1 [Homo sapiens]
ENSG00000173166	RAPH1	0.697349	313	1.78413	671	1.65728	368	3.15313	741	3.33832	796	3.37273	735	4.8551e-05	1.0308	up	--	--	Cellular Component: cytosol (GO:0005829);; Cellular Component: plasma membrane (GO:0005886);; Biological Process: signal transduction (GO:0007165);; Cellular Component: nuclear body (GO:0016604);;	K17704|2.0e-112|ngi:103732999|K17704 amyloid beta A4 precursor protein-binding family B member 1-interacting protein | (RefSeq) Apbb1ip; amyloid beta precursor protein binding family B member 1 interacting protein	Rap1 signaling pathway (ko04015);; Platelet activation (ko04611)	[T]	Signal transduction mechanisms	Ras association (RalGDS/AF-6) domain	Ras-associated and pleckstrin homology domains-containing protein 1 OS=Homo sapiens OX=9606 GN=RAPH1 PE=1 SV=3	T	Signal transduction mechanisms	lamellipodin [Homo sapiens]
ENSG00000173214	MFSD4B	0.819678	265	0.973654	287	0.86857	281	1.04276	289	1.52993	422	1.2528	312	0.00448512	0.593539	up	--	--	Biological Process: carbohydrate transport (GO:0008643);; Cellular Component: integral component of membrane (GO:0016021);; Molecular Function: transmembrane transporter activity (GO:0022857);;	K08175|3.2e-290|hsa:91749|K08175 MFS transporter, FHS family, Na+ dependent glucose transporter 1 | (RefSeq) MFSD4B, KIAA1919, NaGLT1; major facilitator superfamily domain containing 4B	--	--	--	Major Facilitator Superfamily	Sodium-dependent glucose transporter 1 OS=Homo sapiens OX=9606 GN=MFSD4B PE=1 SV=1	G	Carbohydrate transport and metabolism	sodium-dependent glucose transporter 1 [Homo sapiens]
ENSG00000173530	TNFRSF10D	24.5304	4695	25.4435	4450	24.769	4759	50.1973	8258	52.2517	8550	51.9319	7663	3.48035e-25	1.11721	up	--	--	Biological Process: regulation of protein phosphorylation (GO:0001932);; Biological Process: positive regulation of protein phosphorylation (GO:0001934);; Molecular Function: protease binding (GO:0002020);; Biological Process: response to molecule of bacterial origin (GO:0002237);; Biological Process: immune system process (GO:0002376);; Molecular Function: molecular_function (GO:0003674);; Molec…	K22702|1.0e-208|hsa:8793|K22702 tumor necrosis factor receptor superfamily member 10D | (RefSeq) TNFRSF10D, CD264, DCR2, TRAIL-R4, TRAILR4, TRUNDD; TNF receptor superfamily member 10d	Cytokine-cytokine receptor interaction (ko04060);; Viral protein interaction with cytokine and cytokine receptor (ko04061)	--	--	TNFR/NGFR cysteine-rich region	Tumor necrosis factor receptor superfamily member 10D OS=Homo sapiens OX=9606 GN=TNFRSF10D PE=1 SV=1	S	Function unknown	tumor necrosis factor receptor superfamily member 10D precursor [Homo sapiens]
ENSG00000174132	FAM174A	5.95794	437	5.14734	345	5.73323	423	7.70711	486	9.69083	608	8.85614	501	1.57165e-05	0.709718	up	--	--	--	--	--	--	--	Protein of unknown function (DUF1180)	Membrane protein FAM174A OS=Homo sapiens OX=9606 GN=FAM174A PE=1 SV=1	S	Function unknown	membrane protein FAM174A precursor [Homo sapiens]
ENSG00000174600	CMKLR1	0.511852	121	0.570139	107	0.314269	91	0.990085	199	1.08986	198	0.895304	170	3.24671e-06	1.1272	up	--	--	Molecular Function: G-protein coupled receptor activity (GO:0004930);; Cellular Component: integral component of membrane (GO:0016021);;	K04245|2.1e-198|hsa:1240|K04245 chemokine-like receptor 1 | (RefSeq) CMKLR1, CHEMERINR, ChemR23, DEZ, RVER1; chemerin chemokine-like receptor 1	--	--	--	7 transmembrane receptor (rhodopsin family)	Chemokine-like receptor 1 OS=Homo sapiens OX=9606 GN=CMKLR1 PE=1 SV=2	U	Intracellular trafficking, secretion, and vesicular transport	chemokine-like receptor 1 isoform a [Homo sapiens]
ENSG00000174899	PQLC2L	3.68909	192	3.47889	174	4.00097	215	5.75714	276	5.37577	245	5.27792	219	0.00201285	0.650075	up	--	--	--	K23678|3.1e-27|cmy:102932031|K23678 solute carrier family 66 (lysosomal lysine-arginine transporter), member 1 | (RefSeq) lysosomal amino acid transporter 1 homolog	--	--	--	--	Putative uncharacterized protein SLC66A1L OS=Homo sapiens OX=9606 GN=SLC66A1L PE=1 SV=2	S	Function unknown	RecName: Full=Putative uncharacterized protein SLC66A1L; AltName: Full=PQ-loop repeat-containing protein 2-like; AltName: Full=Solute carrier family 66 member 1-like [Homo sapiens]
ENSG00000176463	SLCO3A1	0.821273	220	0.532528	135	0.696035	185	1.02722	243	1.01106	237	0.98282	210	0.00411774	0.66133	up	--	--	Molecular Function: molecular_function (GO:0003674);; Molecular Function: transporter activity (GO:0005215);; Molecular Function: protein binding (GO:0005515);; Cellular Component: cellular_component (GO:0005575);; Cellular Component: cell (GO:0005623);; Cellular Component: plasma membrane (GO:0005886);; Cellular Component: integral component of plasma membrane (GO:0005887);; Biological Process: …	K14353|0.0e+00|hsa:28232|K14353 solute carrier organic anion transporter family, member 3A | (RefSeq) SLCO3A1, OATP-D, OATP-RP3, OATP3A1, OATPD, OATPRP3, SLC21A11; solute carrier organic anion transporter family member 3A1	--	[Q]	Secondary metabolites biosynthesis, transport and catabolism	Organic Anion Transporter Polypeptide (OATP) family	Solute carrier organic anion transporter family member 3A1 OS=Homo sapiens OX=9606 GN=SLCO3A1 PE=1 SV=3	P	Inorganic ion transport and metabolism	solute carrier organic anion transporter family member 3A1 isoform 1 [Homo sapiens]
ENSG00000176641	RNF152	0.355955	183	0.390946	170	0.42884	197	0.885002	336	0.80664	355	0.843729	326	1.61092e-09	1.19008	up	--	--	Biological Process: protein polyubiquitination (GO:0000209);; Cellular Component: lysosome (GO:0005764);; Biological Process: apoptotic process (GO:0006915);; Biological Process: positive regulation of autophagy (GO:0010508);; Molecular Function: ubiquitin protein ligase activity (GO:0061630);; Biological Process: negative regulation of TORC1 signaling (GO:1904262);;	K15705|5.1e-114|ggo:101130982|K15705 E3 ubiquitin-protein ligase RNF152 [EC:2.3.2.27] | (RefSeq) RNF152; E3 ubiquitin-protein ligase RNF152	mTOR signaling pathway (ko04150)	[O]	Posttranslational modification, protein turnover, chaperones	zinc-RING finger domain	E3 ubiquitin-protein ligase RNF152 OS=Homo sapiens OX=9606 GN=RNF152 PE=1 SV=1	O	Posttranslational modification, protein turnover, chaperones	E3 ubiquitin-protein ligase RNF152 [Homo sapiens]
ENSG00000176971	FIBIN	26.4148	2769	24.3788	2336	25.1761	2650	45.17	4071	42.573	3816	40.3365	3261	2.25558e-13	0.824282	up	--	--	Molecular Function: molecular_function (GO:0003674);; Molecular Function: binding (GO:0005488);; Molecular Function: protein binding (GO:0005515);; Cellular Component: cellular_component (GO:0005575);; Cellular Component: intracellular (GO:0005622);; Cellular Component: cell (GO:0005623);; Cellular Component: cytoplasm (GO:0005737);; Cellular Component: endoplasmic reticulum (GO:0005783);; Biolog…	--	--	--	--	Fin bud initiation factor homologue	Fin bud initiation factor homolog OS=Homo sapiens OX=9606 GN=FIBIN PE=1 SV=1	A	RNA processing and modification	fin bud initiation factor homolog precursor [Homo sapiens]
ENSG00000177076	ACER2	0.294969	36	0.299003	34	0.351726	43	0.732932	77	0.635073	66	0.790692	74	5.02083e-05	1.24522	up	--	--	Biological Process: ceramide metabolic process (GO:0006672);; Cellular Component: integral component of membrane (GO:0016021);; Molecular Function: hydrolase activity, acting on carbon-nitrogen (but not peptide) bonds, in linear amides (GO:0016811);;	K01441|6.8e-162|hsa:340485|K01441 alkaline ceramidase [EC:3.5.1.23] | (RefSeq) ACER2, ALKCDase2, ASAH3L; alkaline ceramidase 2	Sphingolipid metabolism (ko00600);; Sphingolipid signaling pathway (ko04071)	[I]	Lipid transport and metabolism	Ceramidase	Alkaline ceramidase 2 OS=Homo sapiens OX=9606 GN=ACER2 PE=1 SV=2	U	Intracellular trafficking, secretion, and vesicular transport	alkaline ceramidase 2 [Homo sapiens]
ENSG00000178038	ALS2CL	0.179207	46	0.141614	33	0.169942	43	0.232695	52	0.375448	80	0.238674	48	0.00917723	0.858727	up	--	--	Molecular Function: molecular_function (GO:0003674);; Molecular Function: guanyl-nucleotide exchange factor activity (GO:0005085);; Molecular Function: Ras guanyl-nucleotide exchange factor activity (GO:0005088);; Molecular Function: binding (GO:0005488);; Molecular Function: protein binding (GO:0005515);; Cellular Component: cellular_component (GO:0005575);; Cellular Component: intracellular (GO…	K04575|1.4e-118|oaa:100088146|K04575 amyotrophic lateral sclerosis 2 protein | (RefSeq) ALS2; alsin isoform X1	Amyotrophic lateral sclerosis (ko05014)	[R]	General function prediction only	MORN repeat	ALS2 C-terminal-like protein OS=Homo sapiens OX=9606 GN=ALS2CL PE=1 SV=1	S	Function unknown	ALS2 C-terminal-like protein isoform 1 [Homo sapiens]
ENSG00000180573	HIST1H2AC	4.96399	435	4.91409	383	4.02496	354	10.7609	787	10.3671	789	8.63675	585	1.68337e-13	1.17701	up	--	--	Cellular Component: nucleosome (GO:0000786);; Molecular Function: DNA binding (GO:0003677);; Cellular Component: nucleus (GO:0005634);; Molecular Function: protein heterodimerization activity (GO:0046982);;	K11251|1.8e-64|aju:106988039|K11251 histone H2A | (RefSeq) histone H2A type 1-C	Necroptosis (ko04217);; Alcoholism (ko05034);; Systemic lupus erythematosus (ko05322)	[B]	Chromatin structure and dynamics	C-terminus of histone H2A	Histone H2A type 1-C OS=Homo sapiens OX=9606 GN=H2AC6 PE=1 SV=3	B	Chromatin structure and dynamics	histone H2A type 1-C-like [Piliocolobus tephrosceles]
ENSG00000181619	GPR135	0.874001	162	1.23546	199	0.564271	137	1.43777	237	1.23134	219	1.18081	185	0.0075754	0.653338	up	--	--	Molecular Function: platelet activating factor receptor activity (GO:0004992);; Cellular Component: membrane (GO:0016020);; Cellular Component: integral component of membrane (GO:0016021);;	K08427|1.4e-250|hsa:64582|K08427 G protein-coupled receptor 135 | (RefSeq) GPR135, HUMNPIIY20; G protein-coupled receptor 135	--	[R]	General function prediction only	7 transmembrane receptor (rhodopsin family)	G-protein coupled receptor 135 OS=Homo sapiens OX=9606 GN=GPR135 PE=1 SV=2	U	Intracellular trafficking, secretion, and vesicular transport	G-protein coupled receptor 135 [Homo sapiens]
ENSG00000182022	CHST15	3.95961	993	4.14061	969	4.21335	1067	6.60915	1438	6.07973	1302	5.946	1158	4.02576e-09	0.663154	up	[R]	General function prediction only	Cellular Component: integral component of membrane (GO:0016021);; Molecular Function: transferase activity (GO:0016740);;	K08106|0.0e+00|hsa:51363|K08106 N-acetylgalactosamine 4-sulfate 6-O-sulfotransferase [EC:2.8.2.33] | (RefSeq) CHST15, BRAG, GALNAC4S-6ST; carbohydrate sulfotransferase 15	Glycosaminoglycan biosynthesis - chondroitin sulfate / dermatan sulfate (ko00532)	--	--	Sulfotransferase domain	Carbohydrate sulfotransferase 15 OS=Homo sapiens OX=9606 GN=CHST15 PE=1 SV=1	S	Function unknown	carbohydrate sulfotransferase 15 isoform 1 [Homo sapiens]
ENSG00000182667	NTM	22.3156	2991	23.7279	2864	25.224	3282	44.593	4944	41.7366	4788	45.9776	4457	1.41362e-17	0.937596	up	--	--	Cellular Component: cellular_component (GO:0005575);; Cellular Component: extracellular region (GO:0005576);; Cellular Component: extracellular space (GO:0005615);; Cellular Component: intracellular (GO:0005622);; Cellular Component: cell (GO:0005623);; Cellular Component: cytoplasm (GO:0005737);; Cellular Component: plasma membrane (GO:0005886);; Biological Process: cell adhesion (GO:0007155);; …	K06774|3.6e-197|ecb:100064766|K06774 neurotrimin | (RefSeq) NTM; neurotrimin isoform X4	--	[T]	Signal transduction mechanisms	Immunoglobulin I-set domain	Neurotrimin OS=Homo sapiens OX=9606 GN=NTM PE=1 SV=1	S	Function unknown	neurotrimin isoform 1 precursor [Homo sapiens]
ENSG00000182752	PAPPA	10.1668	6027	16.6642	9027	14.1408	8415	22.7514	11593	19.8241	10048	22.3462	10214	3.2452e-06	0.735574	up	--	--	Molecular Function: metalloendopeptidase activity (GO:0004222);;	K07762|0.0e+00|hsa:5069|K07762 pappalysin-1 [EC:3.4.24.79] | (RefSeq) PAPPA, ASBABP2, DIPLA1, IGFBP-4ase, PAPA, PAPP-A, PAPPA1; pappalysin 1	--	--	--	Sushi repeat (SCR repeat)	Pappalysin-1 OS=Homo sapiens OX=9606 GN=PAPPA PE=1 SV=3	O	Posttranslational modification, protein turnover, chaperones	pappalysin-1 preproprotein [Homo sapiens]
ENSG00000183287	CCBE1	6.21806	2122	6.31628	1934	6.23437	2133	11.3661	3346	12.2432	3562	11.413	3004	1.17304e-19	0.980345	up	--	--	Molecular Function: calcium ion binding (GO:0005509);;	K19638|2.1e-199|hsa:147372|K19638 collagen and calcium-binding EGF domain-containing protein 1 | (RefSeq) CCBE1, HKLLS1; collagen and calcium binding EGF domains 1	--	[T]	Signal transduction mechanisms	Collagen triple helix repeat (20 copies)	Collagen and calcium-binding EGF domain-containing protein 1 OS=Homo sapiens OX=9606 GN=CCBE1 PE=1 SV=1	S	Function unknown	collagen and calcium-binding EGF domain-containing protein 1 precursor [Homo sapiens]
ENSG00000184678	HIST2H2BE	0.478293	57	0.630116	69	0.538253	65	1.24444	127	1.26388	129	1.26782	117	1.52171e-06	1.26194	up	--	--	Cellular Component: nucleosome (GO:0000786);; Biological Process: innate immune response in mucosa (GO:0002227);; Molecular Function: DNA binding (GO:0003677);; Cellular Component: extracellular space (GO:0005615);; Cellular Component: nucleoplasm (GO:0005654);; Cellular Component: cytosol (GO:0005829);; Biological Process: antibacterial humoral response (GO:0019731);; Molecular Function: protein…	K11252|5.8e-60|aml:100466624|K11252 histone H2B | (RefSeq) histone H2B type 2-E	Alcoholism (ko05034);; Viral carcinogenesis (ko05203);; Systemic lupus erythematosus (ko05322)	[B]	Chromatin structure and dynamics	Core histone H2A/H2B/H3/H4	Histone H2B type 2-E OS=Homo sapiens OX=9606 GN=H2BC21 PE=1 SV=3	B	Chromatin structure and dynamics	histone H2B type 1 [Macaca mulatta]
ENSG00000185404	SP140L	3.89168	510	3.95489	469	4.25764	599	5.48014	640	6.21533	746	5.57606	607	2.15889e-05	0.639458	up	--	--	Molecular Function: DNA binding (GO:0003677);; Cellular Component: nucleus (GO:0005634);; Molecular Function: metal ion binding (GO:0046872);;	K15413|4.9e-154|pps:100980555|K15413 nuclear autoantigen Sp-100 | (RefSeq) SP100; SP100 nuclear antigen	Herpes simplex virus 1 infection (ko05168);; Viral carcinogenesis (ko05203)	[O]	Posttranslational modification, protein turnover, chaperones	HSR domain	Nuclear body protein SP140-like protein OS=Homo sapiens OX=9606 GN=SP140L PE=1 SV=3	S	Function unknown	nuclear body protein SP140-like protein isoform 1 [Homo sapiens]
ENSG00000185567	AHNAK2	8.02941	7355	22.1281	9366	9.89464	9210	12.8801	10518	14.6889	11812	28.1232	10789	1.23758e-06	0.651377	up	--	--	Cellular Component: cellular_component (GO:0005575);; Cellular Component: intracellular (GO:0005622);; Cellular Component: cell (GO:0005623);; Cellular Component: cytoplasm (GO:0005737);; Cellular Component: cytosol (GO:0005829);; Cellular Component: plasma membrane (GO:0005886);; Cellular Component: vesicle membrane (GO:0012506);; Cellular Component: membrane (GO:0016020);; Cellular Component: m…	K23934|0.0e+00|hsa:113146|K23934 neuroblast differentiation-associated protein AHNAK | (RefSeq) AHNAK2, C14orf78; AHNAK nucleoprotein 2	Salmonella infection (ko05132)	--	--	Putative adhesin	Protein AHNAK2 OS=Homo sapiens OX=9606 GN=AHNAK2 PE=1 SV=2	O	Posttranslational modification, protein turnover, chaperones	protein AHNAK2 isoform 1 [Homo sapiens]
ENSG00000185615	PDIA2	0.452801	42	0.11535	10	0.246072	23	0.775518	62	0.632618	50	0.640728	46	0.00068933	1.38535	up	[O]	Posttranslational modification, protein turnover, chaperones	Molecular Function: protein disulfide isomerase activity (GO:0003756);; Biological Process: cell redox homeostasis (GO:0045454);;	K09581|1.2e-305|hsa:64714|K09581 protein disulfide-isomerase A2 [EC:5.3.4.1] | (RefSeq) PDIA2, PDA2, PDI, PDIP, PDIR; protein disulfide isomerase family A member 2	--	[O]	Posttranslational modification, protein turnover, chaperones	Thioredoxin	Protein disulfide-isomerase A2 OS=Homo sapiens OX=9606 GN=PDIA2 PE=1 SV=2	O	Posttranslational modification, protein turnover, chaperones	protein disulfide-isomerase A2 precursor [Homo sapiens]
ENSG00000185900	POMK	0.690715	70	1.80628	161	1.17288	114	2.1742	188	2.59786	220	2.25935	170	0.00113436	1.02589	up	--	--	Biological Process: protein O-linked glycosylation (GO:0006493);; Cellular Component: integral component of membrane (GO:0016021);; Molecular Function: carbohydrate kinase activity (GO:0019200);;	K17547|2.6e-206|hsa:84197|K17547 glycoprotein-mannosyl O6-kinase [EC:2.7.1.183] | (RefSeq) POMK, MDDGA12, MDDGC12, SGK196; protein O-mannose kinase	Mannose type O-glycan biosynthesis (ko00515)	--	--	Protein tyrosine and serine/threonine kinase	Protein O-mannose kinase OS=Homo sapiens OX=9606 GN=POMK PE=1 SV=1	T	Signal transduction mechanisms	protein O-mannose kinase [Homo sapiens]
ENSG00000185972	CCIN	1.01117	107	0.793818	77	0.53478	57	0.868498	79	1.6942	153	1.76645	143	0.00483858	0.948314	up	--	--	Cellular Component: ubiquitin ligase complex (GO:0000151);; Molecular Function: molecular_function (GO:0003674);; Molecular Function: actin binding (GO:0003779);; Molecular Function: binding (GO:0005488);; Molecular Function: protein binding (GO:0005515);; Cellular Component: cellular_component (GO:0005575);; Cellular Component: intracellular (GO:0005622);; Cellular Component: cell (GO:0005623);;…	K10449|6.7e-34|sko:100375441|K10449 kelch-like protein 11 | (RefSeq) kelch-like protein 3-like	--	[TR]	Signal transduction mechanisms;; General function prediction only	Kelch motif	Calicin OS=Homo sapiens OX=9606 GN=CCIN PE=2 SV=3	S	Function unknown	calicin [Homo sapiens]
ENSG00000186792	HYAL3	2.65887	216	2.44185	222	3.19713	287	3.5358	278	4.32381	339	3.54043	279	0.00364507	0.607893	up	--	--	Molecular Function: hyalurononglucosaminidase activity (GO:0004415);; Biological Process: carbohydrate metabolic process (GO:0005975);; Biological Process: single fertilization (GO:0007338);; Biological Process: hyaluronan catabolic process (GO:0030214);;	K01197|7.9e-263|hsa:8372|K01197 hyaluronoglucosaminidase [EC:3.2.1.35] | (RefSeq) HYAL3, HYAL-3, LUCA-3, LUCA3; hyaluronidase 3	Glycosaminoglycan degradation (ko00531);; Lysosome (ko04142)	--	--	Hyaluronidase	Hyaluronidase-3 OS=Homo sapiens OX=9606 GN=HYAL3 PE=1 SV=1	G	Carbohydrate transport and metabolism	hyaluronidase-3 isoform 1 precursor [Homo sapiens]
ENSG00000186889	TMEM17	1.06648	104	1.07976	96	1.29629	127	1.72834	145	1.89894	158	1.58865	120	0.00699302	0.67082	up	--	--	Cellular Component: cellular_component (GO:0005575);; Cellular Component: cell (GO:0005623);; Cellular Component: plasma membrane (GO:0005886);; Cellular Component: cilium (GO:0005929);; Biological Process: organelle organization (GO:0006996);; Biological Process: cell communication (GO:0007154);; Biological Process: signal transduction (GO:0007165);; Biological Process: cell surface receptor sig…	K19384|1.9e-102|hsa:200728|K19384 transmembrane protein 17 | (RefSeq) TMEM17; transmembrane protein 17	--	[S]	Function unknown	Predicted membrane protein	Transmembrane protein 17 OS=Homo sapiens OX=9606 GN=TMEM17 PE=1 SV=2	S	Function unknown	transmembrane protein 17 [Homo sapiens]
ENSG00000187498	COL4A1	147.309	52645	182.48	59580	172.145	61755	298.283	91614	300.425	91829	303.261	83565	2.57138e-15	0.916709	up	--	--	Biological Process: response to acid chemical (GO:0001101);; Biological Process: angiogenesis (GO:0001525);; Biological Process: blood vessel development (GO:0001568);; Biological Process: branching involved in blood vessel morphogenesis (GO:0001569);; Biological Process: eye development (GO:0001654);; Biological Process: urogenital system development (GO:0001655);; Biological Process: morphogene…	K06237|8.6e-143|hsa:1282|K06237 collagen type IV alpha | (RefSeq) COL4A1, BSVD, BSVD1, COL4A1s, PADMAL, RATOR; collagen type IV alpha 1 chain	PI3K-Akt signaling pathway (ko04151);; Focal adhesion (ko04510);; ECM-receptor interaction (ko04512);; Relaxin signaling pathway (ko04926);; AGE-RAGE signaling pathway in diabetic complications (ko04933);; Protein digestion and absorption (ko04974);; Amoebiasis (ko05146);; Human papillomavirus infection (ko05165);; Pathways in cancer (ko05200);; Small cell lung cancer (ko05222)	[W]	Extracellular structures	Collagen triple helix repeat (20 copies)	Collagen alpha-1(IV) chain OS=Homo sapiens OX=9606 GN=COL4A1 PE=1 SV=4	S	Function unknown	collagen alpha-1(IV) chain isoform 1 preproprotein [Homo sapiens]
ENSG00000187566	NHLRC1	0.695545	85	0.449239	50	0.596984	73	1.13584	119	0.891239	93	1.12878	106	0.00103051	0.923422	up	--	--	Biological Process: protein polyubiquitination (GO:0000209);; Biological Process: polysaccharide biosynthetic process (GO:0000271);; Molecular Function: molecular_function (GO:0003674);; Molecular Function: catalytic activity (GO:0003824);; Molecular Function: ubiquitin-protein transferase activity (GO:0004842);; Cellular Component: cellular_component (GO:0005575);; Cellular Component: intracellu…	K10602|8.0e-233|hsa:378884|K10602 E3 ubiquitin-protein ligase NHLRC1 [EC:2.3.2.27] | (RefSeq) NHLRC1, EPM2A, EPM2B, MALIN, bA204B7.2; NHL repeat containing E3 ubiquitin protein ligase 1	Ubiquitin mediated proteolysis (ko04120)	[O]	Posttranslational modification, protein turnover, chaperones	NHL repeat	E3 ubiquitin-protein ligase NHLRC1 OS=Homo sapiens OX=9606 GN=NHLRC1 PE=1 SV=2	O	Posttranslational modification, protein turnover, chaperones	E3 ubiquitin-protein ligase NHLRC1 [Homo sapiens]
ENSG00000187837	HIST1H1C	4.02856	140	2.62334	84	1.62353	57	3.71054	111	6.66356	198	4.99228	134	0.00559998	0.957976	up	--	--	Biological Process: negative regulation of transcription from RNA polymerase II promoter (GO:0000122);; Cellular Component: nuclear nucleosome (GO:0000788);; Molecular Function: double-stranded DNA binding (GO:0003690);; Molecular Function: calcium ion binding (GO:0005509);; Molecular Function: ATP binding (GO:0005524);; Molecular Function: GTP binding (GO:0005525);; Biological Process: nucleosom…	K11275|2.4e-58|ggo:101128825|K11275 histone H1/5 | (RefSeq) H1-2; histone H1.2	--	[B]	Chromatin structure and dynamics	linker histone H1 and H5 family	Histone H1.2 OS=Homo sapiens OX=9606 GN=H1-2 PE=1 SV=2	B	Chromatin structure and dynamics	histone H1.2 [Pan troglodytes]
ENSG00000188064	WNT7B	1.02745	196	0.946244	170	1.41689	261	1.82228	282	1.77287	297	1.90423	280	0.000506935	0.762578	up	--	--	Molecular Function: receptor binding (GO:0005102);; Cellular Component: extracellular region (GO:0005576);; Biological Process: multicellular organism development (GO:0007275);; Biological Process: Wnt signaling pathway (GO:0016055);;	K00572|1.0e-207|hsa:7477|K00572 wingless-type MMTV integration site family, member 7 | (RefSeq) WNT7B; Wnt family member 7B	mTOR signaling pathway (ko04150);; Wnt signaling pathway (ko04310);; Hippo signaling pathway (ko04390);; Signaling pathways regulating pluripotency of stem cells (ko04550);; Melanogenesis (ko04916);; Cushing syndrome (ko04934);; Alzheimer disease (ko05010);; Human papillomavirus infection (ko05165);; Pathways in cancer (ko05200);; Proteoglycans in cancer (ko05205);; Basal cell carcinoma (ko05217)…	[T]	Signal transduction mechanisms	wnt family	Protein Wnt-7b OS=Homo sapiens OX=9606 GN=WNT7B PE=1 SV=2	O	Posttranslational modification, protein turnover, chaperones	protein Wnt-7b precursor [Homo sapiens]
ENSG00000188167	TMPPE	0.354336	74	0.543297	102	0.489519	101	0.688746	122	0.704841	126	0.74257	123	0.00698892	0.720013	up	[R]	General function prediction only	Molecular Function: hydrolase activity (GO:0016787);;	K12309|1.9e-198|cfr:102516561|K12309 beta-galactosidase [EC:3.2.1.23] | (RefSeq) LOW QUALITY PROTEIN: beta-galactosidase	Galactose metabolism (ko00052);; Other glycan degradation (ko00511);; Glycosaminoglycan degradation (ko00531);; Sphingolipid metabolism (ko00600);; Glycosphingolipid biosynthesis - ganglio series (ko00604);; Lysosome (ko04142)	--	--	Calcineurin-like phosphoesterase	Transmembrane protein with metallophosphoesterase domain OS=Homo sapiens OX=9606 GN=TMPPE PE=1 SV=2	S	Function unknown	transmembrane protein with metallophosphoesterase domain isoform 1 [Homo sapiens]
ENSG00000188211	NCR3LG1	0.584522	204	1.26306	402	0.879449	308	1.59309	477	1.57089	468	1.85221	498	0.000104092	0.951174	up	--	--	Molecular Function: nucleic acid binding (GO:0003676);; Molecular Function: zinc ion binding (GO:0008270);; Biological Process: virion assembly (GO:0019068);;	K16349|8.0e-269|hsa:374383|K16349 natural cytotoxicity triggering receptor 3 ligand 1 | (RefSeq) NCR3LG1, B7-H6, B7H6, DKFZp686O24166; natural killer cell cytotoxicity receptor 3 ligand 1	--	--	--	Immunoglobulin C1-set domain	Natural cytotoxicity triggering receptor 3 ligand 1 OS=Homo sapiens OX=9606 GN=NCR3LG1 PE=1 SV=1	U	Intracellular trafficking, secretion, and vesicular transport	natural cytotoxicity triggering receptor 3 ligand 1 precursor [Homo sapiens]
ENSG00000188517	COL25A1	0.404626	165	0.373784	149	0.307804	135	0.878267	327	0.760738	270	0.92849	296	4.0043e-09	1.29467	up	--	--	Cellular Component: integral component of membrane (GO:0016021);;	K24356|1.4e-78|hsa:84570|K24356 collagen type XXV alpha | (RefSeq) COL25A1, AMY, CFEOM5, CLAC, CLAC-P, CLACP; collagen type XXV alpha 1 chain	Protein digestion and absorption (ko04974)	[W]	Extracellular structures	Collagen triple helix repeat (20 copies)	Collagen alpha-1(XXV) chain OS=Homo sapiens OX=9606 GN=COL25A1 PE=1 SV=2	S	Function unknown	collagen alpha-1(XXV) chain isoform X5 [Pan paniscus]
ENSG00000196136	SERPINA3	1.2304	100	0.475062	40	0.662401	61	1.61943	121	1.32357	98	1.3762	94	0.00305264	0.950114	up	[O]	Posttranslational modification, protein turnover, chaperones	Cellular Component: extracellular space (GO:0005615);;	K04525|8.3e-236|hsa:12|K04525 serpin A | (RefSeq) SERPINA3, AACT, ACT, GIG24, GIG25; serpin family A member 3	--	[V]	Defense mechanisms	Serpin (serine protease inhibitor)	Alpha-1-antichymotrypsin OS=Homo sapiens OX=9606 GN=SERPINA3 PE=1 SV=2	O	Posttranslational modification, protein turnover, chaperones	serpin peptidase inhibitor, clade A (alpha-1 antiproteinase, antitrypsin), member 3, isoform CRA_b [Homo sapiens]
ENSG00000197208	SLC22A4	1.67839	200	1.7816	194	1.61738	194	2.87382	295	2.32901	238	2.35747	217	0.00246031	0.648105	up	[R]	General function prediction only	Cellular Component: integral component of membrane (GO:0016021);; Molecular Function: transmembrane transporter activity (GO:0022857);;	K08202|0.0e+00|hsa:6583|K08202 MFS transporter, OCT family, solute carrier family 22 (organic cation transporter), member 4/5 | (RefSeq) SLC22A4, DFNB60, OCTN1; solute carrier family 22 member 4	Choline metabolism in cancer (ko05231)	[R]	General function prediction only	Major Facilitator Superfamily	Solute carrier family 22 member 4 OS=Homo sapiens OX=9606 GN=SLC22A4 PE=1 SV=3	G	Carbohydrate transport and metabolism	solute carrier family 22 member 4 [Homo sapiens]
ENSG00000197321	SVIL	8.49769	3083	9.67285	3577	10.1822	3607	13.2236	4694	11.7591	4188	13.8611	4294	1.00046e-07	0.660193	up	--	--	Molecular Function: molecular_function (GO:0003674);; Molecular Function: actin binding (GO:0003779);; Molecular Function: binding (GO:0005488);; Molecular Function: protein binding (GO:0005515);; Cellular Component: cellular_component (GO:0005575);; Cellular Component: intracellular (GO:0005622);; Cellular Component: cell (GO:0005623);; Cellular Component: nucleus (GO:0005634);; Cellular Compone…	K10369|0.0e+00|hsa:6840|K10369 supervillin | (RefSeq) SVIL; supervillin	--	[Z]	Cytoskeleton	Gelsolin repeat	Supervillin OS=Homo sapiens OX=9606 GN=SVIL PE=1 SV=2	S	Function unknown	supervillin isoform X6 [Homo sapiens]
ENSG00000197429	IPP	2.34885	389	3.29133	465	2.60645	441	3.97842	557	3.95433	561	4.25143	548	4.42805e-05	0.662951	up	--	--	Cellular Component: ubiquitin ligase complex (GO:0000151);; Molecular Function: molecular_function (GO:0003674);; Molecular Function: actin binding (GO:0003779);; Molecular Function: binding (GO:0005488);; Molecular Function: protein binding (GO:0005515);; Cellular Component: cellular_component (GO:0005575);; Cellular Component: intracellular (GO:0005622);; Cellular Component: cell (GO:0005623);;…	K13956|1.6e-213|hsa:3652|K13956 actin-binding protein IPP | (RefSeq) IPP, KLHL27; intracisternal A particle-promoted polypeptide	--	[TR]	Signal transduction mechanisms;; General function prediction only	Kelch motif	Actin-binding protein IPP OS=Homo sapiens OX=9606 GN=IPP PE=1 SV=1	S	Function unknown	actin-binding protein IPP isoform 1 [Homo sapiens]
ENSG00000197506	SLC28A3	0.138259	37	0.166296	41	0.14341	39	0.244224	56	0.225793	52	0.311855	64	0.00752962	0.86009	up	[F]	Nucleotide transport and metabolism	Biological Process: tissue homeostasis (GO:0001894);; Biological Process: retina homeostasis (GO:0001895);; Molecular Function: molecular_function (GO:0003674);; Molecular Function: transporter activity (GO:0005215);; Molecular Function: nucleoside transmembrane transporter activity (GO:0005337);; Molecular Function: purine nucleobase transmembrane transporter activity (GO:0005345);; Molecular Fu…	K11536|0.0e+00|hsa:64078|K11536 pyrimidine nucleoside transport protein | (RefSeq) SLC28A3, CNT3; solute carrier family 28 member 3	--	[FP]	Nucleotide transport and metabolism;; Inorganic ion transport and metabolism	Na+ dependent nucleoside transporter C-terminus	Solute carrier family 28 member 3 OS=Homo sapiens OX=9606 GN=SLC28A3 PE=1 SV=1	F	Nucleotide transport and metabolism	solute carrier family 28 member 3 [Homo sapiens]
ENSG00000197594	ENPP1	4.06763	1626	4.54694	1640	4.50246	1792	6.50382	2220	6.5632	2184	7.4422	2298	3.57551e-10	0.711852	up	[R]	General function prediction only	Molecular Function: nucleic acid binding (GO:0003676);; Molecular Function: scavenger receptor activity (GO:0005044);; Cellular Component: lysosomal membrane (GO:0005765);; Biological Process: immune response (GO:0006955);; Cellular Component: integral component of membrane (GO:0016021);; Molecular Function: hydrolase activity (GO:0016787);; Molecular Function: polysaccharide binding (GO:0030247)…	K01513|0.0e+00|hsa:5167|K01513 ectonucleotide pyrophosphatase/phosphodiesterase family member 1/3 [EC:3.1.4.1 3.6.1.9] | (RefSeq) ENPP1, ARHR2, COLED, M6S1, NPP1, NPPS, PC-1, PCA1, PDNP1; ectonucleotide pyrophosphatase/phosphodiesterase 1	Purine metabolism (ko00230);; Pyrimidine metabolism (ko00240);; Starch and sucrose metabolism (ko00500);; Riboflavin metabolism (ko00740);; Nicotinate and nicotinamide metabolism (ko00760);; Pantothenate and CoA biosynthesis (ko00770)	[R]	General function prediction only	Type I phosphodiesterase / nucleotide pyrophosphatase	Ectonucleotide pyrophosphatase/phosphodiesterase family member 1 OS=Homo sapiens OX=9606 GN=ENPP1 PE=1 SV=2	S	Function unknown	ectonucleotide pyrophosphatase/phosphodiesterase family member 1 [Homo sapiens]
ENSG00000197614	MFAP5	1.26354	183	1.33288	169	1.52879	215	3.35609	384	3.30418	389	2.75456	314	4.87256e-10	1.23864	up	--	--	Cellular Component: microfibril (GO:0001527);;	K13526|3.3e-13|gfr:102037170|K13526 cation-transporting P-type ATPase 13A2 [EC:7.2.2.-] | (RefSeq) ATP13A2; ATPase 13A2	--	--	--	Microfibril-associated glycoprotein (MAGP)	Microfibrillar-associated protein 5 OS=Homo sapiens OX=9606 GN=MFAP5 PE=1 SV=1	S	Function unknown	microfibrillar-associated protein 5 isoform a precursor [Homo sapiens]
ENSG00000197646	PDCD1LG2	6.59452	844	7.63528	893	8.24355	1059	13.7323	1511	11.5561	1264	12.6218	1245	7.59497e-11	0.825051	up	--	--	Cellular Component: integral component of membrane (GO:0016021);;	K06708|7.0e-151|hsa:80380|K06708 programmed cell death 1 ligand 2 | (RefSeq) PDCD1LG2, B7DC, Btdc, CD273, PD-L2, PDCD1L2, PDL2, bA574F11.2; programmed cell death 1 ligand 2	Cell adhesion molecules (ko04514)	--	--	Immunoglobulin domain	Programmed cell death 1 ligand 2 OS=Homo sapiens OX=9606 GN=PDCD1LG2 PE=1 SV=2	U	Intracellular trafficking, secretion, and vesicular transport	programmed cell death 1 ligand 2 precursor [Homo sapiens]
ENSG00000197903	HIST1H2BK	10.6515	220	11.4193	216	10.4685	217	21.5586	382	25.1982	445	19.7227	314	2.98817e-08	1.09941	up	--	--	Cellular Component: nucleosome (GO:0000786);; Molecular Function: DNA binding (GO:0003677);; Cellular Component: nucleoplasm (GO:0005654);; Cellular Component: cytosol (GO:0005829);; Molecular Function: protein heterodimerization activity (GO:0046982);;	K11252|1.3e-59|aju:106988080|K11252 histone H2B | (RefSeq) histone H2B type 1-K	Alcoholism (ko05034);; Viral carcinogenesis (ko05203);; Systemic lupus erythematosus (ko05322)	[B]	Chromatin structure and dynamics	Core histone H2A/H2B/H3/H4	Histone H2B type 1-K OS=Homo sapiens OX=9606 GN=H2BC12 PE=1 SV=3	B	Chromatin structure and dynamics	histone H2B type 1-J [Macaca mulatta]
ENSG00000198855	FICD	3.37157	583	3.14064	516	2.94119	528	4.37553	671	4.2085	637	5.07569	684	5.36889e-05	0.598521	up	[K]	Transcription	Molecular Function: nucleotide binding (GO:0000166);; Molecular Function: molecular_function (GO:0003674);; Molecular Function: catalytic activity (GO:0003824);; Molecular Function: binding (GO:0005488);; Molecular Function: protein binding (GO:0005515);; Molecular Function: ATP binding (GO:0005524);; Cellular Component: cellular_component (GO:0005575);; Cellular Component: intracellular (GO:0005…	K17277|2.2e-96|tsp:Tsp_04127|K17277 epidermal growth factor receptor kinase substrate 8 | (RefSeq) putative variant SH3 domain protein	--	[R]	General function prediction only	Fic/DOC family	Protein adenylyltransferase FICD OS=Homo sapiens OX=9606 GN=FICD PE=1 SV=2	S	Function unknown	protein adenylyltransferase FICD [Homo sapiens]
ENSG00000203812	HIST2H2AA3	2.76589	83	3.10369	85	3.32923	100	4.59596	118	5.66468	144	5.38636	124	0.00114231	0.828271	up	--	--	Cellular Component: nucleosome (GO:0000786);; Molecular Function: DNA binding (GO:0003677);; Cellular Component: nucleus (GO:0005634);; Molecular Function: protein heterodimerization activity (GO:0046982);;	K11251|2.4e-64|aml:100466877|K11251 histone H2A | (RefSeq) histone H2A type 2-A	Necroptosis (ko04217);; Alcoholism (ko05034);; Systemic lupus erythematosus (ko05322)	[B]	Chromatin structure and dynamics	C-terminus of histone H2A	Histone H2A type 2-A OS=Homo sapiens OX=9606 GN=H2AC18 PE=1 SV=3	B	Chromatin structure and dynamics	PREDICTED: LOW QUALITY PROTEIN: uncharacterized protein LOC105821768 [Propithecus coquereli]
ENSG00000211445	GPX3	0.694107	64	0.358443	32	0.297316	29	0.66497	51	1.15151	88	0.789635	58	0.00925606	0.959075	up	[VI]	Defense mechanisms;; Lipid transport and metabolism	Molecular Function: glutathione peroxidase activity (GO:0004602);; Biological Process: response to oxidative stress (GO:0006979);;	K00432|5.2e-128|ggo:101132915|K00432 glutathione peroxidase [EC:1.11.1.9] | (RefSeq) GPX3; glutathione peroxidase 3	Glutathione metabolism (ko00480);; Arachidonic acid metabolism (ko00590);; Thyroid hormone synthesis (ko04918);; Amyotrophic lateral sclerosis (ko05014);; Huntington disease (ko05016)	[O]	Posttranslational modification, protein turnover, chaperones	Glutathione peroxidase	Glutathione peroxidase 3 OS=Homo sapiens OX=9606 GN=GPX3 PE=1 SV=2	O	Posttranslational modification, protein turnover, chaperones	glutathione peroxidase [Homo sapiens]
ENSG00000212724	KRTAP2-3	2.39201	114	2.39551	104	2.18229	104	3.38149	138	5.14659	209	4.88817	179	9.32174e-05	1.01213	up	--	--	Cellular Component: keratin filament (GO:0045095);;	--	--	[W]	Extracellular structures	Keratin, high sulfur B2 protein	Keratin-associated protein 2-3 OS=Homo sapiens OX=9606 GN=KRTAP2-3 PE=1 SV=2	S	Function unknown	keratin-associated protein 2-3 [Homo sapiens]
ENSG00000213123	TCTEX1D2	7.91091	286	5.40752	183	6.88902	256	10.7313	329	9.78637	303	9.8973	277	0.00256074	0.634037	up	--	--	Molecular Function: molecular_function (GO:0003674);; Molecular Function: binding (GO:0005488);; Molecular Function: protein binding (GO:0005515);; Cellular Component: cellular_component (GO:0005575);; Cellular Component: intracellular (GO:0005622);; Cellular Component: cell (GO:0005623);; Cellular Component: cytoskeleton (GO:0005856);; Cellular Component: cytoplasmic dynein complex (GO:0005868);…	K22866|7.2e-53|hsa:255758|K22866 tctex1 domain-containing protein 2 | (RefSeq) TCTEX1D2, SRTD17; Tctex1 domain containing 2	--	[N]	Cell motility	Tctex-1 family	Tctex1 domain-containing protein 2 OS=Homo sapiens OX=9606 GN=TCTEX1D2 PE=1 SV=2	S	Function unknown	TCTEX1D2 isoform 1 [Pongo abelii]
ENSG00000213190	MLLT11	14.261	3144	12.8457	2588	13.3231	2948	19.4091	3678	20.9629	3951	17.7436	3016	2.65595e-07	0.593883	up	--	--	Cellular Component: nucleoplasm (GO:0005654);; Cellular Component: cytosol (GO:0005829);; Biological Process: apoptotic signaling pathway (GO:0097190);;	--	--	--	--	Putative WW-binding domain and destruction box	Protein AF1q OS=Homo sapiens OX=9606 GN=MLLT11 PE=1 SV=1	--	--	protein AF1q [Homo sapiens]
ENSG00000213928	IRF9	3.61701	318	3.82429	297	3.05122	252	6.25902	518	5.25082	354	7.91605	565	4.19583e-06	1.04063	up	--	--	Molecular Function: transcription factor activity, sequence-specific DNA binding (GO:0003700);; Cellular Component: cytosol (GO:0005829);;	K04693|1.7e-227|hsa:10379|K04693 interferon regulatory factor 9 | (RefSeq) IRF9, IRF-9, ISGF3, ISGF3G, p48; interferon regulatory factor 9	Necroptosis (ko04217);; Osteoclast differentiation (ko04380);; NOD-like receptor signaling pathway (ko04621);; C-type lectin receptor signaling pathway (ko04625);; JAK-STAT signaling pathway (ko04630);; Hepatitis C (ko05160);; Measles (ko05162);; Influenza A (ko05164);; Human papillomavirus infection (ko05165);; Kaposi sarcoma-associated herpesvirus infection (ko05167);; Herpes simplex virus 1 in…	--	--	Interferon-regulatory factor 3	Interferon regulatory factor 9 OS=Homo sapiens OX=9606 GN=IRF9 PE=1 SV=1	K	Transcription	interferon regulatory factor 9 isoform 2 [Homo sapiens]
ENSG00000221843	C2orf16	0.124704	42	0.222822	69	0.138333	112	0.215385	157	0.162106	118	0.215976	130	0.00057883	1.16331	up	--	--	--	--	--	--	--	--	Uncharacterized protein C2orf16 OS=Homo sapiens OX=9606 GN=C2orf16 PE=2 SV=3	S	Function unknown	uncharacterized protein C2orf16 homolog [Pan troglodytes]
ENSG00000234745	HLA-B	166.951	13967	142.074	10864	144.543	12131	228.041	16401	240.822	17215	217.149	14007	1.11678e-08	0.667454	up	--	--	Biological Process: immune response (GO:0006955);; Cellular Component: integral component of membrane (GO:0016021);; Biological Process: antigen processing and presentation (GO:0019882);;	K06751|2.4e-207|hsa:3106|K06751 MHC class I antigen | (RefSeq) HLA-B, AS, B-4901, HLAB; major histocompatibility complex, class I, B	Endocytosis (ko04144);; Phagosome (ko04145);; Cellular senescence (ko04218);; Cell adhesion molecules (ko04514);; Antigen processing and presentation (ko04612);; Natural killer cell mediated cytotoxicity (ko04650);; Type I diabetes mellitus (ko04940);; Human cytomegalovirus infection (ko05163);; Human papillomavirus infection (ko05165);; Human T-cell leukemia virus 1 infection (ko05166);; Kaposi …	--	--	Class I Histocompatibility antigen, domains alpha 1 and 2	HLA class I histocompatibility antigen, B alpha chain OS=Homo sapiens OX=9606 GN=HLA-B PE=1 SV=3	U	Intracellular trafficking, secretion, and vesicular transport	major histocompatibility complex, class I, B precursor [Homo sapiens]
ENSG00000240583	AQP1	1.2957	203	1.34941	195	1.32326	210	3.70303	492	3.2429	437	3.7953	462	8.88365e-16	1.49798	up	[G]	Carbohydrate transport and metabolism	Cellular Component: plasma membrane (GO:0005886);; Molecular Function: channel activity (GO:0015267);; Cellular Component: integral component of membrane (GO:0016021);;	K09864|1.0e-146|ggo:101143858|K09864 aquaporin-1 | (RefSeq) AQP1; aquaporin-1 isoform X1	Renin secretion (ko04924);; Proximal tubule bicarbonate reclamation (ko04964);; Bile secretion (ko04976)	[G]	Carbohydrate transport and metabolism	Major intrinsic protein	Aquaporin-1 OS=Homo sapiens OX=9606 GN=AQP1 PE=1 SV=3	G	Carbohydrate transport and metabolism	aquaporin-1 isoform 1 [Homo sapiens]
ENSG00000240764	PCDHGC5	0.816823	123	0.740041	102	0.53877	81	0.663368	136	1.36181	294	0.692525	116	0.00106526	1.11827	up	[S]	Function unknown	Molecular Function: calcium ion binding (GO:0005509);; Cellular Component: plasma membrane (GO:0005886);; Biological Process: homophilic cell adhesion via plasma membrane adhesion molecules (GO:0007156);; Cellular Component: integral component of membrane (GO:0016021);;	K16497|0.0e+00|hsa:56097|K16497 protocadherin gamma subfamily C | (RefSeq) PCDHGC5, PCDH-GAMMA-C5; protocadherin gamma subfamily C, 5	--	[S]	Function unknown	Cadherin domain	Protocadherin gamma-C5 OS=Homo sapiens OX=9606 GN=PCDHGC5 PE=2 SV=1	U	Intracellular trafficking, secretion, and vesicular transport	protocadherin gamma-C5 isoform 1 precursor [Homo sapiens]
ENSG00000243137	PSG4	0.233962	28	0.275136	21	0.043438	6	1.42572	135	1.50154	139	0.814351	71	5.50009e-12	2.92078	up	--	--	Biological Process: reproduction (GO:0000003);; Biological Process: immune system process (GO:0002376);; Molecular Function: molecular_function (GO:0003674);; Molecular Function: binding (GO:0005488);; Molecular Function: protein binding (GO:0005515);; Molecular Function: phospholipid binding (GO:0005543);; Cellular Component: cellular_component (GO:0005575);; Cellular Component: extracellular re…	K06500|1.5e-250|hsa:5672|K06500 pregnancy specific beta-1-glycoprotein | (RefSeq) PSG4, PSBG-4, PSBG-9, PSG9; pregnancy specific beta-1-glycoprotein 4	--	--	--	Immunoglobulin domain	Pregnancy-specific beta-1-glycoprotein 4 OS=Homo sapiens OX=9606 GN=PSG4 PE=2 SV=3	O	Posttranslational modification, protein turnover, chaperones	pregnancy-specific beta-1-glycoprotein 4 isoform 1 precursor [Homo sapiens]
ENSG00000248643	RBM14-RBM4	5.56136	598	7.5295	724	3.80931	402	8.27066	763	7.90884	743	8.33634	708	0.00129651	0.651839	up	[J]	Translation, ribosomal structure and biogenesis	Biological Process: regulation of alternative mRNA splicing, via spliceosome (GO:0000381);; Molecular Function: RNA binding (GO:0003723);;	K13187|2.9e-58|mmu:102902673|K13187 RNA-binding protein 4 | (RefSeq) Gm21992, Rbm14-rbm4; predicted gene 21992	--	--	--	RNA recognition motif. (a.k.a. RRM, RBD, or RNP domain)	RNA-binding protein 14 OS=Homo sapiens OX=9606 GN=RBM14 PE=1 SV=2	S	Function unknown	RNA-binding protein 14 isoform X5 [Microcebus murinus]
ENSG00000248905	FMN1	0.096596	71	0.214358	144	0.123954	92	0.232709	143	0.27905	162	0.258377	146	0.00629994	0.841073	up	--	--	Cellular Component: actin filament (GO:0005884);; Molecular Function: microtubule binding (GO:0008017);; Biological Process: actin nucleation (GO:0045010);;	K10367|0.0e+00|hsa:342184|K10367 formin 1 | (RefSeq) FMN1, FMN, LD; formin 1	--	[TZ]	Signal transduction mechanisms;; Cytoskeleton	Formin Homology 2 Domain	Formin-1 OS=Homo sapiens OX=9606 GN=FMN1 PE=1 SV=3	U	Intracellular trafficking, secretion, and vesicular transport	formin-1 isoform a [Homo sapiens]
ENSG00000250151	ARPC4-TTLL3	1.1191	51	1.00839	46	1.0862	48	1.28486	92	2.6375	105	1.61119	56	0.00036882	1.09053	up	--	--	Cellular Component: Arp2/3 protein complex (GO:0005885);; Biological Process: protein polyglycylation (GO:0018094);; Biological Process: actin filament polymerization (GO:0030041);; Biological Process: Arp2/3 complex-mediated actin nucleation (GO:0034314);; Molecular Function: protein-glycine ligase activity (GO:0070735);;	K16608|3.5e-275|hgl:101698131|K16608 tubulin monoglycylase TTLL3/8 [EC:6.3.2.-] | (RefSeq) Ttll3; actin-related protein 2/3 complex subunit 4	--	[O]	Posttranslational modification, protein turnover, chaperones	Tubulin-tyrosine ligase family	Tubulin monoglycylase TTLL3 OS=Homo sapiens OX=9606 GN=TTLL3 PE=1 SV=2	S	Function unknown	ARPC4-TTLL3 fusion protein [Homo sapiens]
ENSG00000256977	LIMS3	3.05425	213	2.72142	182	4.25488	302	6.59731	427	4.11705	267	4.00438	228	0.00762342	0.701852	up	--	--	Cellular Component: plasma membrane (GO:0005886);; Cellular Component: focal adhesion (GO:0005925);; Molecular Function: metal ion binding (GO:0046872);;	K23354|3.8e-140|ptr:459477|K23354 LIM and senescent cell antigen-like-containing domain protein 1/2 | (RefSeq) LIM and senescent cell antigen-like-containing domain protein 1 isoform X1	--	[TZ]	Signal transduction mechanisms;; Cytoskeleton	LIM domain	LIM and senescent cell antigen-like-containing domain protein 1 OS=Homo sapiens OX=9606 GN=LIMS1 PE=1 SV=4	S	Function unknown	unnamed protein product [Homo sapiens]
ENSG00000261732	AL031708.1	0.362417	105	0	0	0.060674	18	0.615166	153	0.386632	96	2.44467	544	0.00216584	3.08711	up	--	--	--	--	--	--	--	--	--	S	Function unknown	--
ENSG00000262209	PCDHGB3	0.251547	34	0.692083	84	0.610149	82	0.614908	124	0.835283	175	0.617276	115	0.000133076	1.33316	up	[U]	Intracellular trafficking, secretion, and vesicular transport	Molecular Function: calcium ion binding (GO:0005509);; Cellular Component: plasma membrane (GO:0005886);; Biological Process: homophilic cell adhesion via plasma membrane adhesion molecules (GO:0007156);; Cellular Component: integral component of membrane (GO:0016021);;	K16496|0.0e+00|hsa:56102|K16496 protocadherin gamma subfamily B | (RefSeq) PCDHGB3, PCDH-GAMMA-B3; protocadherin gamma subfamily B, 3	--	[S]	Function unknown	Cadherin domain	Protocadherin gamma-B3 OS=Homo sapiens OX=9606 GN=PCDHGB3 PE=1 SV=4	U	Intracellular trafficking, secretion, and vesicular transport	protocadherin gamma-B3 isoform 1 precursor [Homo sapiens]
ENSG00000271605	MILR1	0.937799	63	0.721142	49	0.831327	49	1.41063	90	1.36302	78	1.62229	82	0.000946539	0.938304	up	--	--	Biological Process: negative regulation of mast cell activation (GO:0033004);; Cellular Component: mast cell granule (GO:0042629);; Biological Process: mast cell degranulation (GO:0043303);;	K06471|6.1e-11|cpic:101943336|K06471 platelet/endothelial cell adhesion molecule | (RefSeq) PECAM1; platelet and endothelial cell adhesion molecule 1	Cell adhesion molecules (ko04514)	--	--	C17orf99 Ig domain	Allergin-1 OS=Homo sapiens OX=9606 GN=MILR1 PE=1 SV=2	U	Intracellular trafficking, secretion, and vesicular transport	allergin-1 isoform X1 [Homo sapiens]
ENSG00000271741	AC114490.2	0.087756	15	0.343064	53	0.949702	160	1.25518	181	1.8097	260	1.28085	166	0.00236848	1.71529	up	--	--	Molecular Function: zinc ion binding (GO:0008270);;	--	--	--	--	MYM-type Zinc finger with FCS sequence motif	Zinc finger MYM-type protein 6 OS=Homo sapiens OX=9606 GN=ZMYM6 PE=1 SV=2	S	Function unknown	ZNF258 [Homo sapiens]
ENSG00000272196	HIST2H2AA4	2.70653	83	3.19088	89	3.19748	98	4.41043	116	5.45984	143	5.28987	125	0.00151328	0.809452	up	--	--	Cellular Component: nucleosome (GO:0000786);; Molecular Function: DNA binding (GO:0003677);; Cellular Component: nucleus (GO:0005634);; Molecular Function: protein heterodimerization activity (GO:0046982);;	K11251|2.4e-64|aml:100466877|K11251 histone H2A | (RefSeq) histone H2A type 2-A	Necroptosis (ko04217);; Alcoholism (ko05034);; Systemic lupus erythematosus (ko05322)	[B]	Chromatin structure and dynamics	C-terminus of histone H2A	Histone H2A type 2-A OS=Homo sapiens OX=9606 GN=H2AC18 PE=1 SV=3	B	Chromatin structure and dynamics	PREDICTED: LOW QUALITY PROTEIN: uncharacterized protein LOC105821768 [Propithecus coquereli]
ENSG00000276180	HIST1H4I	0.562257	40	0.611468	40	0.677964	48	1.16202	70	1.45796	88	1.38358	75	8.08009e-05	1.16487	up	--	--	Cellular Component: nucleosome (GO:0000786);; Molecular Function: DNA binding (GO:0003677);; Cellular Component: nucleus (GO:0005634);; Biological Process: DNA-templated transcription, initiation (GO:0006352);; Cellular Component: host cell nucleus (GO:0042025);; Molecular Function: protein heterodimerization activity (GO:0046982);;	K11254|2.2e-49|aam:106488346|K11254 histone H4 | (RefSeq) histone H4	--	[B]	Chromatin structure and dynamics	Centromere kinetochore component CENP-T histone fold	Histone H4 OS=Homo sapiens OX=9606 GN=H4C1 PE=1 SV=2	B	Chromatin structure and dynamics	PREDICTED: LOW QUALITY PROTEIN: uncharacterized protein LOC105821768 [Propithecus coquereli]
ENSG00000283761	AC118553.2	0.139194	41	0.082437	22	0.418408	83	0.3132	56	0.543324	83	2.80807	412	0.000506401	2.30342	up	--	--	Cellular Component: Golgi membrane (GO:0000139);; Molecular Function: pyrimidine nucleotide-sugar transmembrane transporter activity (GO:0015165);; Cellular Component: integral component of membrane (GO:0016021);;	K15272|2.2e-108|hsa:23443|K15272 solute carrier family 35 (UDP-sugar transporter), member A1/2/3 | (RefSeq) SLC35A3, AMRS; solute carrier family 35 member A3	--	[G]	Carbohydrate transport and metabolism	Nucleotide-sugar transporter	UDP-N-acetylglucosamine transporter OS=Homo sapiens OX=9606 GN=SLC35A3 PE=1 SV=1	G	Carbohydrate transport and metabolism	T0068218 isoform 2 [Pongo abelii]
