# Supplementary material for: Biological activity reduction and mitochondrial and lysosomal dysfunction of mesenchymal stem cells aging in vitro
Source: Stem Cell Res Ther. 2022 Aug 13;13:411. doi: 10.1186/s13287-022-03107-4 (PMC9375398; doi:10.1186/s13287-022-03107-4)
Supplement: Supplementary file 8 — Additional file 8. Table S5. List of transcripts downregulated from transcriptome sequence in UMSC-P9 versus UMSC-P4. Related to Figure 7 and Figure 8. [file 13287_2022_3107_MOESM8_ESM.xlsx]

## Sheet: Sheet1
#ID	gene_name	UMSC-P4-1 FPKM	UMSC-P4-1 _count	UMSC-P4-2 FPKM	UMSC-P4-2 _count	UMSC-P4-3 FPKM	UMSC-P4-3 _count	UMSC-P9-1 FPKM	UMSC-P9-1 _count	UMSC-P9-2 FPKM	UMSC-P9-2 _count	UMSC-P9-3 FPKM	UMSC-P9-3 _count	UMSC-P4vs_UMSC-P9 edgeR_Pvalue	UMSC-P4 vs_UMSC-P9 _edgeR_log2FC	UMSC-P4_vs_UMSC-P9_edgeR_ (Pvalue_0.01_FC_1.5)_downregulated	COG_class	COG_class_annotation	GO_annotation	KEGG_annotation	KEGG_pathway_annotation	KOG_class	KOG_class_annotation	Pfam_annotation	Swiss_Prot_annotation	eggNOG_class	eggNOG_class_annotation	NR_annotation
ENSG00000005175	RPAP3	8.17682	1603	10.7634	1645	7.7439	1708	5.88049	971	5.25852	782	4.7946	874	7.15931e-07	-0.612388	down	--	--	Molecular Function: protein binding (GO:0005515);; Cellular Component: cellular_component (GO:0005575);; Cellular Component: intracellular (GO:0005622);; Cellular Component: cell (GO:0005623);; Cellular Component: cytoplasm (GO:0005737);; Cellular Component: cytosol (GO:0005829);; Cellular Component: macromolecular complex (GO:0032991);; Cellular Component: intracellular part (GO:0044424);; Cellu…	K23002|0.0e+00|hsa:79657|K23002 RNA polymerase II-associated protein 3 | (RefSeq) RPAP3, Tah1, hSpagh; RNA polymerase II associated protein 3	--	[S]	Function unknown	Tetratricopeptide repeat	RNA polymerase II-associated protein 3 OS=Homo sapiens OX=9606 GN=RPAP3 PE=1 SV=2	S	Function unknown	RNA polymerase II-associated protein 3 isoform 1 [Homo sapiens]
ENSG00000005801	ZNF195	4.59508	619	4.71091	536	4.93046	616	2.79886	313	2.93919	306	2.82482	273	1.83584e-05	-0.686579	down	--	--	Molecular Function: nucleic acid binding (GO:0003676);; Biological Process: regulation of transcription, DNA-templated (GO:0006355);; Molecular Function: metal ion binding (GO:0046872);;	K09228|1.0e-152|hsa:7748|K09228 KRAB domain-containing zinc finger protein | (RefSeq) ZNF195, HRF1, ZNFP104; zinc finger protein 195	Herpes simplex virus 1 infection (ko05168)	[R]	General function prediction only	Zinc-finger double domain	Zinc finger protein 195 OS=Homo sapiens OX=9606 GN=ZNF195 PE=1 SV=2	S	Function unknown	Krueppel family zinc finger protein [Homo sapiens]
ENSG00000006634	DBF4	6.27564	1239	6.19756	1145	8.46358	1286	4.07811	638	3.03553	522	4.24092	634	1.47109e-07	-0.723872	down	--	--	Molecular Function: nucleic acid binding (GO:0003676);; Molecular Function: zinc ion binding (GO:0008270);;	K06629|0.0e+00|hsa:10926|K06629 activator of S phase kinase | (RefSeq) DBF4, ASK, CHIF, DBF4A, ZDBF1; DBF4 zinc finger	Cell cycle (ko04110)	[LD]	Replication, recombination and repair;; Cell cycle control, cell division, chromosome partitioning	DBF zinc finger	Protein DBF4 homolog A OS=Homo sapiens OX=9606 GN=DBF4 PE=1 SV=1	S	Function unknown	protein DBF4 homolog A isoform 1 [Homo sapiens]
ENSG00000009413	REV3L	2.31006	1270	4.30215	2253	3.47437	1920	1.98068	969	1.85329	898	2.29466	1021	0.00116224	-0.61785	down	--	--	Cellular Component: zeta DNA polymerase complex (GO:0016035);; Biological Process: translesion synthesis (GO:0019985);;	K02350|1.2e-18|hsa:5980|K02350 DNA polymerase zeta [EC:2.7.7.7] | (RefSeq) REV3L, POLZ, REV3; REV3 like, DNA directed polymerase zeta catalytic subunit	Platinum drug resistance (ko01524);; Fanconi anemia pathway (ko03460)	[L]	Replication, recombination and repair	--	DNA polymerase zeta catalytic subunit OS=Homo sapiens OX=9606 GN=REV3L PE=1 SV=2	L	Replication, recombination and repair	REV3L isoform 3 [Pan troglodytes]
ENSG00000011426	ANLN	29.0874	7485	41.6402	9789	37.7336	9715	21.7631	4767	18.4196	4042	25.4407	5045	1.84094e-05	-0.657332	down	--	--	Biological Process: hematopoietic progenitor cell differentiation (GO:0002244);; Cellular Component: nucleoplasm (GO:0005654);; Cellular Component: midbody (GO:0030496);;	K18621|0.0e+00|hsa:54443|K18621 actin-binding protein anillin | (RefSeq) ANLN, FSGS8, Scraps, scra; anillin actin binding protein	--	[DZ]	Cell cycle control, cell division, chromosome partitioning;; Cytoskeleton	Anillin N-terminus	Anillin OS=Homo sapiens OX=9606 GN=ANLN PE=1 SV=2	S	Function unknown	anillin isoform 1 [Homo sapiens]
ENSG00000013441	CLK1	21.8083	2125	27.808	2402	24.5521	2342	15.6225	1291	13.2302	1069	14.0604	1022	2.6108e-09	-0.725644	down	[T]	Signal transduction mechanisms	Molecular Function: protein kinase activity (GO:0004672);; Molecular Function: ATP binding (GO:0005524);;	K23561|2.4e-272|hsa:1195|K23561 dual specificity protein kinase CLK1/4 [EC:2.7.12.1] | (RefSeq) CLK1, CLK, CLK/STY, STY; CDC like kinase 1	Legionellosis (ko05134)	[T]	Signal transduction mechanisms	Protein kinase domain	Dual specificity protein kinase CLK1 OS=Homo sapiens OX=9606 GN=CLK1 PE=1 SV=2	T	Signal transduction mechanisms	dual specificity protein kinase CLK1 isoform 2 [Homo sapiens]
ENSG00000015479	MATR3	37.4987	9785	34.1941	7603	33.3979	8467	13.3599	2925	25.5788	5530	25.3117	5076	0.0015824	-0.619452	down	--	--	Molecular Function: RNA binding (GO:0003723);; Cellular Component: nucleus (GO:0005634);; Molecular Function: zinc ion binding (GO:0008270);;	K13213|0.0e+00|hsa:9782|K13213 matrin 3 | (RefSeq) MATR3, ALS21, MPD2, VCPDM; matrin 3	Amyotrophic lateral sclerosis (ko05014)	--	--	RNA recognition motif. (a.k.a. RRM, RBD, or RNP domain)	Matrin-3 OS=Homo sapiens OX=9606 GN=MATR3 PE=1 SV=2	S	Function unknown	matrin-3 isoform a [Homo sapiens]
ENSG00000019991	HGF	4.10601	1171	6.17408	1660	4.83619	1396	3.01895	701	2.22384	555	2.59712	567	1.51236e-08	-0.920549	down	[O]	Posttranslational modification, protein turnover, chaperones	Molecular Function: serine-type endopeptidase activity (GO:0004252);; Molecular Function: growth factor activity (GO:0008083);;	K05460|0.0e+00|hsa:3082|K05460 hepatocyte growth factor | (RefSeq) HGF, DFNB39, F-TCF, HGFB, HPTA, SF; hepatocyte growth factor	EGFR tyrosine kinase inhibitor resistance (ko01521);; MAPK signaling pathway (ko04010);; Ras signaling pathway (ko04014);; Rap1 signaling pathway (ko04015);; PI3K-Akt signaling pathway (ko04151);; Focal adhesion (ko04510);; Malaria (ko05144);; Pathways in cancer (ko05200);; Proteoglycans in cancer (ko05205);; Renal cell carcinoma (ko05211);; Melanoma (ko05218);; Non-small cell lung cancer (ko0522…	--	--	Kringle domain	Hepatocyte growth factor OS=Homo sapiens OX=9606 GN=HGF PE=1 SV=2	O	Posttranslational modification, protein turnover, chaperones	hepatocyte growth factor isoform 1 preproprotein [Homo sapiens]
ENSG00000024526	DEPDC1	7.649	2063	10.0584	2445	8.961	2348	4.94688	1110	4.87159	1038	6.29468	1277	7.71139e-07	-0.694726	down	--	--	Biological Process: intracellular signal transduction (GO:0035556);;	K12472|7.0e-74|myi:110445212|K12472 epidermal growth factor receptor substrate 15 | (RefSeq) uncharacterized protein LOC110445212	Endocytosis (ko04144)	--	--	Domain found in Dishevelled, Egl-10, and Pleckstrin (DEP)	DEP domain-containing protein 1A OS=Homo sapiens OX=9606 GN=DEPDC1 PE=1 SV=2	S	Function unknown	DEP domain-containing protein 1A isoform a [Homo sapiens]
ENSG00000024862	CCDC28A	5.5771	379	5.43936	338	5.70815	391	3.09546	187	2.49267	156	3.80404	203	0.000905338	-0.709036	down	--	--	--	K04129|4.1e-26|shr:100919191|K04129 muscarinic acetylcholine receptor M1 | (RefSeq) CHRM1; muscarinic acetylcholine receptor M1	Calcium signaling pathway (ko04020);; cAMP signaling pathway (ko04024);; Neuroactive ligand-receptor interaction (ko04080);; PI3K-Akt signaling pathway (ko04151);; Cholinergic synapse (ko04725);; Regulation of actin cytoskeleton (ko04810);; Alzheimer disease (ko05010)	--	--	Domain of unknown function (DUF4061)	Coiled-coil domain-containing protein 28A OS=Homo sapiens OX=9606 GN=CCDC28A PE=1 SV=1	S	Function unknown	RecName: Full=Coiled-coil domain-containing protein 28A; AltName: Full=CCRL1AP [Homo sapiens]
ENSG00000028137	TNFRSF1B	0.757789	151	0.864543	158	0.618249	124	0.478756	78	0.297453	51	0.489272	75	0.00619404	-0.780912	down	--	--	Molecular Function: tumor necrosis factor-activated receptor activity (GO:0005031);; Biological Process: inflammatory response (GO:0006954);; Cellular Component: integral component of membrane (GO:0016021);;	K05141|4.2e-257|hsa:7133|K05141 tumor necrosis factor receptor superfamily member 1B | (RefSeq) TNFRSF1B, CD120b, TBPII, TNF-R-II, TNF-R75, TNFBR, TNFR1B, TNFR2, TNFR80, p75, p75TNFR; TNF receptor superfamily member 1B	Cytokine-cytokine receptor interaction (ko04060);; Viral protein interaction with cytokine and cytokine receptor (ko04061);; TNF signaling pathway (ko04668);; Adipocytokine signaling pathway (ko04920);; Amyotrophic lateral sclerosis (ko05014);; Human immunodeficiency virus 1 infection (ko05170)	--	--	TNFR/NGFR cysteine-rich region	Tumor necrosis factor receptor superfamily member 1B OS=Homo sapiens OX=9606 GN=TNFRSF1B PE=1 SV=3	U	Intracellular trafficking, secretion, and vesicular transport	tumor necrosis factor receptor superfamily member 1B precursor [Homo sapiens]
ENSG00000032742	IFT88	4.71219	701	6.06467	851	6.00282	927	3.54001	467	2.78768	356	3.64469	432	0.000118443	-0.67833	down	--	--	Cellular Component: motile cilium (GO:0031514);;	K16474|0.0e+00|hsa:8100|K16474 intraflagellar transport protein 88 | (RefSeq) IFT88, D13S1056E, DAF19, TG737, TTC10, hTg737; intraflagellar transport 88	--	[R]	General function prediction only	Tetratricopeptide repeat	Intraflagellar transport protein 88 homolog OS=Homo sapiens OX=9606 GN=IFT88 PE=1 SV=3	S	Function unknown	intraflagellar transport protein 88 homolog isoform 1 [Homo sapiens]
ENSG00000044459	CNTLN	2.59615	757	3.81688	1024	3.15698	929	1.8585	464	1.66518	410	2.48598	565	0.00149957	-0.606293	down	--	--	Biological Process: microtubule cytoskeleton organization (GO:0000226);; Molecular Function: molecular_function (GO:0003674);; Molecular Function: binding (GO:0005488);; Molecular Function: protein binding (GO:0005515);; Cellular Component: cellular_component (GO:0005575);; Cellular Component: intracellular (GO:0005622);; Cellular Component: cell (GO:0005623);; Cellular Component: nucleus (GO:000…	K16467|0.0e+00|hsa:54875|K16467 centlein | (RefSeq) CNTLN, C9orf101, C9orf39, bA340N12.1; centlein	--	--	--	--	Centlein OS=Homo sapiens OX=9606 GN=CNTLN PE=1 SV=6	S	Function unknown	centlein isoform 1 [Homo sapiens]
ENSG00000046651	OFD1	2.77062	537	3.8429	673	3.33755	646	1.92674	319	1.62967	273	2.39057	356	0.000563392	-0.663271	down	--	--	Biological Process: cilium assembly (GO:0060271);;	K16480|0.0e+00|hsa:8481|K16480 oral-facial-digital syndrome 1 protein | (RefSeq) OFD1, 71-7A, CXorf5, JBTS10, RP23, SGBS2; OFD1 centriole and centriolar satellite protein	--	--	--	--	Oral-facial-digital syndrome 1 protein OS=Homo sapiens OX=9606 GN=OFD1 PE=1 SV=1	S	Function unknown	oral-facial-digital syndrome 1 protein isoform X1 [Homo sapiens]
ENSG00000047410	TPR	10.4651	5405	17.0341	8014	13.5616	6958	8.00187	3532	7.74073	3322	9.11662	3633	2.91992e-05	-0.660421	down	--	--	Biological Process: cell cycle checkpoint (GO:0000075);; Biological Process: negative regulation of transcription from RNA polymerase II promoter (GO:0000122);; Biological Process: mitotic cell cycle (GO:0000278);; Cellular Component: chromosome, centromeric region (GO:0000775);; Cellular Component: kinetochore (GO:0000776);; Biological Process: regulation of chromatin assembly or disassembly (GO…	K09291|0.0e+00|hsa:7175|K09291 nucleoprotein TPR | (RefSeq) TPR; translocated promoter region, nuclear basket protein	RNA transport (ko03013);; Amyotrophic lateral sclerosis (ko05014);; Pathways in cancer (ko05200);; Thyroid cancer (ko05216)	[S]	Function unknown	TPR/MLP1/MLP2-like protein	Nucleoprotein TPR OS=Homo sapiens OX=9606 GN=TPR PE=1 SV=3	U	Intracellular trafficking, secretion, and vesicular transport	nucleoprotein TPR [Homo sapiens]
ENSG00000048540	LMO3	2.67371	491	2.98762	484	3.17676	528	1.72766	244	1.48749	199	1.48492	184	2.578e-07	-0.962076	down	--	--	Molecular Function: metal ion binding (GO:0046872);;	K15612|2.6e-41|oaa:114810262|K15612 rhombotin-2 | (RefSeq) LMO2; rhombotin-2	Transcriptional misregulation in cancer (ko05202)	[R]	General function prediction only	LIM domain	LIM domain only protein 3 OS=Homo sapiens OX=9606 GN=LMO3 PE=1 SV=1	K	Transcription	LIM domain only protein 3 isoform 2 [Homo sapiens]
ENSG00000051341	POLQ	1.16548	572	2.44998	1063	2.06517	984	1.00031	422	0.930743	390	1.13321	415	0.000288437	-0.798794	down	[L]	Replication, recombination and repair	Molecular Function: DNA binding (GO:0003677);; Molecular Function: DNA-directed DNA polymerase activity (GO:0003887);; Molecular Function: ATP binding (GO:0005524);; Biological Process: DNA-dependent DNA replication (GO:0006261);;	K02349|0.0e+00|hsa:10721|K02349 DNA polymerase theta [EC:2.7.7.7] | (RefSeq) POLQ, PRO0327; DNA polymerase theta	--	[R]	General function prediction only	DNA polymerase family A	DNA polymerase theta OS=Homo sapiens OX=9606 GN=POLQ PE=1 SV=2	L	Replication, recombination and repair	DNA polymerase theta [Homo sapiens]
ENSG00000051825	MPHOSPH9	2.52662	669	3.92538	1011	3.44519	924	2.64975	451	2.25319	499	2.55592	443	0.000743281	-0.608426	down	--	--	Cellular Component: cellular_component (GO:0005575);; Cellular Component: intracellular (GO:0005622);; Cellular Component: cell (GO:0005623);; Cellular Component: cytoplasm (GO:0005737);; Cellular Component: Golgi apparatus (GO:0005794);; Cellular Component: centriole (GO:0005814);; Cellular Component: microtubule organizing center (GO:0005815);; Cellular Component: cytoskeleton (GO:0005856);; Ce…	K16775|0.0e+00|hsa:10198|K16775 M-phase phosphoprotein 9 | (RefSeq) MPHOSPH9, MPP-9, MPP9; M-phase phosphoprotein 9	--	--	--	--	M-phase phosphoprotein 9 OS=Homo sapiens OX=9606 GN=MPHOSPH9 PE=1 SV=4	S	Function unknown	M-phase phosphoprotein 9 [Homo sapiens]
ENSG00000052126	PLEKHA5	4.18666	963	5.52813	1144	5.46207	1249	2.90902	557	2.81555	529	3.19306	555	5.8149e-07	-0.729282	down	--	--	Cellular Component: nucleoplasm (GO:0005654);; Cellular Component: cytosol (GO:0005829);;	K23791|6.1e-10|api:100163889|K23791 sesquipedalian | (RefSeq) sesquipedalian-1-like	--	--	--	PH domain	Pleckstrin homology domain-containing family A member 5 OS=Homo sapiens OX=9606 GN=PLEKHA5 PE=1 SV=1	S	Function unknown	pleckstrin homology domain-containing family A member 5 isoform 2 [Homo sapiens]
ENSG00000054690	PLEKHH1	0.15458	56	0.179824	59	0.188576	68	0.095269	30	0.047451	15	0.06251	18	0.000496159	-1.23488	down	--	--	Cellular Component: cytoskeleton (GO:0005856);;	K12559|5.4e-34|amex:103047444|K12559 myosin X | (RefSeq) LOW QUALITY PROTEIN: unconventional myosin-X-like	--	[Z]	Cytoskeleton	MyTH4 domain	Pleckstrin homology domain-containing family H member 1 OS=Homo sapiens OX=9606 GN=PLEKHH1 PE=2 SV=2	S	Function unknown	pleckstrin homology domain-containing family H member 1 [Homo sapiens]
ENSG00000055044	NOP58	31.9281	3508	34.3252	3402	33.2735	3644	20.1656	1887	19.7107	1814	21.075	1761	2.19677e-09	-0.647414	down	[J]	Translation, ribosomal structure and biogenesis	--	K14565|1.8e-259|hsa:51602|K14565 nucleolar protein 58 | (RefSeq) NOP58, HSPC120, NOP5, NOP5/NOP58; NOP58 ribonucleoprotein	Ribosome biogenesis in eukaryotes (ko03008)	[AJ]	RNA processing and modification;; Translation, ribosomal structure and biogenesis	snoRNA binding domain, fibrillarin	Nucleolar protein 58 OS=Homo sapiens OX=9606 GN=NOP58 PE=1 SV=1	J	Translation, ribosomal structure and biogenesis	nucleolar protein 58 isoform X1 [Pan paniscus]
ENSG00000055118	KCNH2	0.751825	128	0.427201	78	0.514052	102	0.190349	33	0.307506	51	0.266278	31	0.00037041	-1.11535	down	[T]	Signal transduction mechanisms	Molecular Function: voltage-gated potassium channel activity (GO:0005249);; Cellular Component: integral component of membrane (GO:0016021);; Biological Process: regulation of ion transmembrane transport (GO:0034765);;	K04905|0.0e+00|hsa:3757|K04905 potassium voltage-gated channel Eag-related subfamily H member 2 | (RefSeq) KCNH2, ERG-1, ERG1, H-ERG, HERG, HERG1, Kv11.1, LQT2, SQT1; potassium voltage-gated channel subfamily H member 2	--	[PT]	Inorganic ion transport and metabolism;; Signal transduction mechanisms	Ion transport protein	Potassium voltage-gated channel subfamily H member 2 OS=Homo sapiens OX=9606 GN=KCNH2 PE=1 SV=1	U	Intracellular trafficking, secretion, and vesicular transport	potassium voltage-gated channel subfamily H member 2 isoform a [Homo sapiens]
ENSG00000058673	ZC3H11A	7.97133	2966	15.9027	4202	13.3945	4274	7.82216	1908	3.47687	876	9.87179	2247	0.00165617	-0.867371	down	--	--	Molecular Function: metal ion binding (GO:0046872);;	K22415|0.0e+00|hsa:9877|K22415 zinc finger CCCH domain-containing protein 11 | (RefSeq) ZC3H11A, ZC3HDC11A; zinc finger CCCH-type containing 11A	--	[S]	Function unknown	Zinc-finger containing family	Zinc finger CCCH domain-containing protein 11A OS=Homo sapiens OX=9606 GN=ZC3H11A PE=1 SV=3	K	Transcription	zinc finger CCCH domain-containing protein 11A isoform 1 [Homo sapiens]
ENSG00000060339	CCAR1	17.9714	3982	27.6201	4849	24.1867	4669	12.8087	2539	11.8567	2241	14.8488	2184	2.95308e-07	-0.658006	down	--	--	Biological Process: regulation of transcription, DNA-templated (GO:0006355);;	K11978|1.0e-38|hgl:101709562|K11978 E3 ubiquitin-protein ligase UBR3 [EC:2.3.2.27] | (RefSeq) Ubr3; ubiquitin protein ligase E3 component n-recognin 3 (putative)	--	[R]	General function prediction only	DBC1	Cell division cycle and apoptosis regulator protein 1 OS=Homo sapiens OX=9606 GN=CCAR1 PE=1 SV=2	D	Cell cycle control, cell division, chromosome partitioning	cell division cycle and apoptosis regulator protein 1 isoform a [Homo sapiens]
ENSG00000062194	GPBP1	14.3657	2842	16.7235	2753	16.3552	2960	10.1906	1479	7.03657	1278	9.94988	1436	1.21364e-09	-0.722649	down	--	--	Molecular Function: transcription factor activity, sequence-specific DNA binding (GO:0003700);; Cellular Component: nucleus (GO:0005634);; Cellular Component: cytosol (GO:0005829);; Cellular Component: plasma membrane (GO:0005886);; Biological Process: transcription, DNA-templated (GO:0006351);; Cellular Component: intracellular membrane-bounded organelle (GO:0043231);; Biological Process: positi…	--	--	--	--	Vascular protein family Vasculin-like 1	Vasculin OS=Homo sapiens OX=9606 GN=GPBP1 PE=1 SV=1	K	Transcription	vasculin isoform 5 [Homo sapiens]
ENSG00000062370	ZNF112	1.53464	300	1.78608	321	1.52003	297	0.92962	155	0.839846	142	0.99873	139	0.000286015	-0.774614	down	--	--	Molecular Function: nucleic acid binding (GO:0003676);; Biological Process: regulation of transcription, DNA-templated (GO:0006355);; Molecular Function: metal ion binding (GO:0046872);;	K09228|8.4e-201|hsa:7771|K09228 KRAB domain-containing zinc finger protein | (RefSeq) ZNF112, ZFP112, ZNF228; zinc finger protein 112	Herpes simplex virus 1 infection (ko05168)	[R]	General function prediction only	Zinc-finger double domain	Zinc finger protein 112 OS=Homo sapiens OX=9606 GN=ZNF112 PE=1 SV=2	S	Function unknown	zinc finger protein 112 isoform 3 [Homo sapiens]
ENSG00000064309	CDON	0.251018	95	0.385348	156	0.200023	100	0.160178	59	0.132288	47	0.133893	52	0.00599201	-0.860052	down	[X]	Mobilome: prophages, transposons	Cellular Component: integral component of plasma membrane (GO:0005887);; Biological Process: smoothened signaling pathway (GO:0007224);; Biological Process: positive regulation of myoblast differentiation (GO:0045663);; Biological Process: regulation of neuron differentiation (GO:0045664);; Biological Process: embryonic morphogenesis (GO:0048598);;	K20033|0.0e+00|hsa:50937|K20033 cell adhesion molecule-related/down-regulated by oncogenes | (RefSeq) CDON, CDO, CDON1, HPE11, ORCAM; cell adhesion associated, oncogene regulated	Hedgehog signaling pathway (ko04340)	--	--	Immunoglobulin domain	Cell adhesion molecule-related/down-regulated by oncogenes OS=Homo sapiens OX=9606 GN=CDON PE=1 SV=2	U	Intracellular trafficking, secretion, and vesicular transport	cell adhesion molecule-related/down-regulated by oncogenes isoform 1 precursor [Homo sapiens]
ENSG00000065548	ZC3H15	36.9318	4247	41.3946	4327	37.3929	4320	23.1807	2287	22.2897	2189	23.2556	2062	9.12194e-10	-0.67961	down	--	--	Molecular Function: metal ion binding (GO:0046872);;	K00167|1.7e-82|nai:NECAME_07705|K00167 2-oxoisovalerate dehydrogenase E1 component beta subunit [EC:1.2.4.4] | (RefSeq) Transketolase, pyridine binding domain protein	Valine, leucine and isoleucine degradation (ko00280);; Propanoate metabolism (ko00640)	[R]	General function prediction only	DRG Family Regulatory Proteins, Tma46	Zinc finger CCCH domain-containing protein 15 OS=Homo sapiens OX=9606 GN=ZC3H15 PE=1 SV=1	S	Function unknown	zinc finger CCCH domain-containing protein 15 [Homo sapiens]
ENSG00000066279	ASPM	4.68658	2683	10.0692	5292	8.20367	4669	3.79648	1922	3.73929	1883	5.5694	2415	0.00112153	-0.722007	down	--	--	Biological Process: reproduction (GO:0000003);; Biological Process: meiotic spindle organization (GO:0000212);; Biological Process: microtubule cytoskeleton organization (GO:0000226);; Biological Process: nuclear division (GO:0000280);; Cellular Component: spindle pole (GO:0000922);; Biological Process: neuron migration (GO:0001764);; Biological Process: positive regulation of neuroblast prolifer…	K16743|0.0e+00|hsa:259266|K16743 abnormal spindle-like microcephaly-associated protein | (RefSeq) ASPM, ASP, Calmbp1, MCPH5; assembly factor for spindle microtubules	--	[Z]	Cytoskeleton	IQ calmodulin-binding motif	Abnormal spindle-like microcephaly-associated protein OS=Homo sapiens OX=9606 GN=ASPM PE=1 SV=2	Z	Cytoskeleton	abnormal spindle-like microcephaly-associated protein isoform 1 [Homo sapiens]
ENSG00000068885	IFT80	5.94705	1252	9.32546	1764	9.08786	1814	4.61428	823	4.39669	773	5.51002	751	8.97114e-07	-0.744008	down	[R]	General function prediction only	Cellular Component: centrosome (GO:0005813);; Cellular Component: cilium (GO:0005929);; Molecular Function: zinc ion binding (GO:0008270);; Cellular Component: intraciliary transport particle B (GO:0030992);; Biological Process: cilium assembly (GO:0060271);;	K19678|0.0e+00|hsa:57560|K19678 intraflagellar transport protein 80 | (RefSeq) IFT80, ATD2, FAP167, SRTD2, WDR56; intraflagellar transport 80	--	[R]	General function prediction only	WD domain, G-beta repeat	Intraflagellar transport protein 80 homolog OS=Homo sapiens OX=9606 GN=IFT80 PE=1 SV=3	S	Function unknown	intraflagellar transport protein 80 homolog isoform a [Homo sapiens]
ENSG00000072571	HMMR	11.6204	1854	12.7958	1847	12.038	1950	5.08542	692	4.49466	626	5.50236	687	1.51959e-23	-1.18971	down	--	--	Molecular Function: hyaluronic acid binding (GO:0005540);;	K06267|1.9e-304|hsa:3161|K06267 hyaluronan-mediated motility receptor | (RefSeq) HMMR, CD168, IHABP, RHAMM; hyaluronan mediated motility receptor	ECM-receptor interaction (ko04512)	--	--	Hyaluronan mediated motility receptor N-terminal	Hyaluronan mediated motility receptor OS=Homo sapiens OX=9606 GN=HMMR PE=1 SV=2	S	Function unknown	hyaluronan mediated motility receptor isoform a [Homo sapiens]
ENSG00000075292	ZNF638	9.85178	3366	14.7013	4533	12.8807	4403	6.39249	1855	6.37481	1849	7.70065	2007	3.70429e-08	-0.805363	down	--	--	Molecular Function: RNA binding (GO:0003723);; Biological Process: RNA splicing (GO:0008380);;	K13172|3.9e-17|kmr:108248598|K13172 serine/arginine repetitive matrix protein 2 | (RefSeq) uncharacterized protein LOC108248598	--	--	--	RNA recognition motif. (a.k.a. RRM, RBD, or RNP domain)	Zinc finger protein 638 OS=Homo sapiens OX=9606 GN=ZNF638 PE=1 SV=2	S	Function unknown	zinc finger protein 638 isoform 1 [Homo sapiens]
ENSG00000075651	PLD1	3.46832	1062	4.71319	1246	4.13172	1236	2.39712	629	2.22455	579	2.89044	664	1.7487e-05	-0.616647	down	[I]	Lipid transport and metabolism	Molecular Function: phospholipase D activity (GO:0004630);; Cellular Component: lysosomal membrane (GO:0005765);; Biological Process: phosphatidic acid biosynthetic process (GO:0006654);; Molecular Function: phosphatidylinositol binding (GO:0035091);; Biological Process: inositol lipid-mediated signaling (GO:0048017);;	K01115|0.0e+00|pps:100984892|K01115 phospholipase D1/2 [EC:3.1.4.4] | (RefSeq) PLD1; phospholipase D1	Glycerophospholipid metabolism (ko00564);; Ether lipid metabolism (ko00565);; Ras signaling pathway (ko04014);; cAMP signaling pathway (ko04024);; Sphingolipid signaling pathway (ko04071);; Phospholipase D signaling pathway (ko04072);; Endocytosis (ko04144);; Fc gamma R-mediated phagocytosis (ko04666);; Glutamatergic synapse (ko04724);; GnRH signaling pathway (ko04912);; Parathyroid hormone synth…	[I]	Lipid transport and metabolism	PLD-like domain	Phospholipase D1 OS=Homo sapiens OX=9606 GN=PLD1 PE=1 SV=1	I	Lipid transport and metabolism	phospholipase D1 isoform b [Homo sapiens]
ENSG00000077092	RARB	1.61835	268	2.4461	373	1.68669	283	1.25331	179	0.850926	121	0.82696	107	0.000638586	-0.897318	down	--	--	Biological Process: negative regulation of transcription from RNA polymerase II promoter (GO:0000122);; Biological Process: ureteric bud development (GO:0001657);; Biological Process: glandular epithelial cell development (GO:0002068);; Biological Process: outflow tract septum morphogenesis (GO:0003148);; Biological Process: growth plate cartilage development (GO:0003417);; Molecular Function: st…	K08528|9.7e-259|ggo:101128055|K08528 retinoic acid receptor beta | (RefSeq) RARB; retinoic acid receptor beta isoform X2	Pathways in cancer (ko05200);; Small cell lung cancer (ko05222);; Non-small cell lung cancer (ko05223);; Gastric cancer (ko05226)	[T]	Signal transduction mechanisms	Zinc finger, C4 type (two domains)	Retinoic acid receptor beta OS=Homo sapiens OX=9606 GN=RARB PE=1 SV=2	K	Transcription	retinoic acid receptor beta isoform 1 [Homo sapiens]
ENSG00000077097	TOP2B	28.499	8209	35.9519	9502	33.5637	9759	20.4585	5108	18.1498	4486	22.4199	4957	1.85835e-06	-0.613747	down	[L]	Replication, recombination and repair	Molecular Function: DNA binding (GO:0003677);; Molecular Function: DNA topoisomerase type II (ATP-hydrolyzing) activity (GO:0003918);; Molecular Function: ATP binding (GO:0005524);; Biological Process: DNA topological change (GO:0006265);;	K03164|0.0e+00|hsa:7155|K03164 DNA topoisomerase II [EC:5.6.2.2] | (RefSeq) TOP2B, TOPIIB, top2beta; DNA topoisomerase II beta	Platinum drug resistance (ko01524)	[B]	Chromatin structure and dynamics	DNA gyrase/topoisomerase IV, subunit A	DNA topoisomerase 2-beta OS=Homo sapiens OX=9606 GN=TOP2B PE=1 SV=3	L	Replication, recombination and repair	DNA topoisomerase 2-beta isoform 2 [Homo sapiens]
ENSG00000077312	SNRPA	40.7209	3460	35.2351	2667	36.7153	3083	22.3952	1679	25.4242	1839	21.5295	1452	3.76589e-07	-0.587836	down	--	--	Molecular Function: RNA binding (GO:0003723);;	K11091|5.2e-141|hsa:6626|K11091 U1 small nuclear ribonucleoprotein A | (RefSeq) SNRPA, Mud1, U1-A, U1A; small nuclear ribonucleoprotein polypeptide A	Spliceosome (ko03040)	[A]	RNA processing and modification	RNA recognition motif. (a.k.a. RRM, RBD, or RNP domain)	U1 small nuclear ribonucleoprotein A OS=Homo sapiens OX=9606 GN=SNRPA PE=1 SV=3	S	Function unknown	U1 small nuclear ribonucleoprotein A [Homo sapiens]
ENSG00000077616	NAALAD2	0.4143	81	0.546058	94	0.339222	67	0.099731	17	0.267513	45	0.083567	13	0.000531114	-1.4087	down	[O]	Posttranslational modification, protein turnover, chaperones	Cellular Component: integral component of membrane (GO:0016021);;	K01301|0.0e+00|hsa:10003|K01301 N-acetylated-alpha-linked acidic dipeptidase [EC:3.4.17.21] | (RefSeq) NAALAD2, GCPIII, GPCIII, NAADALASE2, NAALADASE2; N-acetylated alpha-linked acidic dipeptidase 2	--	[OPR]	Posttranslational modification, protein turnover, chaperones;; Inorganic ion transport and metabolism;; General function prediction only	Transferrin receptor-like dimerisation domain	N-acetylated-alpha-linked acidic dipeptidase 2 OS=Homo sapiens OX=9606 GN=NAALAD2 PE=1 SV=1	S	Function unknown	N-acetylated-alpha-linked acidic dipeptidase 2 isoform 1 [Homo sapiens]
ENSG00000079134	THOC1	10.4437	1117	11.5477	1125	11.706	1246	6.05885	572	5.77756	521	6.70221	546	1.45344e-09	-0.785264	down	--	--	Biological Process: signal transduction (GO:0007165);; Cellular Component: nuclear speck (GO:0016607);;	K12878|0.0e+00|hsa:9984|K12878 THO complex subunit 1 | (RefSeq) THOC1, HPR1, P84, P84N5; THO complex 1	RNA transport (ko03013);; Spliceosome (ko03040)	[Y]	Nuclear structure	THO complex subunit 1 transcription elongation factor	THO complex subunit 1 OS=Homo sapiens OX=9606 GN=THOC1 PE=1 SV=1	S	Function unknown	THO complex subunit 1 [Homo sapiens]
ENSG00000079785	DDX1	40.2928	5970	46.5762	6306	44.6167	6628	29.7364	3783	23.5365	2975	29.1656	3330	1.9537e-06	-0.60312	down	[L]	Replication, recombination and repair	Biological Process: positive regulation of myeloid dendritic cell cytokine production (GO:0002735);; Molecular Function: double-stranded RNA binding (GO:0003725);; Molecular Function: helicase activity (GO:0004386);; Molecular Function: ATP binding (GO:0005524);; Cellular Component: nucleoplasm (GO:0005654);; Cellular Component: mitochondrion (GO:0005739);; Cellular Component: cytosol (GO:0005829…	K13177|0.0e+00|ggo:101143661|K13177 ATP-dependent RNA helicase DDX1 [EC:3.6.4.13] | (RefSeq) DDX1; ATP-dependent RNA helicase DDX1	--	[A]	RNA processing and modification	DEAD/DEAH box helicase	ATP-dependent RNA helicase DDX1 OS=Homo sapiens OX=9606 GN=DDX1 PE=1 SV=2	L	Replication, recombination and repair	ATP-dependent RNA helicase DDX1 [Homo sapiens]
ENSG00000080608	PUM3	21.0373	2642	23.3022	2674	22.2065	2799	12.3104	1324	12.8586	1381	13.6842	1325	7.07751e-11	-0.706946	down	--	--	Molecular Function: RNA binding (GO:0003723);;	K14844|0.0e+00|hsa:9933|K14844 pumilio homology domain family member 6 | (RefSeq) PUM3, HA-8, HLA-HA8, KIAA0020, PEN, PUF-A, PUF6, XTP5; pumilio RNA binding family member 3	--	[J]	Translation, ribosomal structure and biogenesis	CPL (NUC119) domain	Pumilio homolog 3 OS=Homo sapiens OX=9606 GN=PUM3 PE=1 SV=3	S	Function unknown	pumilio homolog 3 [Homo sapiens]
ENSG00000080824	HSP90AA1	250.047	45688	345.424	57593	287.282	52642	163.282	25626	165.217	25849	179.872	25340	1.96122e-08	-0.723207	down	[O]	Posttranslational modification, protein turnover, chaperones	Molecular Function: ATP binding (GO:0005524);; Cellular Component: nucleus (GO:0005634);; Cellular Component: cytoplasm (GO:0005737);; Biological Process: protein folding (GO:0006457);; Biological Process: response to heat (GO:0009408);; Biological Process: response to cold (GO:0009409);; Biological Process: response to antibiotic (GO:0046677);; Molecular Function: unfolded protein binding (GO:00…	K04079|0.0e+00|hsa:3320|K04079 molecular chaperone HtpG | (RefSeq) HSP90AA1, EL52, HEL-S-65p, HSP86, HSP89A, HSP90A, HSP90N, HSPC1, HSPCA, HSPCAL1, HSPCAL4, HSPN, Hsp103, Hsp89, Hsp90, LAP-2, LAP2; heat shock protein 90 alpha family class A member 1	Protein processing in endoplasmic reticulum (ko04141);; PI3K-Akt signaling pathway (ko04151);; Necroptosis (ko04217);; Antigen processing and presentation (ko04612);; NOD-like receptor signaling pathway (ko04621);; IL-17 signaling pathway (ko04657);; Th17 cell differentiation (ko04659);; Progesterone-mediated oocyte maturation (ko04914);; Estrogen signaling pathway (ko04915);; Salmonella infectio…	[O]	Posttranslational modification, protein turnover, chaperones	Hsp90 protein	Heat shock protein HSP 90-alpha OS=Homo sapiens OX=9606 GN=HSP90AA1 PE=1 SV=5	O	Posttranslational modification, protein turnover, chaperones	heat shock protein HSP 90-alpha isoform 1 [Homo sapiens]
ENSG00000080986	NDC80	11.351	1271	13.8158	1417	12.2535	1403	6.29116	597	5.75667	545	6.34091	551	6.4331e-14	-0.972436	down	--	--	Cellular Component: nucleoplasm (GO:0005654);; Cellular Component: centrosome (GO:0005813);; Cellular Component: Ndc80 complex (GO:0031262);; Biological Process: attachment of mitotic spindle microtubules to kinetochore (GO:0051315);;	K11547|0.0e+00|hsa:10403|K11547 kinetochore protein NDC80 | (RefSeq) NDC80, HEC, HEC1, HsHec1, KNTC2, TID3, hsNDC80; NDC80 kinetochore complex component	--	[D]	Cell cycle control, cell division, chromosome partitioning	HEC/Ndc80p family	Kinetochore protein NDC80 homolog OS=Homo sapiens OX=9606 GN=NDC80 PE=1 SV=1	D	Cell cycle control, cell division, chromosome partitioning	kinetochore protein NDC80 homolog [Homo sapiens]
ENSG00000081189	MEF2C	1.12426	304	1.51092	316	1.05171	281	0.379593	130	0.768157	163	0.741841	124	0.000245467	-0.815115	down	--	--	Molecular Function: RNA polymerase II regulatory region sequence-specific DNA binding (GO:0000977);; Cellular Component: nucleoplasm (GO:0005654);; Cellular Component: intracellular membrane-bounded organelle (GO:0043231);; Biological Process: positive regulation of transcription from RNA polymerase II promoter (GO:0045944);; Molecular Function: protein dimerization activity (GO:0046983);;	K04454|2.1e-267|aju:106968666|K04454 MADS-box transcription enhancer factor 2C | (RefSeq) MEF2C; myocyte-specific enhancer factor 2C isoform X1	MAPK signaling pathway (ko04010);; cGMP-PKG signaling pathway (ko04022);; Apelin signaling pathway (ko04371);; Oxytocin signaling pathway (ko04921);; Parathyroid hormone synthesis, secretion and action (ko04928);; Transcriptional misregulation in cancer (ko05202);; Fluid shear stress and atherosclerosis (ko05418)	[K]	Transcription	SRF-type transcription factor (DNA-binding and dimerisation domain)	Myocyte-specific enhancer factor 2C OS=Homo sapiens OX=9606 GN=MEF2C PE=1 SV=1	K	Transcription	myocyte-specific enhancer factor 2C [Pongo abelii]
ENSG00000082397	EPB41L3	1.04123	209	1.19038	212	0.519579	173	0.370749	113	0.242755	73	0.383558	105	0.00730958	-0.724551	down	--	--	Biological Process: regulation of cell growth (GO:0001558);; Cellular Component: cytoskeleton (GO:0005856);; Cellular Component: plasma membrane (GO:0005886);; Cellular Component: cell-cell junction (GO:0005911);; Molecular Function: cytoskeletal protein binding (GO:0008092);; Cellular Component: integral component of membrane (GO:0016021);; Biological Process: cortical actin cytoskeleton organiz…	K06107|3.5e-152|nle:100596891|K06107 erythrocyte membrane protein band 4.1 | (RefSeq) EPB41; protein 4.1 isoform X1	--	[R]	General function prediction only	FERM N-terminal domain	Band 4.1-like protein 3 OS=Homo sapiens OX=9606 GN=EPB41L3 PE=1 SV=2	S	Function unknown	EPB41L3 isoform 2 [Pan troglodytes]
ENSG00000083535	PIBF1	5.41243	923	6.97608	1087	5.86551	1002	3.80865	557	3.38659	492	3.60433	473	1.5902e-06	-0.688062	down	--	--	Cellular Component: centriolar satellite (GO:0034451);; Molecular Function: identical protein binding (GO:0042802);;	K16538|0.0e+00|hsa:10464|K16538 progesterone-induced-blocking factor 1 | (RefSeq) PIBF1, C13orf24, CEP90, JBTS33, PIBF; progesterone immunomodulatory binding factor 1	--	--	--	--	Progesterone-induced-blocking factor 1 OS=Homo sapiens OX=9606 GN=PIBF1 PE=1 SV=2	S	Function unknown	progesterone-induced-blocking factor 1 isoform 2 [Homo sapiens]
ENSG00000083642	PDS5B	3.82749	1467	5.49777	1964	5.11898	1971	2.7088	909	2.6325	827	3.32132	988	8.48126e-06	-0.683707	down	--	--	Biological Process: mitotic sister chromatid cohesion (GO:0007064);;	K11267|0.0e+00|hsa:23047|K11267 sister chromatid cohesion protein PDS5 | (RefSeq) PDS5B, APRIN, AS3, CG008; PDS5 cohesin associated factor B	--	[D]	Cell cycle control, cell division, chromosome partitioning	--	Sister chromatid cohesion protein PDS5 homolog B OS=Homo sapiens OX=9606 GN=PDS5B PE=1 SV=1	S	Function unknown	sister chromatid cohesion protein PDS5 homolog B [Homo sapiens]
ENSG00000086289	EPDR1	0.496094	70	0.473112	61	0.589633	84	0.254492	31	0.105377	14	0.161762	13	1.91772e-05	-1.5871	down	--	--	Molecular Function: calcium ion binding (GO:0005509);; Cellular Component: extracellular region (GO:0005576);; Biological Process: cell-matrix adhesion (GO:0007160);;	--	--	--	--	Ependymin	Mammalian ependymin-related protein 1 OS=Homo sapiens OX=9606 GN=EPDR1 PE=1 SV=2	S	Function unknown	mammalian ependymin-related protein 1 isoform 1 precursor [Homo sapiens]
ENSG00000087301	TXNDC16	0.849537	210	1.39272	315	1.31611	327	0.433448	92	0.715714	150	0.709599	136	0.00195169	-0.870024	down	--	--	Cellular Component: integral component of membrane (GO:0016021);;	K18042|1.7e-240|mgp:100543409|K18042 serine/threonine/tyrosine-interacting protein | (RefSeq) TXNDC16; thioredoxin domain-containing protein 16 isoform X1	--	[O]	Posttranslational modification, protein turnover, chaperones	Thioredoxin-like domain	Thioredoxin domain-containing protein 16 OS=Homo sapiens OX=9606 GN=TXNDC16 PE=1 SV=4	O	Posttranslational modification, protein turnover, chaperones	thioredoxin domain-containing protein 16 isoform 1 precursor [Homo sapiens]
ENSG00000088882	CPXM1	7.1493	925	6.15098	727	6.51685	847	3.09683	345	3.08154	341	2.92324	292	3.24157e-12	-1.05011	down	[M]	Cell wall/membrane/envelope biogenesis	Molecular Function: metallocarboxypeptidase activity (GO:0004181);; Molecular Function: zinc ion binding (GO:0008270);;	K08638|0.0e+00|hsa:56265|K08638 carboxypeptidase X1 [EC:3.4.17.-] | (RefSeq) CPXM1, CPX1, CPXM; carboxypeptidase X, M14 family member 1	--	[R]	General function prediction only	Zinc carboxypeptidase	Probable carboxypeptidase X1 OS=Homo sapiens OX=9606 GN=CPXM1 PE=2 SV=2	E	Amino acid transport and metabolism	probable carboxypeptidase X1 isoform 1 precursor [Homo sapiens]
ENSG00000088970	KIZ	3.17755	425	4.74257	554	3.63443	411	2.14133	241	2.35851	250	2.24011	214	0.000920424	-0.688079	down	--	--	Cellular Component: centrosome (GO:0005813);; Biological Process: spindle organization (GO:0007051);;	K16539|1.2e-257|hsa:55857|K16539 centrosomal protein kizuna | (RefSeq) KIZ, C20orf19, HT013, Kizuna, NCRNA00153, PLK1S1, RP69; kizuna centrosomal protein	--	--	--	--	Centrosomal protein kizuna OS=Homo sapiens OX=9606 GN=KIZ PE=1 SV=2	S	Function unknown	KIZ isoform 11, partial [Pan troglodytes]
ENSG00000089335	ZNF302	5.65383	809	5.88147	777	6.96377	1042	4.18879	528	3.08864	388	3.8835	438	9.69498e-05	-0.650372	down	--	--	Molecular Function: nucleic acid binding (GO:0003676);; Biological Process: regulation of transcription, DNA-templated (GO:0006355);;	K09228|3.3e-34|pps:100982534|K09228 KRAB domain-containing zinc finger protein | (RefSeq) ZNF302; zinc finger protein 181	Herpes simplex virus 1 infection (ko05168)	[R]	General function prediction only	KRAB box	Zinc finger protein 302 OS=Homo sapiens OX=9606 GN=ZNF302 PE=1 SV=1	S	Function unknown	zinc finger protein 302 isoform e [Homo sapiens]
ENSG00000089682	RBM41	2.47448	364	3.79264	527	3.37387	509	2.34725	289	1.82614	218	2.12976	233	0.00450975	-0.624257	down	--	--	Biological Process: RNA splicing, via transesterification reactions (GO:0000375);; Biological Process: RNA splicing, via transesterification reactions with bulged adenosine as nucleophile (GO:0000377);; Biological Process: mRNA splicing, via spliceosome (GO:0000398);; Molecular Function: molecular_function (GO:0003674);; Molecular Function: nucleic acid binding (GO:0003676);; Molecular Function: …	--	--	--	--	--	RNA-binding protein 41 OS=Homo sapiens OX=9606 GN=RBM41 PE=1 SV=2	S	Function unknown	hypothetical protein FLJ11016, isoform CRA_c [Homo sapiens]
ENSG00000091972	CD200	22.0211	2400	23.7237	2277	23.7183	2503	14.1142	1270	12.0831	1144	13.7806	1158	7.11471e-11	-0.703472	down	--	--	Biological Process: negative regulation of macrophage activation (GO:0043031);; Biological Process: regulation of immune response (GO:0050776);;	K06556|2.8e-152|hsa:4345|K06556 CD200 antigen | (RefSeq) CD200, MOX1, MOX2, MRC, OX-2; CD200 molecule	--	--	--	Immunoglobulin domain	OX-2 membrane glycoprotein OS=Homo sapiens OX=9606 GN=CD200 PE=1 SV=4	S	Function unknown	OX-2 membrane glycoprotein isoform a precursor [Homo sapiens]
ENSG00000092929	UNC13D	0.712701	166	0.672413	138	0.531714	124	0.385589	72	0.36676	70	0.508097	67	0.00522566	-0.730823	down	--	--	Cellular Component: lytic vacuole (GO:0000323);; Biological Process: cell activation (GO:0001775);; Biological Process: cell killing (GO:0001906);; Biological Process: leukocyte mediated cytotoxicity (GO:0001909);; Biological Process: natural killer cell mediated immunity (GO:0002228);; Biological Process: adaptive immune response (GO:0002250);; Biological Process: immune effector process (GO:000…	K19728|0.0e+00|hsa:201294|K19728 protein unc-13 D | (RefSeq) UNC13D, FHL3, HLH3, HPLH3, Munc13-4; unc-13 homolog D	--	[UT]	Intracellular trafficking, secretion, and vesicular transport;; Signal transduction mechanisms	C2 domain	Protein unc-13 homolog D OS=Homo sapiens OX=9606 GN=UNC13D PE=1 SV=1	S	Function unknown	protein unc-13 homolog D [Homo sapiens]
ENSG00000095002	MSH2	8.78751	1580	10.7301	1769	9.55693	1718	6.02424	932	5.36836	824	6.9635	963	5.53197e-06	-0.593561	down	[L]	Replication, recombination and repair	Molecular Function: ATP binding (GO:0005524);; Biological Process: mismatch repair (GO:0006298);; Molecular Function: mismatched DNA binding (GO:0030983);; Cellular Component: MutSalpha complex (GO:0032301);;	K08735|0.0e+00|hsa:4436|K08735 DNA mismatch repair protein MSH2 | (RefSeq) MSH2, COCA1, FCC1, HNPCC, HNPCC1, LCFS2, hMSH2; mutS homolog 2	Platinum drug resistance (ko01524);; Mismatch repair (ko03430);; Pathways in cancer (ko05200);; Colorectal cancer (ko05210)	[L]	Replication, recombination and repair	MutS domain V	DNA mismatch repair protein Msh2 OS=Homo sapiens OX=9606 GN=MSH2 PE=1 SV=1	L	Replication, recombination and repair	DNA mismatch repair protein Msh2 isoform X2 [Homo sapiens]
ENSG00000095739	BAMBI	3.72168	378	3.52923	328	4.22898	431	2.0768	182	2.08549	182	1.60619	126	1.77062e-05	-0.916331	down	--	--	Cellular Component: integral component of membrane (GO:0016021);; Biological Process: negative regulation of transforming growth factor beta receptor signaling pathway (GO:0030512);; Biological Process: positive regulation of canonical Wnt signaling pathway (GO:0090263);;	K10162|1.6e-149|hsa:25805|K10162 BMP and activin membrane-bound inhibitor | (RefSeq) BAMBI, NMA; BMP and activin membrane bound inhibitor	Wnt signaling pathway (ko04310);; TGF-beta signaling pathway (ko04350)	--	--	BMP and activin membrane-bound inhibitor (BAMBI) N-terminal domain	BMP and activin membrane-bound inhibitor homolog OS=Homo sapiens OX=9606 GN=BAMBI PE=1 SV=1	O	Posttranslational modification, protein turnover, chaperones	BMP and activin membrane-bound inhibitor homolog (Xenopus laevis), isoform CRA_a [Homo sapiens]
ENSG00000096746	HNRNPH3	74.5339	8718	77.4252	8380	74.1101	9050	49.857	5087	43.5506	4267	49.0364	4476	9.7939e-08	-0.615402	down	--	--	Molecular Function: RNA binding (GO:0003723);; Cellular Component: nucleoplasm (GO:0005654);;	K12898|1.3e-170|aju:106967140|K12898 heterogeneous nuclear ribonucleoprotein F/H | (RefSeq) HNRNPH3; heterogeneous nuclear ribonucleoprotein H3 isoform X1	--	[A]	RNA processing and modification	RNA recognition motif. (a.k.a. RRM, RBD, or RNP domain)	Heterogeneous nuclear ribonucleoprotein H3 OS=Homo sapiens OX=9606 GN=HNRNPH3 PE=1 SV=2	S	Function unknown	heterogeneous nuclear ribonucleoprotein H3 isoform X1 [Hylobates moloch]
ENSG00000096872	IFT74	5.42916	632	5.54812	581	5.09981	583	3.16278	309	3.0974	297	3.79422	340	0.000271824	-0.616878	down	--	--	Cellular Component: cilium (GO:0005929);; Cellular Component: intraciliary transport particle B (GO:0030992);; Biological Process: intraciliary transport (GO:0042073);; Molecular Function: beta-tubulin binding (GO:0048487);; Biological Process: cilium assembly (GO:0060271);;	K19679|6.5e-104|hsa:80173|K19679 intraflagellar transport protein 74 | (RefSeq) IFT74, CCDC2, CMG-1, CMG1; intraflagellar transport 74	--	--	--	--	Intraflagellar transport protein 74 homolog OS=Homo sapiens OX=9606 GN=IFT74 PE=1 SV=1	U	Intracellular trafficking, secretion, and vesicular transport	intraflagellar transport protein 74 homolog isoform b [Homo sapiens]
ENSG00000099284	H2AFY2	2.70826	291	2.41483	237	2.60735	281	1.27662	118	1.28968	119	1.11307	92	1.00617e-05	-0.996916	down	[J]	Translation, ribosomal structure and biogenesis	Cellular Component: nucleosome (GO:0000786);; Cellular Component: nuclear chromatin (GO:0000790);; Cellular Component: nucleoplasm (GO:0005654);; Biological Process: nucleosome assembly (GO:0006334);; Molecular Function: chromatin DNA binding (GO:0031490);; Molecular Function: protein heterodimerization activity (GO:0046982);;	K11251|2.5e-199|bbub:102408956|K11251 histone H2A | (RefSeq) core histone macro-H2A.2	Necroptosis (ko04217);; Alcoholism (ko05034);; Systemic lupus erythematosus (ko05322)	[BK]	Chromatin structure and dynamics;; Transcription	Macro domain	Core histone macro-H2A.2 OS=Homo sapiens OX=9606 GN=MACROH2A2 PE=1 SV=3	B	Chromatin structure and dynamics	core histone macro-H2A.2 [Homo sapiens]
ENSG00000100285	NEFH	2.61027	535	2.20838	413	2.42772	499	1.60579	283	1.32106	232	1.36422	216	0.000276842	-0.681497	down	--	--	Biological Process: reproduction (GO:0000003);; Biological Process: microtubule cytoskeleton organization (GO:0000226);; Biological Process: cell morphogenesis (GO:0000902);; Biological Process: cell morphogenesis involved in differentiation (GO:0000904);; Biological Process: ovarian follicle atresia (GO:0001552);; Biological Process: developmental process involved in reproduction (GO:0003006);; …	K04574|5.1e-247|hsa:4744|K04574 neurofilament heavy polypeptide | (RefSeq) NEFH, CMT2CC, NFH; neurofilament heavy	Amyotrophic lateral sclerosis (ko05014)	--	--	Intermediate filament protein	Neurofilament heavy polypeptide OS=Homo sapiens OX=9606 GN=NEFH PE=1 SV=4	Z	Cytoskeleton	neurofilament heavy polypeptide [Homo sapiens]
ENSG00000100526	CDKN3	29.9941	1394	24.4509	1061	28.5369	1375	15.7965	667	15.977	654	17.7665	669	1.11669e-06	-0.634371	down	--	--	Molecular Function: protein tyrosine phosphatase activity (GO:0004725);; Cellular Component: cytosol (GO:0005829);;	K14167|4.2e-78|hsa:1033|K14167 cyclin-dependent kinase inhibitor 3 [EC:3.1.3.16 3.1.3.48] | (RefSeq) CDKN3, CDI1, CIP2, KAP, KAP1; cyclin dependent kinase inhibitor 3	--	[V]	Defense mechanisms	Cyclin-dependent kinase inhibitor 3 (CDKN3)	Cyclin-dependent kinase inhibitor 3 OS=Homo sapiens OX=9606 GN=CDKN3 PE=1 SV=1	T	Signal transduction mechanisms	unnamed protein product [Homo sapiens]
ENSG00000100629	CEP128	2.48516	567	3.22346	702	2.67683	628	1.09568	232	1.42085	292	1.75478	311	7.37742e-06	-0.879561	down	--	--	Cellular Component: spindle pole (GO:0000922);; Cellular Component: cellular_component (GO:0005575);; Cellular Component: intracellular (GO:0005622);; Cellular Component: cell (GO:0005623);; Cellular Component: cytoplasm (GO:0005737);; Cellular Component: centriole (GO:0005814);; Cellular Component: microtubule organizing center (GO:0005815);; Cellular Component: spindle (GO:0005819);; Cellular C…	K16460|0.0e+00|hsa:145508|K16460 centrosomal protein CEP128 | (RefSeq) CEP128, C14orf145, C14orf61, LEDP/132; centrosomal protein 128	--	--	--	--	Centrosomal protein of 128 kDa OS=Homo sapiens OX=9606 GN=CEP128 PE=1 SV=2	S	Function unknown	centrosomal protein of 128 kDa [Homo sapiens]
ENSG00000100941	PNN	24.8437	4784	33.1962	5757	30.5784	5860	17.0486	2831	14.4422	2361	15.418	2280	1.7123e-10	-0.837582	down	--	--	Biological Process: RNA splicing, via transesterification reactions (GO:0000375);; Biological Process: RNA splicing, via transesterification reactions with bulged adenosine as nucleophile (GO:0000377);; Biological Process: mRNA splicing, via spliceosome (GO:0000398);; Molecular Function: molecular_function (GO:0003674);; Molecular Function: structural molecule activity (GO:0005198);; Cellular Com…	K13114|1.3e-252|hsa:5411|K13114 pinin | (RefSeq) PNN, DRS, DRSP, SDK3, memA; pinin, desmosome associated protein	RNA transport (ko03013);; mRNA surveillance pathway (ko03015)	[Z]	Cytoskeleton	pinin/SDK conserved region	Pinin OS=Homo sapiens OX=9606 GN=PNN PE=1 SV=5	S	Function unknown	pinin [Homo sapiens]
ENSG00000101265	RASSF2	0.536241	158	0.617537	166	0.584187	173	0.284151	72	0.397328	100	0.278291	63	0.00265182	-0.785587	down	--	--	Biological Process: signal transduction (GO:0007165);;	K09851|9.7e-184|hsa:9770|K09851 Ras association domain-containing protein 2/4 | (RefSeq) RASSF2, CENP-34, RASFADIN; Ras association domain family member 2	Hippo signaling pathway - multiple species (ko04392)	[T]	Signal transduction mechanisms	Novel Ras effector 1 C-terminal SARAH (Sav/Rassf/Hpo) domain	Ras association domain-containing protein 2 OS=Homo sapiens OX=9606 GN=RASSF2 PE=1 SV=1	S	Function unknown	ras association domain-containing protein 2 [Homo sapiens]
ENSG00000101343	CRNKL1	6.55793	1423	8.16533	1620	7.08235	1542	4.61244	860	3.63047	674	4.88791	819	2.25359e-06	-0.659247	down	--	--	Biological Process: RNA processing (GO:0006396);;	K12869|0.0e+00|hsa:51340|K12869 crooked neck | (RefSeq) CRNKL1, CLF, CRN, Clf1, HCRN, MSTP021, SYF3; crooked neck pre-mRNA splicing factor 1	Spliceosome (ko03040)	[D]	Cell cycle control, cell division, chromosome partitioning	HAT (Half-A-TPR) repeat	Crooked neck-like protein 1 OS=Homo sapiens OX=9606 GN=CRNKL1 PE=1 SV=4	A	RNA processing and modification	crooked neck-like protein 1 isoform a [Homo sapiens]
ENSG00000101773	RBBP8	8.49998	1452	9.59865	1529	8.93276	1545	5.36796	796	4.47644	674	5.45405	741	6.30534e-09	-0.730582	down	--	--	Biological Process: G1/S transition of mitotic cell cycle (GO:0000082);; Biological Process: double-strand break repair via homologous recombination (GO:0000724);; Biological Process: blastocyst hatching (GO:0001835);; Molecular Function: endonuclease activity (GO:0004519);; Cellular Component: nucleoplasm (GO:0005654);; Biological Process: DNA double-strand break processing involved in repair vi…	K20773|0.0e+00|hsa:5932|K20773 DNA endonuclease RBBP8 [EC:3.1.-.-] | (RefSeq) RBBP8, COM1, CTIP, JWDS, RIM, SAE2, SCKL2; RB binding protein 8, endonuclease	Homologous recombination (ko03440)	--	--	Tumour-suppressor protein CtIP N-terminal domain	DNA endonuclease RBBP8 OS=Homo sapiens OX=9606 GN=RBBP8 PE=1 SV=2	K	Transcription	DNA endonuclease RBBP8 isoform a [Homo sapiens]
ENSG00000101868	POLA1	3.65569	1086	4.56021	1237	4.12134	1228	2.20514	563	2.12594	538	2.82233	646	1.55642e-06	-0.716593	down	[L]	Replication, recombination and repair	Molecular Function: nucleotide binding (GO:0000166);; Molecular Function: DNA binding (GO:0003677);; Molecular Function: DNA-directed DNA polymerase activity (GO:0003887);; Cellular Component: nucleoplasm (GO:0005654);; Cellular Component: alpha DNA polymerase:primase complex (GO:0005658);; Cellular Component: cytosol (GO:0005829);; Biological Process: DNA replication (GO:0006260);; Molecular Fun…	K02320|0.0e+00|ptr:100611187|K02320 DNA polymerase alpha subunit A [EC:2.7.7.7] | (RefSeq) POLA1; DNA polymerase alpha catalytic subunit isoform X1	DNA replication (ko03030)	[L]	Replication, recombination and repair	DNA polymerase family B	DNA polymerase alpha catalytic subunit OS=Homo sapiens OX=9606 GN=POLA1 PE=1 SV=2	L	Replication, recombination and repair	DNA polymerase alpha catalytic subunit isoform 1 [Homo sapiens]
ENSG00000101888	NXT2	4.20223	479	4.08081	488	4.04869	497	2.30198	218	1.74643	205	2.62533	281	0.000376173	-0.743552	down	--	--	Cellular Component: cellular_component (GO:0005575);; Cellular Component: intracellular (GO:0005622);; Cellular Component: cell (GO:0005623);; Cellular Component: nucleus (GO:0005634);; Cellular Component: nucleoplasm (GO:0005654);; Cellular Component: cytoplasm (GO:0005737);; Cellular Component: cytosol (GO:0005829);; Cellular Component: membrane-enclosed lumen (GO:0031974);; Cellular Component:…	K14285|3.6e-109|ptr:473728|K14285 NTF2-related export protein 1/2 | (RefSeq) NXT2; NTF2-related export protein 2 isoform X1	Ribosome biogenesis in eukaryotes (ko03008);; RNA transport (ko03013);; mRNA surveillance pathway (ko03015);; Amyotrophic lateral sclerosis (ko05014);; Influenza A (ko05164)	[A]	RNA processing and modification	Nuclear transport factor 2 (NTF2) domain	NTF2-related export protein 2 OS=Homo sapiens OX=9606 GN=NXT2 PE=1 SV=1	A	RNA processing and modification	NTF2-related export protein 2 isoform 1 [Homo sapiens]
ENSG00000101972	STAG2	7.78625	2506	13.3923	3884	12.4929	3567	7.12341	1867	6.00291	1561	8.22331	1947	0.000796463	-0.588503	down	--	--	Cellular Component: chromosome, centromeric region (GO:0000775);; Cellular Component: chromatin (GO:0000785);; Cellular Component: condensed chromosome (GO:0000793);; Biological Process: sister chromatid segregation (GO:0000819);; Cellular Component: spindle pole (GO:0000922);; Cellular Component: cellular_component (GO:0005575);; Cellular Component: intracellular (GO:0005622);; Cellular Componen…	K06671|0.0e+00|hsa:10735|K06671 cohesin complex subunit SA-1/2 | (RefSeq) STAG2, HPE13, MKMS, NEDXCF, SA-2, SA2, SCC3B, bA517O1.1; stromal antigen 2	Cell cycle (ko04110)	[D]	Cell cycle control, cell division, chromosome partitioning	STAG domain	Cohesin subunit SA-2 OS=Homo sapiens OX=9606 GN=STAG2 PE=1 SV=3	D	Cell cycle control, cell division, chromosome partitioning	cohesin subunit SA-2 isoform b [Homo sapiens]
ENSG00000102024	PLS3	168.936	28419	195.079	30956	192.363	33407	117.639	17327	86.5356	12855	114.533	14854	7.35687e-08	-0.739819	down	--	--	Molecular Function: calcium ion binding (GO:0005509);; Molecular Function: actin filament binding (GO:0051015);; Biological Process: actin filament bundle assembly (GO:0051017);;	K17336|0.0e+00|hsa:5358|K17336 plastin-3 | (RefSeq) PLS3, BMND18, T-plastin; plastin 3	--	[Z]	Cytoskeleton	Calponin homology (CH) domain	Plastin-3 OS=Homo sapiens OX=9606 GN=PLS3 PE=1 SV=4	Z	Cytoskeleton	plastin-3 isoform 1 [Homo sapiens]
ENSG00000102287	GABRE	7.9252	1239	10.2375	1417	8.88374	1353	5.78824	730	4.30827	539	4.59954	533	4.16622e-09	-0.858231	down	--	--	Molecular Function: GABA-A receptor activity (GO:0004890);; Molecular Function: extracellular ligand-gated ion channel activity (GO:0005230);; Cellular Component: plasma membrane (GO:0005886);; Cellular Component: integral component of membrane (GO:0016021);;	K05185|1.0e-296|hsa:2564|K05185 gamma-aminobutyric acid receptor subunit epsilon | (RefSeq) GABRE; gamma-aminobutyric acid type A receptor subunit epsilon	Neuroactive ligand-receptor interaction (ko04080);; Retrograde endocannabinoid signaling (ko04723);; GABAergic synapse (ko04727);; Morphine addiction (ko05032);; Nicotine addiction (ko05033)	[T]	Signal transduction mechanisms	Neurotransmitter-gated ion-channel ligand binding domain	Gamma-aminobutyric acid receptor subunit epsilon OS=Homo sapiens OX=9606 GN=GABRE PE=2 SV=2	U	Intracellular trafficking, secretion, and vesicular transport	gamma-aminobutyric acid receptor subunit epsilon precursor [Homo sapiens]
ENSG00000103196	CRISPLD2	1.41096	345	1.98439	435	1.61974	390	1.05858	209	0.923755	185	0.782478	147	0.000134734	-0.822511	down	[S]	Function unknown	Molecular Function: heparin binding (GO:0008201);; Biological Process: extracellular matrix organization (GO:0030198);; Biological Process: lung development (GO:0030324);; Cellular Component: extracellular matrix (GO:0031012);;	K24243|1.8e-306|hsa:83716|K24243 cysteine-rich secretory protein LCCL domain-containing | (RefSeq) CRISPLD2, CRISP11, LCRISP2, LGL1; cysteine rich secretory protein LCCL domain containing 2	--	[S]	Function unknown	LCCL domain	Cysteine-rich secretory protein LCCL domain-containing 2 OS=Homo sapiens OX=9606 GN=CRISPLD2 PE=2 SV=1	S	Function unknown	cysteine-rich secretory protein LCCL domain-containing 2 precursor [Homo sapiens]
ENSG00000103995	CEP152	1.43132	404	2.41595	652	1.85627	547	0.732427	188	0.813106	210	0.913756	202	9.8128e-07	-1.12286	down	--	--	Cellular Component: microtubule organizing center (GO:0005815);; Biological Process: centriole replication (GO:0007099);; Biological Process: de novo centriole assembly involved in multi-ciliated epithelial cell differentiation (GO:0098535);; Cellular Component: deuterosome (GO:0098536);;	K16728|0.0e+00|hsa:22995|K16728 centrosomal protein CEP152 | (RefSeq) CEP152, MCPH4, MCPH9, SCKL5; centrosomal protein 152	--	--	--	--	Centrosomal protein of 152 kDa OS=Homo sapiens OX=9606 GN=CEP152 PE=1 SV=4	S	Function unknown	centrosomal protein of 152 kDa isoform 1 [Homo sapiens]
ENSG00000104081	BMF	0.286571	72	0.597085	107	0.27346	64	0.085351	19	0.337792	36	0.079329	16	9.59224e-05	-1.4919	down	--	--	Biological Process: apoptotic process (GO:0006915);;	K17460|4.3e-104|hsa:90427|K17460 Bcl-2-modifying factor | (RefSeq) BMF; Bcl2 modifying factor	MicroRNAs in cancer (ko05206)	--	--	Bcl-2-modifying factor, apoptosis	Bcl-2-modifying factor OS=Homo sapiens OX=9606 GN=BMF PE=1 SV=1	A	RNA processing and modification	bcl-2-modifying factor isoform bmf-1 [Homo sapiens]
ENSG00000104381	GDAP1	1.77378	351	1.95952	356	1.31705	254	1.18666	201	0.763163	130	0.937321	143	0.00424662	-0.724657	down	[O]	Posttranslational modification, protein turnover, chaperones	Cellular Component: integral component of membrane (GO:0016021);;	K22077|1.2e-198|ggo:101130275|K22077 ganglioside-induced differentiation-associated protein 1 | (RefSeq) GDAP1; ganglioside-induced differentiation-associated protein 1 isoform X1	--	[S]	Function unknown	Glutathione S-transferase, N-terminal domain	Ganglioside-induced differentiation-associated protein 1 OS=Homo sapiens OX=9606 GN=GDAP1 PE=1 SV=3	U	Intracellular trafficking, secretion, and vesicular transport	ganglioside-induced differentiation-associated protein 1 isoform a [Homo sapiens]
ENSG00000104419	NDRG1	10.893	1761	22.003	3245	11.3748	1839	6.57961	917	7.69823	1052	7.0102	883	3.49495e-06	-0.981168	down	--	--	Biological Process: peripheral nervous system myelin maintenance (GO:0032287);; Biological Process: regulation of cell proliferation (GO:0042127);; Biological Process: mast cell activation (GO:0045576);;	K18266|8.3e-214|hsa:10397|K18266 protein NDRG1 | (RefSeq) NDRG1, CAP43, CMT4D, DRG-1, DRG1, GC4, HMSNL, NDR1, NMSL, PROXY1, RIT42, RTP, TARG1, TDD5; N-myc downstream regulated 1	--	[S]	Function unknown	Ndr family	Protein NDRG1 OS=Homo sapiens OX=9606 GN=NDRG1 PE=1 SV=1	S	Function unknown	protein NDRG1 isoform 1 [Homo sapiens]
ENSG00000104722	NEFM	1.73783	378	1.73857	326	1.54908	339	0.946066	178	0.762045	142	0.754448	127	1.61962e-05	-0.923048	down	--	--	Molecular Function: structural molecule activity (GO:0005198);; Cellular Component: neurofilament (GO:0005883);; Biological Process: neurofilament bundle assembly (GO:0033693);; Cellular Component: intermediate filament cytoskeleton (GO:0045111);;	K04573|1.1e-306|hsa:4741|K04573 neurofilament medium polypeptide (neurofilament 3) | (RefSeq) NEFM, NEF3, NF-M, NFM; neurofilament medium	Amyotrophic lateral sclerosis (ko05014)	--	--	Intermediate filament protein	Neurofilament medium polypeptide OS=Homo sapiens OX=9606 GN=NEFM PE=1 SV=3	Z	Cytoskeleton	neurofilament medium polypeptide isoform 1 [Homo sapiens]
ENSG00000105605	CACNG7	1.31555	188	1.08481	128	1.03536	146	0.621127	72	0.905378	94	0.257555	27	0.00548201	-0.975521	down	--	--	Molecular Function: voltage-gated ion channel activity (GO:0005244);; Molecular Function: calcium channel activity (GO:0005262);; Cellular Component: integral component of membrane (GO:0016021);; Biological Process: regulation of ion transmembrane transport (GO:0034765);;	K04872|4.0e-154|aju:106980857|K04872 voltage-dependent calcium channel gamma-7 | (RefSeq) CACNG7; voltage-dependent calcium channel gamma-7 subunit isoform X1	MAPK signaling pathway (ko04010);; Cardiac muscle contraction (ko04260);; Adrenergic signaling in cardiomyocytes (ko04261);; Oxytocin signaling pathway (ko04921);; Hypertrophic cardiomyopathy (ko05410);; Arrhythmogenic right ventricular cardiomyopathy (ko05412);; Dilated cardiomyopathy (ko05414)	--	--	PMP-22/EMP/MP20/Claudin tight junction	Voltage-dependent calcium channel gamma-7 subunit OS=Homo sapiens OX=9606 GN=CACNG7 PE=1 SV=1	U	Intracellular trafficking, secretion, and vesicular transport	calcium channel, voltage-dependent, gamma subunit 7, isoform CRA_d [Homo sapiens]
ENSG00000105821	DNAJC2	14.2827	1657	17.0405	1797	16.7745	1960	9.53716	930	9.35201	938	8.53702	774	2.77207e-10	-0.737822	down	--	--	Molecular Function: RNA polymerase II transcription factor activity, sequence-specific DNA binding (GO:0000981);; Biological Process: regulation of cell growth (GO:0001558);; Molecular Function: ATPase activator activity (GO:0001671);; Molecular Function: molecular_function (GO:0003674);; Molecular Function: chromatin binding (GO:0003682);; Molecular Function: transcription factor activity, seque…	K09522|2.1e-56|hsa:27000|K09522 DnaJ homolog subfamily C member 2 | (RefSeq) DNAJC2, MPHOSPH11, MPP11, ZRF1, ZUO1; DnaJ heat shock protein family (Hsp40) member C2	--	[O]	Posttranslational modification, protein turnover, chaperones	--	DnaJ homolog subfamily C member 2 OS=Homo sapiens OX=9606 GN=DNAJC2 PE=1 SV=4	K	Transcription	DNAJC2 isoform 11 [Pan troglodytes]
ENSG00000106123	EPHB6	5.25795	1036	4.74212	895	5.1302	1016	2.66588	452	2.74992	478	2.92682	432	1.40556e-09	-0.809328	down	[T]	Signal transduction mechanisms	Biological Process: type IV hypersensitivity (GO:0001806);; Molecular Function: ephrin receptor activity (GO:0005003);; Molecular Function: ATP binding (GO:0005524);; Cellular Component: integral component of plasma membrane (GO:0005887);; Cellular Component: cell surface (GO:0009986);; Biological Process: positive regulation of protein binding (GO:0032092);; Biological Process: cytokine secretio…	K05114|0.0e+00|hsa:2051|K05114 Eph receptor B6 [EC:2.7.10.1] | (RefSeq) EPHB6, HEP; EPH receptor B6	Axon guidance (ko04360)	[T]	Signal transduction mechanisms	Protein tyrosine and serine/threonine kinase	Ephrin type-B receptor 6 OS=Homo sapiens OX=9606 GN=EPHB6 PE=1 SV=4	T	Signal transduction mechanisms	ephrin type-B receptor 6 isoform a precursor [Homo sapiens]
ENSG00000106236	NPTX2	0.696515	102	0.79358	106	0.74402	110	0.213163	27	0.189207	24	0.258665	30	5.39343e-08	-1.66376	down	--	--	Cellular Component: lytic vacuole (GO:0000323);; Cellular Component: acrosomal vesicle (GO:0001669);; Biological Process: system process (GO:0003008);; Cellular Component: cellular_component (GO:0005575);; Cellular Component: extracellular region (GO:0005576);; Cellular Component: intracellular (GO:0005622);; Cellular Component: cell (GO:0005623);; Cellular Component: cytoplasm (GO:0005737);; Cel…	K11453|2.3e-92|sfm:108938841|K11453 chromobox protein 6 | (RefSeq) LOW QUALITY PROTEIN: lysine-specific demethylase 6B	--	--	--	Pentaxin family	Neuronal pentraxin-2 OS=Homo sapiens OX=9606 GN=NPTX2 PE=1 SV=2	S	Function unknown	neuronal pentraxin-2 precursor [Homo sapiens]
ENSG00000106772	PRUNE2	0.177244	110	0.304462	189	0.442464	199	0.089489	53	0.080711	47	0.094293	50	4.01458e-06	-1.43207	down	--	--	Cellular Component: cytoplasm (GO:0005737);; Molecular Function: pyrophosphatase activity (GO:0016462);;	K18449|0.0e+00|hsa:158471|K18449 prune homolog 2 | (RefSeq) PRUNE2, BMCC1, BNIPXL, C9orf65, KIAA0367; prune homolog 2 with BCH domain	--	--	--	Bcl2-/adenovirus E1B nineteen kDa-interacting protein 2	Protein prune homolog 2 OS=Homo sapiens OX=9606 GN=PRUNE2 PE=1 SV=3	S	Function unknown	protein prune homolog 2 isoform 1 [Homo sapiens]
ENSG00000108055	SMC3	12.5594	2795	18.6827	3799	14.5807	3257	8.67103	1659	9.37762	1785	10.7119	1838	4.36273e-05	-0.60016	down	[D]	Cell cycle control, cell division, chromosome partitioning	Molecular Function: ATP binding (GO:0005524);; Cellular Component: nucleus (GO:0005634);; Cellular Component: chromosome (GO:0005694);; Biological Process: chromosome organization (GO:0051276);;	K06669|0.0e+00|aju:106984754|K06669 structural maintenance of chromosome 3 (chondroitin sulfate proteoglycan 6) | (RefSeq) SMC3; structural maintenance of chromosomes protein 3 isoform X1	Cell cycle (ko04110);; Oocyte meiosis (ko04114)	[D]	Cell cycle control, cell division, chromosome partitioning	RecF/RecN/SMC N terminal domain	Structural maintenance of chromosomes protein 3 OS=Homo sapiens OX=9606 GN=SMC3 PE=1 SV=2	D	Cell cycle control, cell division, chromosome partitioning	structural maintenance of chromosomes protein 3 [Pongo abelii]
ENSG00000108830	RND2	0.614732	138	0.540519	111	0.597404	135	0.405888	79	0.313912	61	0.304171	53	0.00928339	-0.691033	down	--	--	Molecular Function: GTPase activity (GO:0003924);; Molecular Function: GTP binding (GO:0005525);; Biological Process: small GTPase mediated signal transduction (GO:0007264);;	K07858|3.8e-126|hsa:8153|K07858 Rho family GTPase 2 | (RefSeq) RND2, ARHN, RHO7, RhoN; Rho family GTPase 2	--	[R]	General function prediction only	Ras family	Rho-related GTP-binding protein RhoN OS=Homo sapiens OX=9606 GN=RND2 PE=1 SV=2	S	Function unknown	rho-related GTP-binding protein RhoN [Homo sapiens]
ENSG00000108848	LUC7L3	22.2332	5998	31.5232	7088	26.693	7192	14.6302	3379	15.9505	3108	13.2652	2917	5.56729e-11	-0.811034	down	--	--	Molecular Function: mRNA binding (GO:0003729);; Cellular Component: U1 snRNP (GO:0005685);; Biological Process: mRNA splice site selection (GO:0006376);;	K08074|1.9e-38|nai:NECAME_05134|K08074 ADP-dependent glucokinase [EC:2.7.1.147] | (RefSeq) ADP-specific Phosphofructokinase/Glucokinase conserved region	Glycolysis / Gluconeogenesis (ko00010);; Carbon metabolism (ko01200)	[A]	RNA processing and modification	LUC7 N_terminus	Luc7-like protein 3 OS=Homo sapiens OX=9606 GN=LUC7L3 PE=1 SV=2	A	RNA processing and modification	luc7-like protein 3 isoform X3 [Otolemur garnettii]
ENSG00000108984	MAP2K6	0.440586	289	0.636457	401	0.45031	305	0.197141	123	0.202504	115	0.207033	116	9.46273e-07	-1.19626	down	[T]	Signal transduction mechanisms	Biological Process: response to ischemia (GO:0002931);; Molecular Function: protein serine/threonine kinase activity (GO:0004674);; Molecular Function: MAP kinase kinase activity (GO:0004708);; Molecular Function: ATP binding (GO:0005524);; Cellular Component: nucleoplasm (GO:0005654);; Cellular Component: cytosol (GO:0005829);; Biological Process: apoptotic process (GO:0006915);; Biological Proc…	K04433|1.3e-191|csab:103243132|K04433 mitogen-activated protein kinase kinase 6 [EC:2.7.12.2] | (RefSeq) MAP2K6; mitogen-activated protein kinase kinase 6	MAPK signaling pathway (ko04010);; Rap1 signaling pathway (ko04015);; Cellular senescence (ko04218);; Osteoclast differentiation (ko04380);; Toll-like receptor signaling pathway (ko04620);; Fc epsilon RI signaling pathway (ko04664);; TNF signaling pathway (ko04668);; Inflammatory mediator regulation of TRP channels (ko04750);; GnRH signaling pathway (ko04912);; Growth hormone synthesis, secretion…	[T]	Signal transduction mechanisms	Protein kinase domain	Dual specificity mitogen-activated protein kinase kinase 6 OS=Homo sapiens OX=9606 GN=MAP2K6 PE=1 SV=1	T	Signal transduction mechanisms	dual specificity mitogen-activated protein kinase kinase 6 [Macaca mulatta]
ENSG00000109193	SULT1E1	1.12526	109	1.32312	117	1.3709	133	0.478208	40	0.505528	42	0.435374	33	2.01316e-06	-1.3416	down	--	--	Cellular Component: cytosol (GO:0005829);; Molecular Function: sulfotransferase activity (GO:0008146);; Cellular Component: nuclear membrane (GO:0031965);;	K01016|1.3e-174|hsa:6783|K01016 estrone sulfotransferase [EC:2.8.2.4] | (RefSeq) SULT1E1, EST, EST-1, ST1E1, STE; sulfotransferase family 1E member 1	Steroid hormone biosynthesis (ko00140)	[R]	General function prediction only	Sulfotransferase domain	Sulfotransferase 1E1 OS=Homo sapiens OX=9606 GN=SULT1E1 PE=1 SV=1	S	Function unknown	sulfotransferase 1E1 [Homo sapiens]
ENSG00000109511	ANXA10	6.7031	514	5.68593	399	6.51782	502	2.64854	175	2.60386	171	2.90301	172	5.58268e-09	-1.14072	down	--	--	Molecular Function: calcium ion binding (GO:0005509);; Molecular Function: calcium-dependent phospholipid binding (GO:0005544);;	K17097|4.1e-190|hsa:11199|K17097 annexin A10 | (RefSeq) ANXA10, ANX14; annexin A10	--	[U]	Intracellular trafficking, secretion, and vesicular transport	Annexin	Annexin A10 OS=Homo sapiens OX=9606 GN=ANXA10 PE=1 SV=3	S	Function unknown	annexin A10 [Homo sapiens]
ENSG00000109610	SOD3	0.798397	66	0.957812	73	1.09467	91	0.330551	24	0.447272	32	0.604213	39	0.00395625	-0.961371	down	[P]	Inorganic ion transport and metabolism	Biological Process: response to hypoxia (GO:0001666);; Molecular Function: superoxide dismutase activity (GO:0004784);; Cellular Component: extracellular space (GO:0005615);; Cellular Component: nucleus (GO:0005634);; Cellular Component: cytoplasm (GO:0005737);; Biological Process: response to copper ion (GO:0046688);; Molecular Function: metal ion binding (GO:0046872);;	K16627|3.9e-137|hsa:6649|K16627 superoxide dismutase, Cu-Zn family [EC:1.15.1.1] | (RefSeq) SOD3, EC-SOD; superoxide dismutase 3	--	[P]	Inorganic ion transport and metabolism	Copper/zinc superoxide dismutase (SODC)	Extracellular superoxide dismutase [Cu-Zn] OS=Homo sapiens OX=9606 GN=SOD3 PE=1 SV=2	P	Inorganic ion transport and metabolism	extracellular superoxide dismutase [Cu-Zn] preproprotein [Homo sapiens]
ENSG00000109805	NCAPG	10.8156	2723	13.5055	3104	11.917	3016	5.9077	1281	5.48289	1182	6.14325	1195	1.89481e-16	-0.97345	down	--	--	Cellular Component: condensin complex (GO:0000796);; Biological Process: mitotic chromosome condensation (GO:0007076);;	K06678|0.0e+00|hsa:64151|K06678 condensin complex subunit 3 | (RefSeq) NCAPG, CAPG, CHCG, NY-MEL-3, YCG1; non-SMC condensin I complex subunit G	--	[BD]	Chromatin structure and dynamics;; Cell cycle control, cell division, chromosome partitioning	Nuclear condensing complex subunits, C-term domain	Condensin complex subunit 3 OS=Homo sapiens OX=9606 GN=NCAPG PE=1 SV=1	BD	Chromatin structure and dynamics;; Cell cycle control, cell division, chromosome partitioning	condensin complex subunit 3 [Homo sapiens]
ENSG00000110328	GALNT18	2.56125	347	3.01977	374	1.99498	272	1.17484	137	1.34246	156	1.26829	133	6.34795e-05	-0.925471	down	[G]	Carbohydrate transport and metabolism	Cellular Component: Golgi membrane (GO:0000139);; Biological Process: protein glycosylation (GO:0006486);; Cellular Component: integral component of membrane (GO:0016021);; Molecular Function: transferase activity, transferring glycosyl groups (GO:0016757);; Molecular Function: carbohydrate binding (GO:0030246);;	K00710|0.0e+00|hsa:374378|K00710 polypeptide N-acetylgalactosaminyltransferase [EC:2.4.1.41] | (RefSeq) GALNT18, GALNACT18, GALNT15, GALNTL4, GalNAc-T15, GalNAc-T18; polypeptide N-acetylgalactosaminyltransferase 18	Mucin type O-glycan biosynthesis (ko00512);; Other types of O-glycan biosynthesis (ko00514)	[O]	Posttranslational modification, protein turnover, chaperones	Glycosyl transferase family 2	Polypeptide N-acetylgalactosaminyltransferase 18 OS=Homo sapiens OX=9606 GN=GALNT18 PE=2 SV=2	S	Function unknown	polypeptide N-acetylgalactosaminyltransferase 18 isoform 1 [Homo sapiens]
ENSG00000111011	RSRC2	15.9833	2350	18.6019	2491	17.188	2433	10.7488	1228	9.40351	1183	11.9937	1274	8.22142e-09	-0.677103	down	--	--	--	--	--	--	--	Small acidic protein family	Arginine/serine-rich coiled-coil protein 2 OS=Homo sapiens OX=9606 GN=RSRC2 PE=1 SV=1	S	Function unknown	arginine/serine-rich coiled-coil protein 2 [Homo sapiens]
ENSG00000111142	METAP2	35.4515	4875	37.4069	5514	40.3047	5512	23.3467	2839	19.5681	2619	23.0215	2574	9.34374e-09	-0.685714	down	[J]	Translation, ribosomal structure and biogenesis	Cellular Component: cytosol (GO:0005829);; Cellular Component: plasma membrane (GO:0005886);; Molecular Function: metal ion binding (GO:0046872);; Molecular Function: metalloaminopeptidase activity (GO:0070006);; Biological Process: protein initiator methionine removal (GO:0070084);;	K01265|2.6e-254|ggo:101150772|K01265 methionyl aminopeptidase [EC:3.4.11.18] | (RefSeq) METAP2; methionine aminopeptidase 2 isoform X1	--	[R]	General function prediction only	Metallopeptidase family M24	Methionine aminopeptidase 2 OS=Homo sapiens OX=9606 GN=METAP2 PE=1 SV=1	J	Translation, ribosomal structure and biogenesis	methionine aminopeptidase 2 isoform X1 [Gorilla gorilla gorilla]
ENSG00000111341	MGP	1.69799	130	1.43793	101	0.863764	66	0.609302	40	0.675082	44	0.73407	44	0.00528999	-0.909338	down	--	--	Molecular Function: calcium ion binding (GO:0005509);; Biological Process: regulation of bone mineralization (GO:0030500);;	K19481|2.6e-50|hsa:4256|K19481 matrix Gla protein | (RefSeq) MGP, GIG36, MGLAP, NTI; matrix Gla protein	--	--	--	--	Matrix Gla protein OS=Homo sapiens OX=9606 GN=MGP PE=1 SV=2	S	Function unknown	matrix Gla protein isoform 2 preproprotein [Homo sapiens]
ENSG00000111581	NUP107	6.3107	2200	7.88947	2515	6.65453	2334	3.75011	1126	3.41392	1018	4.22796	1139	2.48586e-10	-0.799923	down	--	--	Biological Process: mRNA export from nucleus (GO:0006406);; Biological Process: protein import into nucleus (GO:0006606);; Molecular Function: structural constituent of nuclear pore (GO:0017056);; Cellular Component: nuclear pore outer ring (GO:0031080);; Cellular Component: nuclear membrane (GO:0031965);;	K14301|0.0e+00|hsa:57122|K14301 nuclear pore complex protein Nup107 | (RefSeq) NUP107, NPHS11, NUP84, ODG6, GAMOS7; nucleoporin 107	RNA transport (ko03013);; Amyotrophic lateral sclerosis (ko05014)	[YU]	Nuclear structure;; Intracellular trafficking, secretion, and vesicular transport	Nuclear pore protein 84 / 107	Nuclear pore complex protein Nup107 OS=Homo sapiens OX=9606 GN=NUP107 PE=1 SV=1	U	Intracellular trafficking, secretion, and vesicular transport	nuclear pore complex protein Nup107 isoform 1 [Homo sapiens]
ENSG00000111664	GNB3	2.31435	239	2.5839	236	2.4187	240	1.34389	116	1.50863	121	1.49871	111	0.000982045	-0.737094	down	--	--	Biological Process: signal transduction (GO:0007165);; Cellular Component: dendrite (GO:0030425);; Molecular Function: spectrin binding (GO:0030507);; Cellular Component: cell body (GO:0044297);;	K07825|3.3e-158|csab:103218476|K07825 guanine nucleotide-binding protein G(I)/G(S)/G(T) subunit beta-3 | (RefSeq) GNB3; G protein subunit beta 3	Ras signaling pathway (ko04014);; Chemokine signaling pathway (ko04062);; PI3K-Akt signaling pathway (ko04151);; Apelin signaling pathway (ko04371);; Circadian entrainment (ko04713);; Retrograde endocannabinoid signaling (ko04723);; Glutamatergic synapse (ko04724);; Cholinergic synapse (ko04725);; Serotonergic synapse (ko04726);; GABAergic synapse (ko04727);; Dopaminergic synapse (ko04728);; Tast…	[R]	General function prediction only	WD domain, G-beta repeat	Guanine nucleotide-binding protein G(I)/G(S)/G(T) subunit beta-3 OS=Homo sapiens OX=9606 GN=GNB3 PE=1 SV=1	S	Function unknown	PREDICTED: guanine nucleotide-binding protein G(I)/G(S)/G(T) subunit beta-3 [Cercocebus atys]
ENSG00000111716	LDHB	362.71	25586	326.098	21007	349.466	24726	241.796	14651	183.368	11070	225.607	12271	3.16696e-06	-0.601756	down	[C]	Energy production and conversion	Molecular Function: L-lactate dehydrogenase activity (GO:0004459);; Cellular Component: cytosol (GO:0005829);; Biological Process: carbohydrate metabolic process (GO:0005975);; Biological Process: carboxylic acid metabolic process (GO:0019752);;	K00016|4.8e-186|hsa:3945|K00016 L-lactate dehydrogenase [EC:1.1.1.27] | (RefSeq) LDHB, HEL-S-281, LDH-B, LDH-H, LDHBD, TRG-5; lactate dehydrogenase B	Glycolysis / Gluconeogenesis (ko00010);; Cysteine and methionine metabolism (ko00270);; Pyruvate metabolism (ko00620);; Propanoate metabolism (ko00640);; HIF-1 signaling pathway (ko04066);; Glucagon signaling pathway (ko04922);; Central carbon metabolism in cancer (ko05230)	[C]	Energy production and conversion	lactate/malate dehydrogenase, NAD binding domain	L-lactate dehydrogenase B chain OS=Homo sapiens OX=9606 GN=LDHB PE=1 SV=2	C	Energy production and conversion	L-lactate dehydrogenase B chain isoform LDHBx [Homo sapiens]
ENSG00000112742	TTK	6.5774	1186	9.44109	1509	9.25988	1582	3.97691	613	4.7822	703	5.21342	707	2.08523e-07	-0.777072	down	[R]	General function prediction only	Molecular Function: protein serine/threonine/tyrosine kinase activity (GO:0004712);; Biological Process: mitotic cell cycle checkpoint (GO:0007093);; Biological Process: chromosome separation (GO:0051304);;	K08866|0.0e+00|hsa:7272|K08866 serine/threonine-protein kinase TTK/MPS1 [EC:2.7.12.1] | (RefSeq) TTK, CT96, ESK, MPH1, MPS1, MPS1L1, PYT; TTK protein kinase	Cell cycle (ko04110)	[D]	Cell cycle control, cell division, chromosome partitioning	Protein kinase domain	Dual specificity protein kinase TTK OS=Homo sapiens OX=9606 GN=TTK PE=1 SV=2	T	Signal transduction mechanisms	dual specificity protein kinase TTK isoform 2 [Homo sapiens]
ENSG00000112769	LAMA4	2.57661	836	3.26049	1005	2.96094	964	1.97766	593	1.20576	328	2.11483	508	0.00109745	-0.668884	down	--	--	Biological Process: blood vessel development (GO:0001568);; Molecular Function: receptor binding (GO:0005102);; Cellular Component: basement membrane (GO:0005604);; Biological Process: cell adhesion (GO:0007155);; Biological Process: regulation of cell adhesion (GO:0030155);; Biological Process: regulation of cell migration (GO:0030334);; Cellular Component: neuromuscular junction (GO:0031594);; …	K06241|0.0e+00|hsa:3910|K06241 laminin, alpha 4 | (RefSeq) LAMA4, CMD1JJ, LAMA3, LAMA4*-1; laminin subunit alpha 4	PI3K-Akt signaling pathway (ko04151);; Focal adhesion (ko04510);; ECM-receptor interaction (ko04512);; African trypanosomiasis (ko05143);; Toxoplasmosis (ko05145);; Amoebiasis (ko05146);; Human papillomavirus infection (ko05165);; Pathways in cancer (ko05200);; Small cell lung cancer (ko05222)	[W]	Extracellular structures	Laminin G domain	Laminin subunit alpha-4 OS=Homo sapiens OX=9606 GN=LAMA4 PE=1 SV=4	S	Function unknown	laminin subunit alpha-4 isoform 1 precursor [Homo sapiens]
ENSG00000113141	IK	43.7159	4592	43.1581	4167	43.5146	4605	26.9937	2443	24.2591	2168	27.5091	2236	5.44223e-09	-0.659856	down	--	--	Cellular Component: nucleus (GO:0005634);;	K13109|1.5e-277|ggo:101148295|K13109 IK cytokine | (RefSeq) IK; protein Red	--	[T]	Signal transduction mechanisms	RED-like protein N-terminal region	Protein Red OS=Homo sapiens OX=9606 GN=IK PE=1 SV=3	S	Function unknown	protein Red [Homo sapiens]
ENSG00000113593	PPWD1	10.2458	1193	11.7333	1253	10.1631	1135	6.99713	699	5.91154	577	6.3332	565	7.50276e-07	-0.662372	down	[O]	Posttranslational modification, protein turnover, chaperones	Molecular Function: peptidyl-prolyl cis-trans isomerase activity (GO:0003755);; Cellular Component: nuclear body (GO:0016604);;	K12736|0.0e+00|ptr:743348|K12736 peptidylprolyl isomerase domain and WD repeat-containing protein 1 [EC:5.2.1.8] | (RefSeq) PPWD1; peptidylprolyl isomerase domain and WD repeat-containing protein 1 isoform X2	--	[O]	Posttranslational modification, protein turnover, chaperones	Cyclophilin type peptidyl-prolyl cis-trans isomerase/CLD	Peptidylprolyl isomerase domain and WD repeat-containing protein 1 OS=Homo sapiens OX=9606 GN=PPWD1 PE=1 SV=1	O	Posttranslational modification, protein turnover, chaperones	peptidylprolyl isomerase domain and WD repeat-containing protein 1 isoform 2 [Homo sapiens]
ENSG00000113810	SMC4	29.4686	7297	43.6365	10995	35.9504	10258	20.2171	5103	19.9736	4778	23.1562	5247	0.000138199	-0.617292	down	[D]	Cell cycle control, cell division, chromosome partitioning	Molecular Function: ATP binding (GO:0005524);; Cellular Component: chromosome (GO:0005694);; Cellular Component: cytosol (GO:0005829);; Cellular Component: nuclear speck (GO:0016607);; Biological Process: chromosome organization (GO:0051276);;	K06675|0.0e+00|hsa:10051|K06675 structural maintenance of chromosome 4 | (RefSeq) SMC4, CAP-C, CAPC, SMC-4, SMC4L1; structural maintenance of chromosomes 4	--	[BD]	Chromatin structure and dynamics;; Cell cycle control, cell division, chromosome partitioning	RecF/RecN/SMC N terminal domain	Structural maintenance of chromosomes protein 4 OS=Homo sapiens OX=9606 GN=SMC4 PE=1 SV=2	D	Cell cycle control, cell division, chromosome partitioning	structural maintenance of chromosomes protein 4 isoform 1 [Homo sapiens]
ENSG00000114107	CEP70	5.28816	650	6.63821	697	5.78308	679	3.79917	362	2.95968	313	3.62779	318	4.80752e-06	-0.72863	down	--	--	Cellular Component: centrosome (GO:0005813);; Molecular Function: gamma-tubulin binding (GO:0043015);; Biological Process: cilium assembly (GO:0060271);; Biological Process: regulation of microtubule cytoskeleton organization (GO:0070507);;	K16802|0.0e+00|hsa:80321|K16802 centrosomal protein CEP70 | (RefSeq) CEP70, BITE; centrosomal protein 70	--	--	--	--	Centrosomal protein of 70 kDa OS=Homo sapiens OX=9606 GN=CEP70 PE=1 SV=2	S	Function unknown	centrosomal protein of 70 kDa isoform 1 [Homo sapiens]
ENSG00000114200	BCHE	6.0146	701	6.24007	692	7.9217	974	4.78178	506	3.02289	306	3.90678	380	0.000642424	-0.683368	down	[I]	Lipid transport and metabolism	Molecular Function: cholinesterase activity (GO:0004104);;	K01050|1.9e-306|hsa:590|K01050 cholinesterase [EC:3.1.1.8] | (RefSeq) BCHE, BCHED, CHE1, CHE2, E1; butyrylcholinesterase	--	[T]	Signal transduction mechanisms	Carboxylesterase family	Cholinesterase OS=Homo sapiens OX=9606 GN=BCHE PE=1 SV=1	I	Lipid transport and metabolism	BCHE isoform 3 [Pan troglodytes]
ENSG00000114268	PFKFB4	2.96851	575	5.17516	874	3.62869	674	2.13676	342	2.52587	419	2.16277	302	0.000403459	-0.711746	down	[E]	Amino acid transport and metabolism	Molecular Function: 6-phosphofructo-2-kinase activity (GO:0003873);; Molecular Function: ATP binding (GO:0005524);; Biological Process: fructose metabolic process (GO:0006000);; Biological Process: fructose 2,6-bisphosphate metabolic process (GO:0006003);;	K19030|7.0e-276|hsa:5210|K19030 6-phosphofructo-2-kinase / fructose-2,6-biphosphatase 4 [EC:2.7.1.105 3.1.3.46] | (RefSeq) PFKFB4; 6-phosphofructo-2-kinase/fructose-2,6-biphosphatase 4	Fructose and mannose metabolism (ko00051);; AMPK signaling pathway (ko04152)	[G]	Carbohydrate transport and metabolism	6-phosphofructo-2-kinase	6-phosphofructo-2-kinase/fructose-2,6-bisphosphatase 4 OS=Homo sapiens OX=9606 GN=PFKFB4 PE=1 SV=6	G	Carbohydrate transport and metabolism	6-phosphofructo-2-kinase/fructose-2,6-bisphosphatase 4 isoform b [Homo sapiens]
ENSG00000114416	FXR1	19.1333	6465	50.2116	7494	33.9299	7603	20.7277	3839	21.3766	3148	24.7093	3504	1.71404e-08	-0.737582	down	--	--	Molecular Function: mRNA binding (GO:0003729);; Biological Process: regulation of translation (GO:0006417);;	K15516|0.0e+00|ggo:101125288|K15516 fragile X mental retardation protein | (RefSeq) FXR1; fragile X mental retardation syndrome-related protein 1 isoform X4	RNA transport (ko03013)	--	--	Fragile X-related 1 protein C-terminal region 2	Fragile X mental retardation syndrome-related protein 1 OS=Homo sapiens OX=9606 GN=FXR1 PE=1 SV=3	S	Function unknown	fragile X mental retardation syndrome-related protein 1 isoform X4 [Macaca mulatta]
ENSG00000114626	ABTB1	5.17745	518	5.15175	477	4.04043	407	2.29015	203	3.05393	276	3.37936	270	0.00448352	-0.598227	down	--	--	Cellular Component: ubiquitin ligase complex (GO:0000151);; Molecular Function: molecular_function (GO:0003674);; Molecular Function: binding (GO:0005488);; Molecular Function: protein binding (GO:0005515);; Cellular Component: cellular_component (GO:0005575);; Cellular Component: intracellular (GO:0005622);; Cellular Component: cell (GO:0005623);; Cellular Component: nucleus (GO:0005634);; Cellu…	K10520|4.3e-195|hsa:80325|K10520 ankyrin repeat and BTB/POZ domain-containing protein 1 | (RefSeq) ABTB1, BPOZ, BTB3, BTBD21, EF1ABP, PP2259; ankyrin repeat and BTB domain containing 1	--	--	--	BTB/POZ domain	Ankyrin repeat and BTB/POZ domain-containing protein 1 OS=Homo sapiens OX=9606 GN=ABTB1 PE=1 SV=1	S	Function unknown	ankyrin repeat and BTB/POZ domain-containing protein 1 isoform 1 [Homo sapiens]
ENSG00000114737	CISH	1.02757	114	0.743785	76	1.02448	114	0.636964	62	0.45454	46	0.347169	30	0.00674123	-0.839769	down	--	--	Biological Process: protein ubiquitination (GO:0016567);; Biological Process: intracellular signal transduction (GO:0035556);;	K04701|2.8e-147|mcf:102119548|K04701 cytokine inducible SH2-containing protein | (RefSeq) CISH; cytokine inducible SH2 containing protein	JAK-STAT signaling pathway (ko04630);; Prolactin signaling pathway (ko04917)	[T]	Signal transduction mechanisms	SH2 domain	Cytokine-inducible SH2-containing protein OS=Homo sapiens OX=9606 GN=CISH PE=1 SV=1	O	Posttranslational modification, protein turnover, chaperones	cytokine-inducible SH2-containing protein isoform 1 [Homo sapiens]
ENSG00000114790	ARHGEF26	1.08263	282	1.4931	339	1.55252	376	0.798651	165	0.683279	150	0.616056	122	7.1745e-05	-0.894794	down	--	--	Biological Process: endothelial cell morphogenesis (GO:0001886);; Molecular Function: guanyl-nucleotide exchange factor activity (GO:0005085);; Biological Process: ruffle assembly (GO:0097178);;	K13744|0.0e+00|hsa:26084|K13744 Rho guanine nucleotide exchange factor 26 | (RefSeq) ARHGEF26, CSGEF, HMFN1864, SGEF; Rho guanine nucleotide exchange factor 26	Bacterial invasion of epithelial cells (ko05100);; Salmonella infection (ko05132)	[T]	Signal transduction mechanisms	RhoGEF domain	Rho guanine nucleotide exchange factor 26 OS=Homo sapiens OX=9606 GN=ARHGEF26 PE=1 SV=4	T	Signal transduction mechanisms	rho guanine nucleotide exchange factor 26 isoform 1 [Homo sapiens]
ENSG00000115257	PCSK4	0.685395	97	0.510194	68	0.37827	55	0.322826	39	0.156111	19	0.179244	18	0.00103021	-1.2345	down	[O]	Posttranslational modification, protein turnover, chaperones	Cellular Component: acrosomal membrane (GO:0002080);; Molecular Function: serine-type endopeptidase activity (GO:0004252);; Biological Process: binding of sperm to zona pellucida (GO:0007339);; Biological Process: acrosome reaction (GO:0007340);; Biological Process: sperm capacitation (GO:0048240);;	K08671|0.0e+00|hsa:54760|K08671 proprotein convertase subtilisin/kexin type 4 [EC:3.4.21.-] | (RefSeq) PCSK4, PC4, SPC5; proprotein convertase subtilisin/kexin type 4	--	[O]	Posttranslational modification, protein turnover, chaperones	Subtilase family	Proprotein convertase subtilisin/kexin type 4 OS=Homo sapiens OX=9606 GN=PCSK4 PE=1 SV=2	O	Posttranslational modification, protein turnover, chaperones	proprotein convertase subtilisin/kexin type 4 preproprotein [Homo sapiens]
ENSG00000115271	GCA	2.51434	262	2.11994	203	2.58689	279	1.50573	137	1.37735	123	1.54419	129	0.00650792	-0.625657	down	--	--	Molecular Function: calcium ion binding (GO:0005509);; Cellular Component: cytosol (GO:0005829);;	K08585|4.4e-31|lak:106156774|K08585 calpain, invertebrate [EC:3.4.22.-] | (RefSeq) calpain-A	--	[T]	Signal transduction mechanisms	EF hand	Grancalcin OS=Homo sapiens OX=9606 GN=GCA PE=1 SV=2	S	Function unknown	grancalcin isoform b [Homo sapiens]
ENSG00000115368	WDR75	14.1821	2098	13.972	2482	15.5376	2333	8.42751	1300	6.83208	963	7.6369	1092	6.34364e-08	-0.743905	down	--	--	Cellular Component: cellular_component (GO:0005575);; Cellular Component: intracellular (GO:0005622);; Cellular Component: cell (GO:0005623);; Cellular Component: nucleus (GO:0005634);; Cellular Component: nucleoplasm (GO:0005654);; Cellular Component: nucleolus (GO:0005730);; Biological Process: nucleobase-containing compound metabolic process (GO:0006139);; Biological Process: regulation of tra…	K14552|2.2e-35|csab:103217504|K14552 NET1-associated nuclear protein 1 (U3 small nucleolar RNA-associated protein 17) | (RefSeq) WDR75; WD repeat domain 75	Ribosome biogenesis in eukaryotes (ko03008)	[R]	General function prediction only	--	WD repeat-containing protein 75 OS=Homo sapiens OX=9606 GN=WDR75 PE=1 SV=1	S	Function unknown	WDR75 isoform 5 [Pan troglodytes]
ENSG00000115380	EFEMP1	82.0849	12384	87.5871	11851	90.6322	13164	60.1844	7826	44.4013	5767	50.803	6029	9.43843e-07	-0.629134	down	--	--	Molecular Function: epidermal growth factor-activated receptor activity (GO:0005006);; Molecular Function: calcium ion binding (GO:0005509);;	K18262|2.8e-235|hsa:2202|K18262 EGF-containing fibulin-like extracellular matrix protein 1 | (RefSeq) EFEMP1, DHRD, DRAD, FBLN3, FBNL, FIBL-3, MLVT, MTLV, S1-5; EGF containing fibulin extracellular matrix protein 1	--	[T]	Signal transduction mechanisms	Calcium-binding EGF domain	EGF-containing fibulin-like extracellular matrix protein 1 OS=Homo sapiens OX=9606 GN=EFEMP1 PE=1 SV=2	O	Posttranslational modification, protein turnover, chaperones	EGF-containing fibulin-like extracellular matrix protein 1 isoform X1 [Pan troglodytes]
ENSG00000115392	FANCL	8.22663	711	8.73822	682	8.63046	742	4.77503	356	4.75928	371	5.68113	397	7.51142e-05	-0.618138	down	--	--	Molecular Function: ubiquitin-protein transferase activity (GO:0004842);; Cellular Component: nuclear body (GO:0016604);; Biological Process: interstrand cross-link repair (GO:0036297);; Cellular Component: intracellular membrane-bounded organelle (GO:0043231);; Cellular Component: Fanconi anaemia nuclear complex (GO:0043240);;	K10606|8.9e-221|ggo:101144163|K10606 E3 ubiquitin-protein ligase FANCL [EC:2.3.2.27] | (RefSeq) FANCL; E3 ubiquitin-protein ligase FANCL isoform X2	Fanconi anemia pathway (ko03460);; Ubiquitin mediated proteolysis (ko04120)	[O]	Posttranslational modification, protein turnover, chaperones	FANCL UBC-like domain 3	E3 ubiquitin-protein ligase FANCL OS=Homo sapiens OX=9606 GN=FANCL PE=1 SV=2	O	Posttranslational modification, protein turnover, chaperones	E3 ubiquitin-protein ligase FANCL isoform X1 [Pan paniscus]
ENSG00000115594	IL1R1	8.31187	2188	8.364	2079	8.92357	2371	5.58411	1294	5.04225	1054	5.03059	1031	5.51528e-09	-0.672681	down	--	--	Molecular Function: interleukin-1, Type I, activating receptor activity (GO:0004909);; Cellular Component: integral component of membrane (GO:0016021);;	K04386|0.0e+00|hsa:3554|K04386 interleukin 1 receptor type I | (RefSeq) IL1R1, CD121A, D2S1473, IL-1R-alpha, IL1R, IL1RA, P80; interleukin 1 receptor type 1	MAPK signaling pathway (ko04010);; Cytokine-cytokine receptor interaction (ko04060);; NF-kappa B signaling pathway (ko04064);; Osteoclast differentiation (ko04380);; Hematopoietic cell lineage (ko04640);; Th17 cell differentiation (ko04659);; Inflammatory mediator regulation of TRP channels (ko04750);; Pathogenic Escherichia coli infection (ko05130);; Shigellosis (ko05131);; Amoebiasis (ko05146);…	--	--	TIR domain	Interleukin-1 receptor type 1 OS=Homo sapiens OX=9606 GN=IL1R1 PE=1 SV=1	U	Intracellular trafficking, secretion, and vesicular transport	interleukin-1 receptor type 1 isoform 1 precursor [Homo sapiens]
ENSG00000115816	CEBPZ	11.1459	2088	14.0837	2411	13.8619	2600	7.45331	1201	7.10275	1139	8.55607	1236	6.65704e-08	-0.684986	down	--	--	Biological Process: ribosome biogenesis (GO:0042254);;	K14832|0.0e+00|hsa:10153|K14832 ribosome biogenesis protein MAK21 | (RefSeq) CEBPZ, CBF, CBF2, HSP-CBF, NOC1; CCAAT enhancer binding protein zeta	--	[JK]	Translation, ribosomal structure and biogenesis;; Transcription	CBF/Mak21 family	CCAAT/enhancer-binding protein zeta OS=Homo sapiens OX=9606 GN=CEBPZ PE=1 SV=3	J	Translation, ribosomal structure and biogenesis	CCAAT/enhancer-binding protein zeta [Homo sapiens]
ENSG00000116574	RHOU	2.29985	544	3.33261	721	2.55342	607	1.5534	316	1.70695	346	1.67725	306	0.000270624	-0.657009	down	[R]	General function prediction only	Biological Process: G1/S transition of mitotic cell cycle (GO:0000082);; Molecular Function: GTPase activity (GO:0003924);; Molecular Function: GTP binding (GO:0005525);; Biological Process: regulation of cell shape (GO:0008360);; Biological Process: Rac protein signal transduction (GO:0016601);; Biological Process: actin cytoskeleton organization (GO:0030036);;	K07865|7.6e-131|cjc:100410538|K07865 Ras homolog gene family, member U | (RefSeq) RHOU; ras homolog family member U	--	[R]	General function prediction only	Ras family	Rho-related GTP-binding protein RhoU OS=Homo sapiens OX=9606 GN=RHOU PE=1 SV=1	S	Function unknown	rho-related GTP-binding protein RhoU [Callithrix jacchus]
ENSG00000116711	PLA2G4A	2.88585	449	3.12783	445	3.45719	540	1.95619	262	1.50645	201	1.86816	224	0.00010465	-0.756672	down	--	--	Molecular Function: phospholipase A2 activity (GO:0004623);; Molecular Function: calcium ion binding (GO:0005509);; Cellular Component: cytoplasm (GO:0005737);; Biological Process: phospholipid catabolic process (GO:0009395);;	K16342|0.0e+00|hsa:5321|K16342 cytosolic phospholipase A2 [EC:3.1.1.4] | (RefSeq) PLA2G4A, GURDP, PLA2G4, cPLA2, cPLA2-alpha; phospholipase A2 group IVA	Glycerophospholipid metabolism (ko00564);; Ether lipid metabolism (ko00565);; Arachidonic acid metabolism (ko00590);; Linoleic acid metabolism (ko00591);; alpha-Linolenic acid metabolism (ko00592);; MAPK signaling pathway (ko04010);; Ras signaling pathway (ko04014);; Phospholipase D signaling pathway (ko04072);; Necroptosis (ko04217);; Vascular smooth muscle contraction (ko04270);; VEGF signaling…	[I]	Lipid transport and metabolism	Lysophospholipase catalytic domain	Cytosolic phospholipase A2 OS=Homo sapiens OX=9606 GN=PLA2G4A PE=1 SV=2	I	Lipid transport and metabolism	cytosolic phospholipase A2 isoform 1 [Homo sapiens]
ENSG00000117114	ADGRL2	2.22139	713	2.95601	809	2.33526	749	1.27431	345	1.31865	350	1.5233	373	1.44981e-06	-0.78574	down	--	--	Molecular Function: G-protein coupled receptor activity (GO:0004930);; Biological Process: G-protein coupled receptor signaling pathway (GO:0007186);; Cellular Component: membrane (GO:0016020);; Cellular Component: integral component of membrane (GO:0016021);; Molecular Function: carbohydrate binding (GO:0030246);;	K04593|0.0e+00|rbb:108535593|K04593 adhesion G protein-coupled receptor L2 | (RefSeq) ADGRL2; adhesion G protein-coupled receptor L2	--	[T]	Signal transduction mechanisms	Latrophilin Cytoplasmic C-terminal region	Adhesion G protein-coupled receptor L2 OS=Homo sapiens OX=9606 GN=ADGRL2 PE=1 SV=2	S	Function unknown	adhesion G protein-coupled receptor L2 isoform X3 [Homo sapiens]
ENSG00000117399	CDC20	87.047	7965	75.939	6352	76.0528	6984	43.9608	3452	52.0667	4090	47.4442	3347	1.72966e-08	-0.66466	down	[R]	General function prediction only	Molecular Function: anaphase-promoting complex binding (GO:0010997);; Biological Process: cell division (GO:0051301);; Molecular Function: ubiquitin-protein transferase activator activity (GO:0097027);; Biological Process: positive regulation of ubiquitin protein ligase activity (GO:1904668);;	K03363|7.4e-284|ggo:101152075|K03363 cell division cycle 20, cofactor of APC complex | (RefSeq) CDC20; cell division cycle protein 20 homolog	Cell cycle (ko04110);; Oocyte meiosis (ko04114);; Ubiquitin mediated proteolysis (ko04120);; Human T-cell leukemia virus 1 infection (ko05166);; Viral carcinogenesis (ko05203)	[DO]	Cell cycle control, cell division, chromosome partitioning;; Posttranslational modification, protein turnover, chaperones	WD domain, G-beta repeat	Cell division cycle protein 20 homolog OS=Homo sapiens OX=9606 GN=CDC20 PE=1 SV=2	D	Cell cycle control, cell division, chromosome partitioning	cell division cycle protein 20 homolog [Homo sapiens]
ENSG00000117650	NEK2	8.31727	957	9.1312	953	8.9615	1033	4.99072	485	4.94371	484	6.12957	539	4.01411e-06	-0.657007	down	[T]	Signal transduction mechanisms	Molecular Function: protein kinase activity (GO:0004672);; Molecular Function: ATP binding (GO:0005524);;	K20872|1.0e-239|hsa:4751|K20872 NIMA (never in mitosis gene a)-related kinase 2 [EC:2.7.11.1] | (RefSeq) NEK2, HsPK21, NEK2A, NLK1, PPP1R111, RP67; NIMA related kinase 2	--	[V]	Defense mechanisms	Protein kinase domain	Serine/threonine-protein kinase Nek2 OS=Homo sapiens OX=9606 GN=NEK2 PE=1 SV=1	T	Signal transduction mechanisms	serine/threonine-protein kinase Nek2 isoform X1 [Pan paniscus]
ENSG00000117724	CENPF	8.39627	4674	13.9892	7121	11.2843	6283	4.67382	2240	5.01018	2375	6.09439	2611	1.63513e-09	-1.02284	down	--	--	Biological Process: cell cycle checkpoint (GO:0000075);; Biological Process: mitotic cell cycle (GO:0000278);; Cellular Component: chromosome, centromeric region (GO:0000775);; Cellular Component: kinetochore (GO:0000776);; Cellular Component: condensed chromosome kinetochore (GO:0000777);; Cellular Component: condensed chromosome, centromeric region (GO:0000779);; Cellular Component: condensed c…	K11499|0.0e+00|hsa:1063|K11499 centromere protein F | (RefSeq) CENPF, CENF, CILD31, PRO1779, STROMS, hcp-1; centromere protein F	--	--	--	Cenp-F N-terminal domain	Centromere protein F OS=Homo sapiens OX=9606 GN=CENPF PE=1 SV=3	S	Function unknown	centromere protein F [Homo sapiens]
ENSG00000117859	OSBPL9	18.4148	2741	21.207	2903	20.4965	3041	13.6466	1689	10.8784	1362	13.6582	1569	1.59413e-06	-0.606375	down	--	--	Biological Process: lipid transport (GO:0006869);;	K20465|0.0e+00|hsa:114883|K20465 oxysterol-binding protein-related protein 9/10/11 | (RefSeq) OSBPL9, ORP-9, ORP9; oxysterol binding protein like 9	--	[T]	Signal transduction mechanisms	Oxysterol-binding protein	Oxysterol-binding protein-related protein 9 OS=Homo sapiens OX=9606 GN=OSBPL9 PE=1 SV=2	S	Function unknown	oxysterol-binding protein-related protein 9 isoform X4 [Pan paniscus]
ENSG00000118193	KIF14	2.02675	756	3.95336	1420	2.96328	1167	1.5827	531	1.60024	513	2.0476	613	0.000920816	-0.714861	down	--	--	Molecular Function: microtubule motor activity (GO:0003777);; Molecular Function: ATP binding (GO:0005524);; Biological Process: microtubule-based movement (GO:0007018);; Molecular Function: microtubule binding (GO:0008017);;	K17915|0.0e+00|hsa:9928|K17915 kinesin family member 14 | (RefSeq) KIF14, MCPH20, MKS12; kinesin family member 14	--	[Z]	Cytoskeleton	Kinesin motor domain	Kinesin-like protein KIF14 OS=Homo sapiens OX=9606 GN=KIF14 PE=1 SV=1	Z	Cytoskeleton	kinesin-like protein KIF14 isoform 1 [Homo sapiens]
ENSG00000118482	PHF3	4.95855	2091	9.11891	3543	6.61014	2775	4.06357	1402	3.52241	1217	4.66915	1540	0.000176654	-0.717342	down	--	--	Biological Process: transcription, DNA-templated (GO:0006351);; Molecular Function: metal ion binding (GO:0046872);;	K17596|6.5e-68|cpic:101946776|K17596 SPOC domain-containing protein 1 | (RefSeq) SPOCD1; SPOC domain containing 1	--	[K]	Transcription	Transcription factor S-II (TFIIS), central domain	PHD finger protein 3 OS=Homo sapiens OX=9606 GN=PHF3 PE=1 SV=3	S	Function unknown	PHD finger protein 3 isoform 1 [Homo sapiens]
ENSG00000118971	CCND2	1.66239	583	1.42064	455	1.48374	523	0.433344	131	0.539685	162	0.348148	95	4.55215e-15	-1.71154	down	--	--	Cellular Component: host cell nucleus (GO:0042025);;	K10151|1.3e-163|ggo:101139749|K10151 G1/S-specific cyclin-D2 | (RefSeq) CCND2; G1/S-specific cyclin-D2	FoxO signaling pathway (ko04068);; Cell cycle (ko04110);; p53 signaling pathway (ko04115);; PI3K-Akt signaling pathway (ko04151);; Cellular senescence (ko04218);; Wnt signaling pathway (ko04310);; Hedgehog signaling pathway (ko04340);; Hippo signaling pathway (ko04390);; Focal adhesion (ko04510);; JAK-STAT signaling pathway (ko04630);; Prolactin signaling pathway (ko04917);; Measles (ko05162);; H…	[D]	Cell cycle control, cell division, chromosome partitioning	Cyclin, N-terminal domain	G1/S-specific cyclin-D2 OS=Homo sapiens OX=9606 GN=CCND2 PE=1 SV=1	D	Cell cycle control, cell division, chromosome partitioning	G1/S-specific cyclin-D2 [Homo sapiens]
ENSG00000119326	CTNNAL1	39.4783	5365	40.7624	5055	40.2492	5492	22.1643	2567	20.212	2331	22.4595	2358	1.25911e-13	-0.828921	down	--	--	Biological Process: cell adhesion (GO:0007155);; Biological Process: Rho protein signal transduction (GO:0007266);; Molecular Function: cadherin binding (GO:0045296);; Molecular Function: actin filament binding (GO:0051015);;	K14712|6.3e-276|oaa:100083193|K14712 solute carrier family 39 (zinc transporter), member 6 | (RefSeq) uncharacterized protein LOC100083193 isoform X1	--	[W]	Extracellular structures	Vinculin family	Alpha-catulin OS=Homo sapiens OX=9606 GN=CTNNAL1 PE=1 SV=2	S	Function unknown	alpha-catulin isoform b [Homo sapiens]
ENSG00000119397	CNTRL	2.53685	701	3.15969	918	2.81767	847	0.868719	305	1.32817	394	1.61376	397	3.17838e-06	-0.867379	down	--	--	Cellular Component: microtubule organizing center (GO:0005815);; Molecular Function: cytoskeletal protein binding (GO:0008092);; Biological Process: regulation of cytoskeleton organization (GO:0051493);;	K16770|0.0e+00|hsa:11064|K16770 centriolin | (RefSeq) CNTRL, CEP1, CEP110, FAN, bA165P4.1; centriolin	--	--	--	Leucine-rich repeat	Centriolin OS=Homo sapiens OX=9606 GN=CNTRL PE=1 SV=2	S	Function unknown	centriolin isoform 1 [Homo sapiens]
ENSG00000119514	GALNT12	4.98749	738	5.50117	744	4.5849	681	2.77516	353	3.06106	388	2.61977	299	1.58436e-06	-0.761062	down	[G]	Carbohydrate transport and metabolism	Cellular Component: Golgi membrane (GO:0000139);; Biological Process: protein glycosylation (GO:0006486);; Cellular Component: integral component of membrane (GO:0016021);; Molecular Function: transferase activity, transferring glycosyl groups (GO:0016757);; Molecular Function: carbohydrate binding (GO:0030246);;	K00710|0.0e+00|hsa:79695|K00710 polypeptide N-acetylgalactosaminyltransferase [EC:2.4.1.41] | (RefSeq) GALNT12, CRCS1, GalNAc-T12; polypeptide N-acetylgalactosaminyltransferase 12	Mucin type O-glycan biosynthesis (ko00512);; Other types of O-glycan biosynthesis (ko00514)	[O]	Posttranslational modification, protein turnover, chaperones	Glycosyl transferase family 2	Polypeptide N-acetylgalactosaminyltransferase 12 OS=Homo sapiens OX=9606 GN=GALNT12 PE=1 SV=3	S	Function unknown	polypeptide N-acetylgalactosaminyltransferase 12 [Homo sapiens]
ENSG00000119684	MLH3	1.85847	710	2.26165	772	2.28797	862	1.52996	455	0.95768	334	1.5176	471	0.00135065	-0.585644	down	[L]	Replication, recombination and repair	Molecular Function: ATP binding (GO:0005524);; Biological Process: mismatch repair (GO:0006298);; Molecular Function: ATPase activity (GO:0016887);; Molecular Function: mismatched DNA binding (GO:0030983);; Cellular Component: mismatch repair complex (GO:0032300);;	K08739|0.0e+00|hsa:27030|K08739 DNA mismatch repair protein MLH3 | (RefSeq) MLH3, HNPCC7; mutL homolog 3	Mismatch repair (ko03430)	[L]	Replication, recombination and repair	MutL C terminal dimerisation domain	DNA mismatch repair protein Mlh3 OS=Homo sapiens OX=9606 GN=MLH3 PE=1 SV=3	L	Replication, recombination and repair	DNA mismatch repair protein Mlh3 isoform 1 [Homo sapiens]
ENSG00000119969	HELLS	7.00481	1451	6.97551	1254	7.22299	1460	4.35857	711	3.93859	680	4.49112	666	1.34081e-09	-0.712283	down	[S]	Function unknown	Cellular Component: chromosome, centromeric region (GO:0000775);; Cellular Component: chromatin (GO:0000785);; Cellular Component: heterochromatin (GO:0000792);; Biological Process: urogenital system development (GO:0001655);; Biological Process: cell activation (GO:0001775);; Biological Process: immune system process (GO:0002376);; Biological Process: immune system development (GO:0002520);; Bio…	K19001|3.2e-152|hsa:3070|K19001 ATP-dependent DNA helicase | (RefSeq) HELLS, ICF4, LSH, Nbla10143, PASG, SMARCA6; helicase, lymphoid specific	--	[K]	Transcription	Helicase conserved C-terminal domain	Lymphoid-specific helicase OS=Homo sapiens OX=9606 GN=HELLS PE=1 SV=1	L	Replication, recombination and repair	helicase, lymphoid-specific, isoform CRA_g [Homo sapiens]
ENSG00000120647	CCDC77	3.27778	400	2.95797	335	3.76922	464	2.66348	266	1.67418	168	2.29253	203	0.00725697	-0.604653	down	--	--	Cellular Component: cellular_component (GO:0005575);; Cellular Component: intracellular (GO:0005622);; Cellular Component: cell (GO:0005623);; Cellular Component: centrosome (GO:0005813);; Cellular Component: microtubule organizing center (GO:0005815);; Cellular Component: cytoskeleton (GO:0005856);; Cellular Component: microtubule cytoskeleton (GO:0015630);; Cellular Component: organelle (GO:004…	K16757|2.2e-264|hsa:84318|K16757 coiled-coil domain-containing protein 77 | (RefSeq) CCDC77; coiled-coil domain containing 77	--	--	--	--	Coiled-coil domain-containing protein 77 OS=Homo sapiens OX=9606 GN=CCDC77 PE=1 SV=1	S	Function unknown	coiled-coil domain-containing protein 77 isoform a [Homo sapiens]
ENSG00000120688	WBP4	7.98133	1133	9.30532	1207	8.93537	1273	5.46093	667	4.2336	514	6.0797	666	1.06055e-05	-0.660691	down	--	--	Biological Process: mRNA splicing, via spliceosome (GO:0000398);; Molecular Function: nucleic acid binding (GO:0003676);; Cellular Component: nucleus (GO:0005634);; Molecular Function: zinc ion binding (GO:0008270);;	K13220|2.6e-156|hsa:11193|K13220 WW domain-binding protein 4 | (RefSeq) WBP4, FBP21; WW domain binding protein 4	--	[A]	RNA processing and modification	WW domain	WW domain-binding protein 4 OS=Homo sapiens OX=9606 GN=WBP4 PE=1 SV=1	S	Function unknown	WW domain-binding protein 4 [Homo sapiens]
ENSG00000120756	PLS1	1.0396	209	1.13919	209	1.04325	196	0.837812	130	0.460774	73	0.588987	92	0.00482564	-0.757232	down	--	--	Molecular Function: calcium ion binding (GO:0005509);; Molecular Function: actin filament binding (GO:0051015);; Biological Process: actin filament bundle assembly (GO:0051017);;	K17275|0.0e+00|ggo:101143926|K17275 plastin-1 | (RefSeq) PLS1; plastin-1	--	[Z]	Cytoskeleton	Calponin homology (CH) domain	Plastin-1 OS=Homo sapiens OX=9606 GN=PLS1 PE=1 SV=2	Z	Cytoskeleton	plastin-1 [Homo sapiens]
ENSG00000120832	MTERF2	2.89074	415	3.11118	342	2.8786	396	1.86386	199	2.01384	215	1.75629	195	0.0013464	-0.615402	down	--	--	Molecular Function: double-stranded DNA binding (GO:0003690);; Biological Process: regulation of transcription, DNA-templated (GO:0006355);; Cellular Component: mitochondrial nucleoid (GO:0042645);;	K15031|4.6e-217|hsa:80298|K15031 transcription termination factor, mitochondrial | (RefSeq) MTERF2, MTERFD3, mTERFL; mitochondrial transcription termination factor 2	--	[KR]	Transcription;; General function prediction only	mTERF	Transcription termination factor 2, mitochondrial OS=Homo sapiens OX=9606 GN=MTERF2 PE=1 SV=2	S	Function unknown	transcription termination factor 2, mitochondrial precursor [Homo sapiens]
ENSG00000120875	DUSP4	3.44683	1033	4.37883	1187	3.39039	1011	2.28255	581	2.31191	587	2.37439	547	9.66564e-06	-0.616754	down	[T]	Signal transduction mechanisms	Molecular Function: protein tyrosine phosphatase activity (GO:0004725);; Molecular Function: MAP kinase tyrosine/serine/threonine phosphatase activity (GO:0017017);;	K04459|4.3e-226|hsa:1846|K04459 dual specificity MAP kinase phosphatase [EC:3.1.3.16 3.1.3.48] | (RefSeq) DUSP4, HVH2, MKP-2, MKP2, TYP; dual specificity phosphatase 4	MAPK signaling pathway (ko04010)	[V]	Defense mechanisms	Dual specificity phosphatase, catalytic domain	Dual specificity protein phosphatase 4 OS=Homo sapiens OX=9606 GN=DUSP4 PE=1 SV=1	T	Signal transduction mechanisms	dual specificity protein phosphatase 4 isoform 1 [Homo sapiens]
ENSG00000120899	PTK2B	3.63391	833	4.04291	841	3.97392	891	2.69588	528	2.35759	447	2.18069	370	2.02487e-05	-0.635844	down	[T]	Signal transduction mechanisms	Biological Process: regulation of leukocyte chemotaxis (GO:0002688);; Molecular Function: non-membrane spanning protein tyrosine kinase activity (GO:0004715);; Molecular Function: ATP binding (GO:0005524);; Cellular Component: cytoskeleton (GO:0005856);; Biological Process: signal transduction (GO:0007165);; Biological Process: regulation of cell adhesion (GO:0030155);; Biological Process: regula…	K05871|0.0e+00|hsa:2185|K05871 focal adhesion kinase 2 [EC:2.7.10.2] | (RefSeq) PTK2B, CADTK, CAKB, FADK2, FAK2, PKB, PTK, PYK2, RAFTK; protein tyrosine kinase 2 beta	Calcium signaling pathway (ko04020);; Chemokine signaling pathway (ko04062);; Phospholipase D signaling pathway (ko04072);; Natural killer cell mediated cytotoxicity (ko04650);; Leukocyte transendothelial migration (ko04670);; GnRH signaling pathway (ko04912);; Yersinia infection (ko05135);; Hepatitis B (ko05161);; Human cytomegalovirus infection (ko05163);; Human immunodeficiency virus 1 infecti…	[T]	Signal transduction mechanisms	Protein tyrosine and serine/threonine kinase	Protein-tyrosine kinase 2-beta OS=Homo sapiens OX=9606 GN=PTK2B PE=1 SV=2	T	Signal transduction mechanisms	protein-tyrosine kinase 2-beta isoform a [Homo sapiens]
ENSG00000121104	FAM117A	1.16541	146	1.14382	129	0.891906	115	0.532411	59	0.669051	72	0.393312	39	0.00141995	-0.906151	down	--	--	--	K20407|1.4e-26|salp:111958676|K20407 WD repeat-containing protein mio | (RefSeq) GATOR complex protein MIOS	mTOR signaling pathway (ko04150)	--	--	Protein Family FAM117	Protein FAM117A OS=Homo sapiens OX=9606 GN=FAM117A PE=1 SV=1	S	Function unknown	protein FAM117A [Homo sapiens]
ENSG00000121316	PLBD1	0.596094	79	0.466373	56	0.384848	51	0.202427	23	0.219251	25	0.143446	15	0.000350474	-1.26064	down	--	--	Molecular Function: phospholipase activity (GO:0004620);; Biological Process: lipid catabolic process (GO:0016042);;	K16943|1.3e-39|egl:EGR_01732|K16943 septin 4 | (RefSeq) Septin-5	--	[T]	Signal transduction mechanisms	Phospholipase B	Phospholipase B-like 1 OS=Homo sapiens OX=9606 GN=PLBD1 PE=1 SV=2	S	Function unknown	phospholipase B-like 1 precursor [Homo sapiens]
ENSG00000121440	PDZRN3	4.83921	1112	5.88014	1235	4.53186	1046	3.20938	634	3.31581	650	3.01947	536	9.75362e-06	-0.604786	down	--	--	Molecular Function: zinc ion binding (GO:0008270);;	K15682|0.0e+00|hsa:23024|K15682 ligand of Numb protein X 3/4 [EC:2.3.2.27] | (RefSeq) PDZRN3, LNX3, SEMACAP3, SEMCAP3; PDZ domain containing ring finger 3	--	[S]	Function unknown	PDZ domain	E3 ubiquitin-protein ligase PDZRN3 OS=Homo sapiens OX=9606 GN=PDZRN3 PE=1 SV=2	O	Posttranslational modification, protein turnover, chaperones	E3 ubiquitin-protein ligase PDZRN3 isoform 1 [Homo sapiens]
ENSG00000121621	KIF18A	3.80978	736	5.02291	886	4.82347	935	2.09501	348	2.07885	344	1.84341	275	1.30557e-11	-1.10824	down	--	--	Molecular Function: microtubule motor activity (GO:0003777);; Molecular Function: ATP binding (GO:0005524);; Cellular Component: microtubule (GO:0005874);; Biological Process: microtubule-based movement (GO:0007018);; Molecular Function: microtubule binding (GO:0008017);;	K10401|0.0e+00|hsa:81930|K10401 kinesin family member 18/19 | (RefSeq) KIF18A, MS-KIF18A, PPP1R99; kinesin family member 18A	--	[Z]	Cytoskeleton	Kinesin motor domain	Kinesin-like protein KIF18A OS=Homo sapiens OX=9606 GN=KIF18A PE=1 SV=2	Z	Cytoskeleton	kinesin-like protein KIF18A [Homo sapiens]
ENSG00000122257	RBBP6	8.20874	2711	11.7666	3518	10.9217	3613	5.72027	1671	5.95648	1467	6.89981	1694	5.81489e-07	-0.723299	down	--	--	Molecular Function: nucleic acid binding (GO:0003676);; Biological Process: mRNA processing (GO:0006397);; Molecular Function: zinc ion binding (GO:0008270);; Molecular Function: ubiquitin protein ligase activity (GO:0061630);;	K10624|0.0e+00|hsa:5930|K10624 E3 ubiquitin-protein ligase RBBP6 [EC:2.3.2.27] | (RefSeq) RBBP6, MY038, P2P-R, PACT, RBQ-1, SNAMA; RB binding protein 6, ubiquitin ligase	--	[O]	Posttranslational modification, protein turnover, chaperones	DWNN domain	E3 ubiquitin-protein ligase RBBP6 OS=Homo sapiens OX=9606 GN=RBBP6 PE=1 SV=1	S	Function unknown	E3 ubiquitin-protein ligase RBBP6 isoform 1 [Homo sapiens]
ENSG00000122378	PRXL2A	2.18271	307	1.36352	281	1.39255	319	0.642045	122	0.916896	142	0.521196	87	2.85628e-06	-1.0748	down	--	--	Biological Process: regulation of immune system process (GO:0002682);; Biological Process: regulation of myeloid leukocyte differentiation (GO:0002761);; Molecular Function: molecular_function (GO:0003674);; Cellular Component: cellular_component (GO:0005575);; Cellular Component: intracellular (GO:0005622);; Cellular Component: cell (GO:0005623);; Cellular Component: cytoplasm (GO:0005737);; Bio…	K15717|1.5e-13|bacu:103000861|K15717 prostamide/prostaglandin F2alpha synthase [EC:1.11.1.20] | (RefSeq) FAM213B; family with sequence similarity 213 member B	Arachidonic acid metabolism (ko00590)	[S]	Function unknown	AhpC/TSA antioxidant enzyme	Peroxiredoxin-like 2A OS=Homo sapiens OX=9606 GN=PRXL2A PE=1 SV=3	O	Posttranslational modification, protein turnover, chaperones	peroxiredoxin-like 2A isoform 1 precursor [Homo sapiens]
ENSG00000122483	CCDC18	1.20648	281	2.21473	466	1.50922	387	0.947585	197	0.878271	180	0.90055	173	0.00188242	-0.75248	down	--	--	--	--	--	--	--	--	Coiled-coil domain-containing protein 18 OS=Homo sapiens OX=9606 GN=CCDC18 PE=1 SV=1	S	Function unknown	coiled-coil domain-containing protein 18 isoform a [Homo sapiens]
ENSG00000122545	2021-09-07	41.186	9378	61.4487	10993	56.4982	10823	31.6465	5962	29.1908	4978	36.6291	5293	5.92725e-07	-0.642483	down	--	--	Molecular Function: GTP binding (GO:0005525);; Cellular Component: septin complex (GO:0031105);;	K16944|4.5e-204|aju:106968654|K16944 septin 7 | (RefSeq) SEPT7; septin-7 isoform X4	--	[DZU]	Cell cycle control, cell division, chromosome partitioning;; Cytoskeleton;; Intracellular trafficking, secretion, and vesicular transport	Septin	Septin-7 OS=Homo sapiens OX=9606 GN=SEPTIN7 PE=1 SV=2	DZ	Cell cycle control, cell division, chromosome partitioning;; Cytoskeleton	septin-7 isoform X5 [Papio anubis]
ENSG00000122547	EEPD1	0.90757	234	0.933585	220	0.822556	213	0.563347	125	0.57547	127	0.546417	109	0.00916053	-0.586119	down	[L]	Replication, recombination and repair	--	K10260|1.2e-06|spis:111332327|K10260 F-box and WD-40 domain protein 7 | (RefSeq) F-box/WD repeat-containing protein 7-like	Ubiquitin mediated proteolysis (ko04120)	[K]	Transcription	Helix-hairpin-helix motif	Endonuclease/exonuclease/phosphatase family domain-containing protein 1 OS=Homo sapiens OX=9606 GN=EEPD1 PE=1 SV=2	L	Replication, recombination and repair	endonuclease/exonuclease/phosphatase family domain-containing protein 1 [Homo sapiens]
ENSG00000122824	NUDT10	0.666607	70	0.548409	52	0.63803	67	0.295293	27	0.296566	27	0.271214	23	0.00257421	-0.987843	down	[V]	Defense mechanisms	Molecular Function: hydrolase activity (GO:0016787);;	K07766|1.5e-92|hsa:170685|K07766 diphosphoinositol-polyphosphate diphosphatase [EC:3.6.1.52] | (RefSeq) NUDT10, APS2, DIPP3-alpha, DIPP3a; nudix hydrolase 10	--	[T]	Signal transduction mechanisms	NUDIX domain	Diphosphoinositol polyphosphate phosphohydrolase 3-alpha OS=Homo sapiens OX=9606 GN=NUDT10 PE=1 SV=1	L	Replication, recombination and repair	diphosphoinositol polyphosphate phosphohydrolase 3-alpha [Homo sapiens]
ENSG00000123200	ZC3H13	7.4839	3089	12.3722	4759	10.8321	4554	6.59372	2345	5.83229	2090	7.01435	2236	0.000294639	-0.597318	down	--	--	Biological Process: RNA methylation (GO:0001510);; Cellular Component: cellular_component (GO:0005575);; Cellular Component: intracellular (GO:0005622);; Cellular Component: cell (GO:0005623);; Cellular Component: nucleus (GO:0005634);; Cellular Component: nucleoplasm (GO:0005654);; Biological Process: nucleobase-containing compound metabolic process (GO:0006139);; Biological Process: cellular ar…	K22909|0.0e+00|hsa:23091|K22909 zinc finger CCCH domain-containing protein 13 | (RefSeq) ZC3H13, KIAA0853, Xio; zinc finger CCCH-type containing 13	--	[K]	Transcription	Zinc finger C-x8-C-x5-C-x3-H type (and similar)	Zinc finger CCCH domain-containing protein 13 OS=Homo sapiens OX=9606 GN=ZC3H13 PE=1 SV=1	S	Function unknown	zinc finger CCCH domain-containing protein 13 isoform 2 [Homo sapiens]
ENSG00000124126	PREX1	0.790295	246	0.935107	284	0.732853	232	0.478436	143	0.470722	146	0.453897	121	0.00897337	-0.600484	down	--		Molecular Function: guanyl-nucleotide exchange factor activity (GO:0005085);; Biological Process: intracellular signal transduction (GO:0035556);;	K12365|0.0e+00|hsa:57580|K12365 phosphatidylinositol-3,4,5-trisphosphate-dependent Rac exchanger 1 protein | (RefSeq) PREX1, P-REX1; phosphatidylinositol-3,4,5-trisphosphate dependent Rac exchange factor 1	Chemokine signaling pathway (ko04062);; Kaposi sarcoma-associated herpesvirus infection (ko05167)	--	--	RhoGEF domain	Phosphatidylinositol 3,4,5-trisphosphate-dependent Rac exchanger 1 protein OS=Homo sapiens OX=9606 GN=PREX1 PE=1 SV=3	T	Signal transduction mechanisms	phosphatidylinositol 3,4,5-trisphosphate-dependent Rac exchanger 1 protein [Homo sapiens]
ENSG00000124207	CSE1L	35.8749	6891	41.956	7368	42.6519	8229	25.4421	4203	23.5685	3871	26.6778	3954	4.48403e-07	-0.599489	down	--	--	Cellular Component: nucleus (GO:0005634);; Biological Process: intracellular protein transport (GO:0006886);; Molecular Function: Ran GTPase binding (GO:0008536);;	K18423|0.0e+00|aju:106984470|K18423 exportin-2 (importin alpha re-exporter) | (RefSeq) CSE1L; exportin-2	Salmonella infection (ko05132)	[YU]	Nuclear structure;; Intracellular trafficking, secretion, and vesicular transport	CAS/CSE protein, C-terminus	Exportin-2 OS=Homo sapiens OX=9606 GN=CSE1L PE=1 SV=3	O	Posttranslational modification, protein turnover, chaperones	exportin-2 [Macaca mulatta]
ENSG00000124374	PAIP2B	0.188717	65	0.156497	49	0.220761	76	0.092038	27	0.074017	22	0.084089	23	0.00135646	-1.08821	down	--	--	Molecular Function: translation repressor activity, nucleic acid binding (GO:0000900);; Biological Process: negative regulation of translational initiation (GO:0045947);;	--	--	--	--	Ataxin-2 C-terminal region	Polyadenylate-binding protein-interacting protein 2B OS=Homo sapiens OX=9606 GN=PAIP2B PE=1 SV=2	S	Function unknown	PREDICTED: polyadenylate-binding protein-interacting protein 2B isoform X1 [Macaca fascicularis]
ENSG00000124383	MPHOSPH10	12.787	1700	15.4623	1883	14.0626	1873	8.09848	925	7.85446	896	8.51183	868	6.52348e-10	-0.720637	down	--	--	Cellular Component: small nucleolar ribonucleoprotein complex (GO:0005732);; Biological Process: rRNA processing (GO:0006364);; Cellular Component: Mpp10 complex (GO:0034457);;	K14559|0.0e+00|hsa:10199|K14559 U3 small nucleolar RNA-associated protein MPP10 | (RefSeq) MPHOSPH10, CT90, MPP10, MPP10P, PPP1R106; M-phase phosphoprotein 10	Ribosome biogenesis in eukaryotes (ko03008)	[A]	RNA processing and modification	Mpp10 protein	U3 small nucleolar ribonucleoprotein protein MPP10 OS=Homo sapiens OX=9606 GN=MPHOSPH10 PE=1 SV=2	J	Translation, ribosomal structure and biogenesis	U3 small nucleolar ribonucleoprotein protein MPP10 [Homo sapiens]
ENSG00000124440	HIF3A	1.36078	245	1.99002	271	0.948215	264	0.819642	126	1.02223	159	1.01329	127	0.00572499	-0.622746	down	--	--	Cellular Component: nucleus (GO:0005634);; Biological Process: regulation of transcription, DNA-templated (GO:0006355);; Molecular Function: protein dimerization activity (GO:0046983);;	K09096|0.0e+00|hsa:64344|K09096 hypoxia-inducible factor 3 alpha | (RefSeq) HIF3A, HIF-3A, HIF3-alpha-1, IPAS, MOP7, PASD7, bHLHe17; hypoxia inducible factor 3 subunit alpha	--	[TK]	Signal transduction mechanisms;; Transcription	PAS fold	Hypoxia-inducible factor 3-alpha OS=Homo sapiens OX=9606 GN=HIF3A PE=1 SV=2	K	Transcription	hypoxia-inducible factor 3-alpha isoform c [Homo sapiens]
ENSG00000124795	DEK	40.4136	7239	52.1613	8434	46.7439	8467	28.1322	4364	26.4314	4039	29.6617	4062	1.05354e-07	-0.653445	down	--	--	Molecular Function: molecular_function (GO:0003674);; Molecular Function: chromatin binding (GO:0003682);; Molecular Function: binding (GO:0005488);; Molecular Function: protein binding (GO:0005515);; Cellular Component: cellular_component (GO:0005575);; Cellular Component: intracellular (GO:0005622);; Cellular Component: cell (GO:0005623);; Cellular Component: nucleus (GO:0005634);; Cellular Com…	K17046|6.5e-115|hsa:7913|K17046 protein DEK | (RefSeq) DEK, D6S231E; DEK proto-oncogene	--	[B]	Chromatin structure and dynamics	DEK C terminal domain	Protein DEK OS=Homo sapiens OX=9606 GN=DEK PE=1 SV=1	S	Function unknown	DEK isoform 1 [Pan troglodytes]
ENSG00000124920	MYRF	6.14609	1940	6.76881	1937	6.19161	1968	2.4003	652	2.94629	790	2.42828	589	9.3647e-25	-1.2281	down	--	--	Cellular Component: integral component of membrane (GO:0016021);;	--	--	[S]	Function unknown	Myelin gene regulatory factor C-terminal domain 2	Myelin regulatory factor OS=Homo sapiens OX=9606 GN=MYRF PE=1 SV=3	S	Function unknown	myelin regulatory factor isoform 2 precursor [Homo sapiens]
ENSG00000125351	UPF3B	5.23789	662	6.32465	735	4.51742	577	2.77361	304	2.60469	275	3.25702	320	5.40565e-06	-0.832754	down	--	--	Biological Process: nuclear-transcribed mRNA catabolic process, nonsense-mediated decay (GO:0000184);; Molecular Function: nucleic acid binding (GO:0003676);;	K14328|8.4e-200|csab:103247343|K14328 regulator of nonsense transcripts 3 | (RefSeq) UPF3B; UPF3 regulator of nonsense transcripts homolog B (yeast)	RNA transport (ko03013);; mRNA surveillance pathway (ko03015)	[A]	RNA processing and modification	Smg-4/UPF3 family	Regulator of nonsense transcripts 3B OS=Homo sapiens OX=9606 GN=UPF3B PE=1 SV=1	K	Transcription	regulator of nonsense transcripts 3B isoform 1 [Homo sapiens]
ENSG00000125384	PTGER2	4.45987	528	6.13891	675	5.09318	636	3.62307	376	3.73572	350	2.77561	258	0.000831672	-0.613345	down	--	--	Biological Process: response to acid chemical (GO:0001101);; Biological Process: skeletal system development (GO:0001501);; Biological Process: regulation of protein phosphorylation (GO:0001932);; Biological Process: positive regulation of protein phosphorylation (GO:0001934);; Biological Process: response to molecule of bacterial origin (GO:0002237);; Molecular Function: molecular_function (GO:0…	K04259|2.5e-196|hsa:5732|K04259 prostaglandin E receptor 2 | (RefSeq) PTGER2, EP2; prostaglandin E receptor 2	cAMP signaling pathway (ko04024);; Neuroactive ligand-receptor interaction (ko04080);; Inflammatory mediator regulation of TRP channels (ko04750);; Renin secretion (ko04924);; Human cytomegalovirus infection (ko05163);; Pathways in cancer (ko05200)	[R]	General function prediction only	7 transmembrane receptor (rhodopsin family)	Prostaglandin E2 receptor EP2 subtype OS=Homo sapiens OX=9606 GN=PTGER2 PE=2 SV=2	U	Intracellular trafficking, secretion, and vesicular transport	prostaglandin E2 receptor EP2 subtype [Homo sapiens]
ENSG00000125848	FLRT3	1.6672	407	1.99329	436	1.63489	390	0.826028	182	0.73245	163	0.797968	157	6.92832e-07	-0.998132	down	--	--	Cellular Component: integral component of membrane (GO:0016021);;	K16362|0.0e+00|hsa:23767|K16362 leucine-rich repeat transmembrane protein FLRT | (RefSeq) FLRT3, HH21; fibronectin leucine rich transmembrane protein 3	--	--	--	Leucine rich repeat	Leucine-rich repeat transmembrane protein FLRT3 OS=Homo sapiens OX=9606 GN=FLRT3 PE=1 SV=1	S	Function unknown	leucine-rich repeat transmembrane protein FLRT3 precursor [Homo sapiens]
ENSG00000126787	DLGAP5	17.1878	2752	22.6711	3310	19.8976	3191	8.84842	1219	9.22422	1258	11.0181	1341	2.1214e-13	-0.974181	down	--	--	Biological Process: signaling (GO:0023052);;	K16804|0.0e+00|hsa:9787|K16804 disks large-associated protein 5 | (RefSeq) DLGAP5, DLG7, HURP; DLG associated protein 5	--	[T]	Signal transduction mechanisms	Guanylate-kinase-associated protein (GKAP) protein	Disks large-associated protein 5 OS=Homo sapiens OX=9606 GN=DLGAP5 PE=1 SV=2	S	Function unknown	disks large-associated protein 5 isoform a [Homo sapiens]
ENSG00000127989	MTERF1	3.51648	431	4.58059	485	4.34689	475	2.10893	230	2.13633	202	2.40244	226	6.50504e-05	-0.777076	down	--	--	Molecular Function: double-stranded DNA binding (GO:0003690);; Cellular Component: mitochondrion (GO:0005739);; Cellular Component: cytosol (GO:0005829);; Biological Process: regulation of transcription, DNA-templated (GO:0006355);;	K15031|7.3e-215|hsa:7978|K15031 transcription termination factor, mitochondrial | (RefSeq) MTERF1, MTERF; mitochondrial transcription termination factor 1	--	[KR]	Transcription;; General function prediction only	mTERF	Transcription termination factor 1, mitochondrial OS=Homo sapiens OX=9606 GN=MTERF1 PE=1 SV=1	S	Function unknown	transcription termination factor 1, mitochondrial isoform 1 precursor [Homo sapiens]
ENSG00000128052	KDR	0.877069	288	1.80432	528	0.940218	298	0.4732	134	0.270392	76	0.268119	68	1.73894e-07	-1.72774	down	[T]	Signal transduction mechanisms	Molecular Function: vascular endothelial growth factor-activated receptor activity (GO:0005021);; Molecular Function: ATP binding (GO:0005524);; Cellular Component: integral component of membrane (GO:0016021);; Molecular Function: growth factor binding (GO:0019838);; Biological Process: vascular endothelial growth factor receptor signaling pathway (GO:0048010);;	K05098|0.0e+00|hsa:3791|K05098 kinase insert domain protein receptor [EC:2.7.10.1] | (RefSeq) KDR, CD309, FLK1, VEGFR, VEGFR2; kinase insert domain receptor	EGFR tyrosine kinase inhibitor resistance (ko01521);; MAPK signaling pathway (ko04010);; Ras signaling pathway (ko04014);; Rap1 signaling pathway (ko04015);; PI3K-Akt signaling pathway (ko04151);; VEGF signaling pathway (ko04370);; Focal adhesion (ko04510);; Proteoglycans in cancer (ko05205);; Fluid shear stress and atherosclerosis (ko05418)	[T]	Signal transduction mechanisms	Protein tyrosine and serine/threonine kinase	Vascular endothelial growth factor receptor 2 OS=Homo sapiens OX=9606 GN=KDR PE=1 SV=2	T	Signal transduction mechanisms	vascular endothelial growth factor receptor 2 precursor [Homo sapiens]
ENSG00000128513	POT1	4.34772	946	5.2079	1012	4.98446	981	3.068	570	2.50665	443	3.43802	524	2.30409e-05	-0.632065	down	--	--	Biological Process: telomere maintenance (GO:0000723);; Cellular Component: nuclear chromosome, telomeric region (GO:0000784);; Cellular Component: nucleoplasm (GO:0005654);; Molecular Function: single-stranded telomeric DNA binding (GO:0043047);;	K11109|0.0e+00|hsa:25913|K11109 protection of telomeres protein 1 | (RefSeq) POT1, CMM10, GLM9, HPOT1; protection of telomeres 1	--	[R]	General function prediction only	ssDNA-binding domain of telomere protection protein	Protection of telomeres protein 1 OS=Homo sapiens OX=9606 GN=POT1 PE=1 SV=1	S	Function unknown	protection of telomeres protein 1 isoform 1 [Homo sapiens]
ENSG00000128709	HOXD9	1.92538	195	1.16976	109	1.46013	149	0.681798	60	0.754037	66	0.670697	53	0.000273581	-1.02982	down	--	--	Biological Process: reproduction (GO:0000003);; Biological Process: negative regulation of transcription from RNA polymerase II promoter (GO:0000122);; Molecular Function: transcription regulatory region sequence-specific DNA binding (GO:0000976);; Molecular Function: RNA polymerase II regulatory region sequence-specific DNA binding (GO:0000977);; Molecular Function: RNA polymerase II transcripti…	K09294|7.6e-166|hsa:3235|K09294 homeobox protein HoxB/C/D9 | (RefSeq) HOXD9, HOX4, HOX4C, Hox-4.3, Hox-5.2; homeobox D9	--	[K]	Transcription	Hox9 activation region	Homeobox protein Hox-D9 OS=Homo sapiens OX=9606 GN=HOXD9 PE=1 SV=5	K	Transcription	homeobox protein Hox-D9 [Homo sapiens]
ENSG00000129009	ISLR	4.52194	576	5.56036	645	4.38096	552	1.67088	182	1.5223	166	2.12976	210	2.69282e-11	-1.36218	down	--	--	Biological Process: platelet degranulation (GO:0002576);; Molecular Function: protein binding (GO:0005515);; Cellular Component: cellular_component (GO:0005575);; Cellular Component: extracellular region (GO:0005576);; Cellular Component: intracellular (GO:0005622);; Cellular Component: cell (GO:0005623);; Cellular Component: cytoplasm (GO:0005737);; Biological Process: transport (GO:0006810);; B…	--	--	[R]	General function prediction only	Leucine rich repeat	Immunoglobulin superfamily containing leucine-rich repeat protein OS=Homo sapiens OX=9606 GN=ISLR PE=2 SV=1	S	Function unknown	immunoglobulin superfamily containing leucine-rich repeat protein precursor [Homo sapiens]
ENSG00000129534	MIS18BP1	5.06254	1301	8.8312	2032	7.3887	1905	3.94512	866	3.80813	829	4.52902	876	1.27287e-05	-0.729076	down	--	--	Cellular Component: nuclear chromosome (GO:0000228);; Cellular Component: chromosome, centromeric region (GO:0000775);; Cellular Component: kinetochore (GO:0000776);; Cellular Component: condensed chromosome kinetochore (GO:0000777);; Cellular Component: condensed nuclear chromosome kinetochore (GO:0000778);; Cellular Component: condensed chromosome, centromeric region (GO:0000779);; Cellular Com…	--	--	--	--	SANTA (SANT Associated)	Mis18-binding protein 1 OS=Homo sapiens OX=9606 GN=MIS18BP1 PE=1 SV=1	S	Function unknown	mis18-binding protein 1 [Homo sapiens]
ENSG00000129757	CDKN1C	2.54032	213	2.76665	202	1.80665	144	0.735649	53	0.77465	64	0.481379	40	9.99393e-08	-1.54003	down	--	--	Molecular Function: cyclin-dependent protein serine/threonine kinase inhibitor activity (GO:0004861);; Cellular Component: nucleus (GO:0005634);; Biological Process: cell cycle arrest (GO:0007050);; Biological Process: regulation of mitotic cell cycle (GO:0007346);;	K09993|1.0e-108|hsa:1028|K09993 cyclin-dependent kinase inhibitor 1C | (RefSeq) CDKN1C, BWCR, BWS, KIP2, WBS, p57, p57Kip2; cyclin dependent kinase inhibitor 1C	Cell cycle (ko04110)	[T]	Signal transduction mechanisms	Cyclin-dependent kinase inhibitor	Cyclin-dependent kinase inhibitor 1C OS=Homo sapiens OX=9606 GN=CDKN1C PE=1 SV=1	T	Signal transduction mechanisms	cyclin-dependent kinase inhibitor 1C isoform a [Homo sapiens]
ENSG00000130347	RTN4IP1	4.66172	425	3.83642	319	3.45457	316	2.60234	204	2.09863	164	2.0423	144	0.000701296	-0.749738	down	[CR]	Energy production and conversion;; General function prediction only	Cellular Component: mitochondrion (GO:0005739);; Molecular Function: zinc ion binding (GO:0008270);; Molecular Function: oxidoreductase activity (GO:0016491);;	K23164|1.4e-232|ggo:101143597|K23164 reticulon-4-interacting protein 1, mitochondrial | (RefSeq) RTN4IP1; reticulon-4-interacting protein 1, mitochondrial isoform X1	--	[CR]	Energy production and conversion;; General function prediction only	Zinc-binding dehydrogenase	Reticulon-4-interacting protein 1, mitochondrial OS=Homo sapiens OX=9606 GN=RTN4IP1 PE=1 SV=2	C	Energy production and conversion	reticulon-4-interacting protein 1, mitochondrial isoform 1 precursor [Homo sapiens]
ENSG00000130592	LSP1	1.30324	145	1.58514	130	0.812755	88	0.387786	48	0.323359	30	0.36649	38	2.88919e-05	-1.34383	down	--	--	Molecular Function: actin binding (GO:0003779);; Biological Process: signal transduction (GO:0007165);;	K14957|1.6e-150|hsa:4046|K14957 lymphocyte-specific protein 1 | (RefSeq) LSP1, WP34, pp52; lymphocyte specific protein 1	C-type lectin receptor signaling pathway (ko04625);; Tuberculosis (ko05152)	[R]	General function prediction only	Caldesmon	Lymphocyte-specific protein 1 OS=Homo sapiens OX=9606 GN=LSP1 PE=1 SV=1	U	Intracellular trafficking, secretion, and vesicular transport	LSP1 isoform 3 [Pan troglodytes]
ENSG00000131016	AKAP12	8.43419	3172	12.2427	4236	9.87632	3771	5.61362	1863	6.24648	1965	7.20773	2115	3.24879e-05	-0.610388	down	--	--	Biological Process: protein targeting (GO:0006605);; Biological Process: signal transduction (GO:0007165);; Biological Process: positive regulation of protein kinase A signaling (GO:0010739);; Molecular Function: protein kinase A binding (GO:0051018);; Biological Process: regulation of protein kinase C signaling (GO:0090036);;	K16528|0.0e+00|hsa:9590|K16528 A-kinase anchor protein 12 | (RefSeq) AKAP12, AKAP250, SSeCKS; A-kinase anchoring protein 12	--	--	--	WSK motif	A-kinase anchor protein 12 OS=Homo sapiens OX=9606 GN=AKAP12 PE=1 SV=4	T	Signal transduction mechanisms	A-kinase anchor protein 12 isoform 1 [Homo sapiens]
ENSG00000131115	ZNF227	2.58698	409	3.08956	445	3.5078	556	1.77418	242	2.05214	264	2.01953	254	0.0025804	-0.586468	down	--	--	Molecular Function: nucleic acid binding (GO:0003676);; Biological Process: regulation of transcription, DNA-templated (GO:0006355);; Molecular Function: metal ion binding (GO:0046872);;	K09228|5.7e-177|hsa:7770|K09228 KRAB domain-containing zinc finger protein | (RefSeq) ZNF227; zinc finger protein 227	Herpes simplex virus 1 infection (ko05168)	[R]	General function prediction only	Zinc-finger double domain	Zinc finger protein 227 OS=Homo sapiens OX=9606 GN=ZNF227 PE=1 SV=1	S	Function unknown	zinc finger protein 227 isoform a [Homo sapiens]
ENSG00000131652	THOC6	11.3811	874	9.38773	657	10.2048	782	5.03304	333	6.4548	423	5.2992	313	7.07846e-07	-0.810498	down	--	--	Cellular Component: transcription export complex (GO:0000346);; Cellular Component: THO complex (GO:0000347);; Cellular Component: THO complex part of transcription export complex (GO:0000445);; Molecular Function: protein binding (GO:0005515);; Cellular Component: cellular_component (GO:0005575);; Cellular Component: intracellular (GO:0005622);; Cellular Component: cell (GO:0005623);; Cellular C…	K13175|5.9e-200|hsa:79228|K13175 THO complex subunit 6 | (RefSeq) THOC6, WDR58, fSAP35; THO complex 6	RNA transport (ko03013)	[R]	General function prediction only	WD domain, G-beta repeat	THO complex subunit 6 homolog OS=Homo sapiens OX=9606 GN=THOC6 PE=1 SV=1	S	Function unknown	THO complex subunit 6 homolog isoform 1 [Homo sapiens]
ENSG00000131747	TOP2A	30.316	9442	46.9422	13353	41.1858	12877	18.7382	5017	16.4939	4393	20.2428	4862	3.32472e-11	-1.02222	down	[L]	Replication, recombination and repair	Molecular Function: DNA binding (GO:0003677);; Molecular Function: DNA topoisomerase type II (ATP-hydrolyzing) activity (GO:0003918);; Molecular Function: ATP binding (GO:0005524);; Biological Process: DNA topological change (GO:0006265);;	K03164|0.0e+00|hsa:7153|K03164 DNA topoisomerase II [EC:5.6.2.2] | (RefSeq) TOP2A, TOP2, TP2A; DNA topoisomerase II alpha	Platinum drug resistance (ko01524)	[B]	Chromatin structure and dynamics	DNA gyrase/topoisomerase IV, subunit A	DNA topoisomerase 2-alpha OS=Homo sapiens OX=9606 GN=TOP2A PE=1 SV=3	L	Replication, recombination and repair	DNA topoisomerase 2-alpha [Homo sapiens]
ENSG00000132424	PNISR	16.7477	3921	28.9133	5802	22.6473	5097	13.8502	2487	10.6521	1903	12.4555	2096	4.90724e-08	-0.897596	down	--	--	Cellular Component: cellular_component (GO:0005575);; Cellular Component: intracellular (GO:0005622);; Cellular Component: cell (GO:0005623);; Cellular Component: nucleus (GO:0005634);; Cellular Component: nucleoplasm (GO:0005654);; Cellular Component: cytoplasm (GO:0005737);; Cellular Component: cytosol (GO:0005829);; Cellular Component: nuclear body (GO:0016604);; Cellular Component: nuclear sp…	K13170|9.2e-252|hsa:25957|K13170 splicing factor, arginine/serine-rich 18 | (RefSeq) PNISR, C6orf111, HSPC306, SFRS18, SRrp130, bA98I9.2; PNN interacting serine and arginine rich protein	--	--	--	Arginine/serine-rich protein PNISR	Arginine/serine-rich protein PNISR OS=Homo sapiens OX=9606 GN=PNISR PE=1 SV=2	S	Function unknown	arginine/serine-rich protein PNISR isoform a [Homo sapiens]
ENSG00000132561	MATN2	32.8283	6745	36.9406	6508	32.8877	6874	24.6345	4166	20.0732	3315	20.7973	3381	6.94568e-07	-0.588652	down	--	--	Biological Process: neuron migration (GO:0001764);; Molecular Function: calcium ion binding (GO:0005509);; Cellular Component: basement membrane (GO:0005604);; Biological Process: axon guidance (GO:0007411);; Biological Process: glial cell migration (GO:0008347);; Biological Process: dendrite regeneration (GO:0031104);; Biological Process: response to axon injury (GO:0048678);;	K19467|8.0e-61|phyp:113542094|K19467 matrilin-3 | (RefSeq) matrilin-3-like isoform X1	--	[T]	Signal transduction mechanisms	von Willebrand factor type A domain	Matrilin-2 OS=Homo sapiens OX=9606 GN=MATN2 PE=1 SV=4	S	Function unknown	matrilin-2 isoform a precursor [Homo sapiens]
ENSG00000132780	NASP	35.9727	5270	41.3763	4732	41.2326	5364	23.6726	3013	16.9913	2462	28.4543	2726	5.89454e-07	-0.599399	down	--	--	Molecular Function: protein binding (GO:0005515);;	K11291|0.0e+00|hsa:4678|K11291 nuclear autoantigenic sperm protein | (RefSeq) NASP, FLB7527, HMDRA1, PRO1999; nuclear autoantigenic sperm protein	--	[BD]	Chromatin structure and dynamics;; Cell cycle control, cell division, chromosome partitioning	SHNi-TPR	Nuclear autoantigenic sperm protein OS=Homo sapiens OX=9606 GN=NASP PE=1 SV=2	S	Function unknown	nuclear autoantigenic sperm protein isoform 2 variant, partial [Homo sapiens]
ENSG00000132952	USPL1	6.34542	1345	7.33137	1423	6.51417	1387	4.74251	857	3.49492	631	4.1359	671	2.11649e-06	-0.645523	down	--	--	Biological Process: Cajal body organization (GO:0030576);; Molecular Function: SUMO binding (GO:0032183);; Molecular Function: SUMO-specific isopeptidase activity (GO:0070140);;	K23008|0.0e+00|hsa:10208|K23008 SUMO-specific isopeptidase USPL1 [EC:3.4.22.-] | (RefSeq) USPL1, C13orf22, D13S106E, bA121O19.1; ubiquitin specific peptidase like 1	--	--	--	Domain of unknown function (DUF4650)	SUMO-specific isopeptidase USPL1 OS=Homo sapiens OX=9606 GN=USPL1 PE=1 SV=1	O	Posttranslational modification, protein turnover, chaperones	SUMO-specific isopeptidase USPL1 isoform X2 [Homo sapiens]
ENSG00000133026	MYH10	47.3786	19470	57.7087	21533	55.8002	22912	33.0766	11562	25.3883	8812	32.0382	10011	1.14672e-08	-0.770348	down	--	--	Molecular Function: motor activity (GO:0003774);; Molecular Function: ATP binding (GO:0005524);; Cellular Component: myosin complex (GO:0016459);; Molecular Function: actin filament binding (GO:0051015);;	K10352|0.0e+00|ptr:455090|K10352 myosin heavy chain 9/10/11/14 | (RefSeq) MYH10; myosin-10 isoform X1	Vascular smooth muscle contraction (ko04270);; Tight junction (ko04530);; Regulation of actin cytoskeleton (ko04810)	[Z]	Cytoskeleton	Myosin tail	Myosin-10 OS=Homo sapiens OX=9606 GN=MYH10 PE=1 SV=3	Z	Cytoskeleton	myosin-10 isoform X7 [Homo sapiens]
ENSG00000133101	CCNA1	0.641375	66	0.548772	50	0.562867	57	0.237853	21	0.320273	27	0.203155	16	0.000950253	-1.13162	down	--	--	Cellular Component: host cell nucleus (GO:0042025);;	K06627|6.7e-271|hsa:8900|K06627 cyclin-A | (RefSeq) CCNA1, CT146; cyclin A1	Cell cycle (ko04110);; AMPK signaling pathway (ko04152);; Cellular senescence (ko04218);; Progesterone-mediated oocyte maturation (ko04914);; Hepatitis B (ko05161);; Human papillomavirus infection (ko05165);; Human T-cell leukemia virus 1 infection (ko05166);; Epstein-Barr virus infection (ko05169);; Pathways in cancer (ko05200);; Transcriptional misregulation in cancer (ko05202);; Viral carcinog…	[D]	Cell cycle control, cell division, chromosome partitioning	Cyclin, N-terminal domain	Cyclin-A1 OS=Homo sapiens OX=9606 GN=CCNA1 PE=1 SV=1	D	Cell cycle control, cell division, chromosome partitioning	cyclin-A1 isoform a [Homo sapiens]
ENSG00000133302	SLF1	1.62417	519	1.81204	529	1.51336	484	0.971181	267	1.03347	283	1.08786	268	0.000637806	-0.604307	down	--	--	Biological Process: positive regulation of double-strand break repair (GO:2000781);;	K09257|5.5e-18|otw:112256480|K09257 NF-kappa-B inhibitor-like protein 2 | (RefSeq) LOW QUALITY PROTEIN: tonsoku-like protein	--	[R]	General function prediction only	Ankyrin repeats (3 copies)	SMC5-SMC6 complex localization factor protein 1 OS=Homo sapiens OX=9606 GN=SLF1 PE=1 SV=2	S	Function unknown	SMC5-SMC6 complex localization factor protein 1 [Homo sapiens]
ENSG00000133424	LARGE1	1.20819	272	1.38074	285	1.59687	362	0.35646	74	0.476906	98	0.326855	62	4.07857e-11	-1.6757	down	--	--	Molecular Function: transferase activity (GO:0016740);;	K09668|1.8e-146|cjc:100410756|K09668 glycosyltransferase-like protein LARGE [EC:2.4.2.- 2.4.1.-] | (RefSeq) LARGE1; LARGE xylosyl- and glucuronyltransferase 1	Mannose type O-glycan biosynthesis (ko00515)	[G]	Carbohydrate transport and metabolism	Glycosyl-transferase for dystroglycan	LARGE xylosyl- and glucuronyltransferase 1 OS=Homo sapiens OX=9606 GN=LARGE1 PE=1 SV=1	S	Function unknown	LARGE1 isoform 1, partial [Pan troglodytes]
ENSG00000133739	LRRCC1	1.92629	391	2.38313	459	2.37965	488	1.00608	211	0.83068	149	1.27608	217	7.93473e-05	-0.904948	down	--	--	Cellular Component: cellular_component (GO:0005575);; Cellular Component: intracellular (GO:0005622);; Cellular Component: cell (GO:0005623);; Cellular Component: cytoplasm (GO:0005737);; Cellular Component: centrosome (GO:0005813);; Cellular Component: centriole (GO:0005814);; Cellular Component: microtubule organizing center (GO:0005815);; Cellular Component: cytoskeleton (GO:0005856);; Cellula…	K16475|0.0e+00|hsa:85444|K16475 leucine-rich repeat and coiled-coil domain-containing protein 1 | (RefSeq) LRRCC1, CLERC, CLERK, SAP2, VFL1; leucine rich repeat and coiled-coil centrosomal protein 1	--	--	--	Leucine Rich repeats (2 copies)	Leucine-rich repeat and coiled-coil domain-containing protein 1 OS=Homo sapiens OX=9606 GN=LRRCC1 PE=1 SV=2	S	Function unknown	KIAA1764 protein, partial [Homo sapiens]
ENSG00000134184	GSTM1	1.3231	84	2.64992	153	1.8343	116	0	0	0.339414	19	0.835613	41	0.00122048	-2.21237	down	--	--	Molecular Function: glutathione transferase activity (GO:0004364);; Cellular Component: cytosol (GO:0005829);; Cellular Component: intercellular bridge (GO:0045171);;	K00799|6.6e-128|hsa:2944|K00799 glutathione S-transferase [EC:2.5.1.18] | (RefSeq) GSTM1, GST1, GSTM1-1, GSTM1a-1a, GSTM1b-1b, GTH4, GTM1, H-B, MU, MU-1; glutathione S-transferase mu 1	Glutathione metabolism (ko00480);; Metabolism of xenobiotics by cytochrome P450 (ko00980);; Drug metabolism - cytochrome P450 (ko00982);; Drug metabolism - other enzymes (ko00983);; Platinum drug resistance (ko01524);; Pathways in cancer (ko05200);; Chemical carcinogenesis (ko05204);; Hepatocellular carcinoma (ko05225);; Fluid shear stress and atherosclerosis (ko05418)	[O]	Posttranslational modification, protein turnover, chaperones	Glutathione S-transferase, N-terminal domain	Glutathione S-transferase Mu 1 OS=Homo sapiens OX=9606 GN=GSTM1 PE=1 SV=3	O	Posttranslational modification, protein turnover, chaperones	glutathione S-transferase Mu 1 isoform 1 [Homo sapiens]
ENSG00000134363	FST	25.0373	3313	23.0832	2735	21.9126	2931	12.3325	1427	13.5176	1541	12.7998	1282	2.92828e-12	-0.777283	down	--	--	Biological Process: skeletal system development (GO:0001501);; Cellular Component: nucleus (GO:0005634);; Cellular Component: cytoplasm (GO:0005737);; Biological Process: gamete generation (GO:0007276);; Biological Process: pattern specification process (GO:0007389);; Biological Process: female gonad development (GO:0008585);; Biological Process: BMP signaling pathway (GO:0030509);; Biological Pr…	K04661|1.3e-196|hsa:10468|K04661 follistatin | (RefSeq) FST, FS; follistatin	TGF-beta signaling pathway (ko04350)	[R]	General function prediction only	Kazal-type serine protease inhibitor domain	Follistatin OS=Homo sapiens OX=9606 GN=FST PE=1 SV=2	O	Posttranslational modification, protein turnover, chaperones	follistatin isoform FST317 precursor [Homo sapiens]
ENSG00000134569	LRP4	1.01668	445	1.47969	591	1.05043	461	0.713737	269	0.674723	253	0.786456	265	0.00187852	-0.631094	down	--	--	Molecular Function: calcium ion binding (GO:0005509);; Cellular Component: integral component of membrane (GO:0016021);;	K20051|0.0e+00|hsa:4038|K20051 low-density lipoprotein receptor-related protein 4 | (RefSeq) LRP4, CLSS, CMS17, LRP-4, LRP10, MEGF7, SOST2; LDL receptor related protein 4	--	[T]	Signal transduction mechanisms	Low-density lipoprotein receptor repeat class B	Low-density lipoprotein receptor-related protein 4 OS=Homo sapiens OX=9606 GN=LRP4 PE=1 SV=4	U	Intracellular trafficking, secretion, and vesicular transport	low-density lipoprotein receptor-related protein 4 precursor [Homo sapiens]
ENSG00000134697	GNL2	23.2385	2925	26.274	3029	23.5482	2982	14.3067	1553	14.085	1521	15.5417	1509	4.53011e-09	-0.661443	down	[J]	Translation, ribosomal structure and biogenesis	Molecular Function: GTP binding (GO:0005525);; Cellular Component: nucleolus (GO:0005730);;	K14537|0.0e+00|hsa:29889|K14537 nuclear GTP-binding protein | (RefSeq) GNL2, HUMAUANTIG, NGP1, Ngp-1, Nog2, Nug2; G protein nucleolar 2	Ribosome biogenesis in eukaryotes (ko03008)	[R]	General function prediction only	NGP1NT (NUC091) domain	Nucleolar GTP-binding protein 2 OS=Homo sapiens OX=9606 GN=GNL2 PE=1 SV=1	S	Function unknown	nucleolar GTP-binding protein 2 isoform 1 [Homo sapiens]
ENSG00000135205	CCDC146	0.591039	107	0.801489	133	0.392515	72	0.257126	40	0.193218	29	0.172051	23	2.11851e-05	-1.47512	down	--	--	Cellular Component: cellular_component (GO:0005575);; Cellular Component: intracellular (GO:0005622);; Cellular Component: cell (GO:0005623);; Cellular Component: cytoplasm (GO:0005737);; Cellular Component: centriole (GO:0005814);; Cellular Component: microtubule organizing center (GO:0005815);; Cellular Component: cytoskeleton (GO:0005856);; Cellular Component: microtubule cytoskeleton (GO:0015…	K03008|1.3e-15|ggo:109027627|K03008 DNA-directed RNA polymerase II subunit RPB11 | (RefSeq) DNA-directed RNA polymerase II subunit RPB11-a isoform X1	RNA polymerase (ko03020);; Huntington disease (ko05016)	--	--	--	Coiled-coil domain-containing protein 146 OS=Homo sapiens OX=9606 GN=CCDC146 PE=1 SV=2	S	Function unknown	Coiled-coil domain containing 146 [Homo sapiens]
ENSG00000135315	CEP162	0.988965	276	1.30112	328	1.05704	289	0.621226	150	0.562807	135	0.594983	128	0.000253286	-0.81613	down	--	--	Cellular Component: cellular_component (GO:0005575);; Cellular Component: intracellular (GO:0005622);; Cellular Component: cell (GO:0005623);; Cellular Component: nucleus (GO:0005634);; Cellular Component: cytoplasm (GO:0005737);; Cellular Component: centrosome (GO:0005813);; Cellular Component: centriole (GO:0005814);; Cellular Component: microtubule organizing center (GO:0005815);; Cellular Com…	K16809|0.0e+00|hsa:22832|K16809 protein QN1 | (RefSeq) CEP162, C6orf84, KIAA1009, QN1; centrosomal protein 162	--	--	--	--	Centrosomal protein of 162 kDa OS=Homo sapiens OX=9606 GN=CEP162 PE=1 SV=2	S	Function unknown	centrosomal protein of 162 kDa isoform a [Homo sapiens]
ENSG00000135451	TROAP	9.79032	1099	8.94298	967	8.42792	947	5.72427	459	6.67766	603	5.99856	518	1.52739e-05	-0.627656	down	--	--	Cellular Component: cellular_component (GO:0005575);; Cellular Component: intracellular (GO:0005622);; Cellular Component: cell (GO:0005623);; Cellular Component: cytoplasm (GO:0005737);; Biological Process: cell adhesion (GO:0007155);; Biological Process: biological_process (GO:0008150);; Biological Process: biological adhesion (GO:0022610);; Cellular Component: intracellular part (GO:0044424);;…	--	--	--	--	--	Tastin OS=Homo sapiens OX=9606 GN=TROAP PE=1 SV=3	S	Function unknown	tastin isoform X1 [Homo sapiens]
ENSG00000135472	FAIM2	1.24924	310	1.08057	221	1.15513	265	0.66361	119	0.657248	131	0.807554	142	0.0025742	-0.708382	down	[R]	General function prediction only	Cellular Component: integral component of membrane (GO:0016021);;	K24205|2.9e-177|hsa:23017|K24205 protein lifeguard | (RefSeq) FAIM2, LFG, LFG2, NGP35, NMP35, TMBIM2; Fas apoptotic inhibitory molecule 2	--	[T]	Signal transduction mechanisms	Inhibitor of apoptosis-promoting Bax1	Protein lifeguard 2 OS=Homo sapiens OX=9606 GN=FAIM2 PE=1 SV=1	S	Function unknown	protein lifeguard 2 [Homo sapiens]
ENSG00000135521	LTV1	19.1485	1913	21.067	1924	20.4662	2053	11.0526	950	11.473	981	12.3473	952	6.62709e-11	-0.727324	down	--	--	Biological Process: ribosomal small subunit biogenesis (GO:0042274);;	K14798|1.2e-246|hsa:84946|K14798 protein LTV1 | (RefSeq) LTV1, C6orf93, dJ468K18.4; LTV1 ribosome biogenesis factor	--	[S]	Function unknown	Low temperature viability protein	Protein LTV1 homolog OS=Homo sapiens OX=9606 GN=LTV1 PE=1 SV=1	S	Function unknown	protein LTV1 homolog [Pongo abelii]
ENSG00000135929	CYP27A1	2.09954	260	2.17495	245	1.62121	202	1.37864	147	0.911929	97	1.19148	114	0.0073118	-0.681472	down	[QV]	Secondary metabolites biosynthesis, transport and catabolism;; Defense mechanisms	Molecular Function: iron ion binding (GO:0005506);; Molecular Function: oxidoreductase activity, acting on paired donors, with incorporation or reduction of molecular oxygen (GO:0016705);; Molecular Function: heme binding (GO:0020037);;	K00488|2.7e-311|hsa:1593|K00488 cholestanetriol 26-monooxygenase [EC:1.14.15.15] | (RefSeq) CYP27A1, CP27, CTX, CYP27; cytochrome P450 family 27 subfamily A member 1	Primary bile acid biosynthesis (ko00120);; PPAR signaling pathway (ko03320);; Cholesterol metabolism (ko04979)	[Q]	Secondary metabolites biosynthesis, transport and catabolism	Cytochrome P450	Sterol 26-hydroxylase, mitochondrial OS=Homo sapiens OX=9606 GN=CYP27A1 PE=1 SV=1	Q	Secondary metabolites biosynthesis, transport and catabolism	sterol 26-hydroxylase, mitochondrial precursor [Homo sapiens]
ENSG00000136108	CKAP2	17.0689	3288	26.3163	4471	21.5785	4069	12.7218	2046	11.6607	1866	13.4641	1928	3.74053e-07	-0.720935	down	--	--	Biological Process: mitotic cell cycle (GO:0000278);; Biological Process: mitotic cytokinesis (GO:0000281);; Biological Process: cytokinesis (GO:0000910);; Cellular Component: spindle pole (GO:0000922);; Cellular Component: cellular_component (GO:0005575);; Cellular Component: intracellular (GO:0005622);; Cellular Component: cell (GO:0005623);; Cellular Component: cytoplasm (GO:0005737);; Cellula…	K16769|0.0e+00|hsa:26586|K16769 cytoskeleton-associated protein 2 | (RefSeq) CKAP2, LB1, TMAP, se20-10; cytoskeleton associated protein 2	--	--	--	Cytoskeleton-associated protein 2 C-terminus	Cytoskeleton-associated protein 2 OS=Homo sapiens OX=9606 GN=CKAP2 PE=1 SV=1	S	Function unknown	cytoskeleton-associated protein 2 isoform 2 [Homo sapiens]
ENSG00000136122	BORA	3.59475	516	3.5498	450	4.49147	529	1.74484	239	1.93663	235	1.72396	204	2.31666e-06	-0.838326	down	--	--	Cellular Component: meiotic spindle (GO:0072687);;	K16831|0.0e+00|pps:100991915|K16831 protein aurora borealis | (RefSeq) BORA; bora, aurora kinase A activator	--	--	--	Protein aurora borealis N-terminus	Protein aurora borealis OS=Homo sapiens OX=9606 GN=BORA PE=1 SV=2	S	Function unknown	protein aurora borealis isoform X5 [Pan troglodytes]
ENSG00000136378	ADAMTS7	1.85726	552	1.57716	428	1.60507	479	0.97665	250	0.84594	215	0.734885	169	4.14175e-06	-0.90359	down	--	--	Molecular Function: peptidase activity (GO:0008233);;	K08622|0.0e+00|hsa:11173|K08622 a disintegrin and metalloproteinase with thrombospondin motifs 7 [EC:3.4.24.-] | (RefSeq) ADAMTS7, ADAM-TS_7, ADAM-TS7, ADAMTS-7; ADAM metallopeptidase with thrombospondin type 1 motif 7	--	[O]	Posttranslational modification, protein turnover, chaperones	Thrombospondin type 1 domain	A disintegrin and metalloproteinase with thrombospondin motifs 7 OS=Homo sapiens OX=9606 GN=ADAMTS7 PE=1 SV=2	S	Function unknown	A disintegrin and metalloproteinase with thrombospondin motifs 7 preproprotein [Homo sapiens]
ENSG00000136824	SMC2	5.64882	1796	9.33315	2551	7.70011	2403	4.35955	1130	4.63524	1145	4.69344	1125	1.9981e-06	-0.692088	down	[D]	Cell cycle control, cell division, chromosome partitioning	Cellular Component: condensin complex (GO:0000796);; Molecular Function: single-stranded DNA binding (GO:0003697);; Molecular Function: ATP binding (GO:0005524);; Cellular Component: nucleoplasm (GO:0005654);; Cellular Component: nucleolus (GO:0005730);; Biological Process: meiotic chromosome condensation (GO:0010032);; Biological Process: meiotic chromosome segregation (GO:0045132);; Biological …	K06674|0.0e+00|hsa:10592|K06674 structural maintenance of chromosome 2 | (RefSeq) SMC2, CAP-E, CAPE, SMC-2, SMC2L1; structural maintenance of chromosomes 2	--	[BD]	Chromatin structure and dynamics;; Cell cycle control, cell division, chromosome partitioning	RecF/RecN/SMC N terminal domain	Structural maintenance of chromosomes protein 2 OS=Homo sapiens OX=9606 GN=SMC2 PE=1 SV=2	D	Cell cycle control, cell division, chromosome partitioning	structural maintenance of chromosomes protein 2 [Homo sapiens]
ENSG00000136866	ZFP37	0.491378	167	0.540803	156	0.90939	248	0.339749	88	0.253477	65	0.225646	59	5.99755e-05	-1.12563	down	--	--	Biological Process: reproduction (GO:0000003);; Molecular Function: RNA polymerase II transcription factor activity, sequence-specific DNA binding (GO:0000981);; Biological Process: developmental process involved in reproduction (GO:0003006);; Molecular Function: molecular_function (GO:0003674);; Molecular Function: nucleic acid binding (GO:0003676);; Molecular Function: transcription factor acti…	K09228|4.2e-151|hsa:7539|K09228 KRAB domain-containing zinc finger protein | (RefSeq) ZFP37, ZNF906, zfp-37; ZFP37 zinc finger protein	Herpes simplex virus 1 infection (ko05168)	[R]	General function prediction only	Zinc-finger double domain	Zinc finger protein 37 homolog OS=Homo sapiens OX=9606 GN=ZFP37 PE=2 SV=3	S	Function unknown	zinc finger protein 37 homolog isoform 3 [Homo sapiens]
ENSG00000136943	CTSV	1.53293	136	1.4485	111	0.935865	87	0.737412	54	0.10696	22	0.261019	28	8.6811e-05	-1.38448	down	[O]	Posttranslational modification, protein turnover, chaperones	Molecular Function: aminopeptidase activity (GO:0004177);; Molecular Function: cysteine-type endopeptidase activity (GO:0004197);; Cellular Component: lysosome (GO:0005764);; Cellular Component: microvillus (GO:0005902);; Biological Process: spermatogenesis (GO:0007283);; Biological Process: cellular response to starvation (GO:0009267);; Biological Process: response to glucose (GO:0009749);; Cell…	K01375|6.9e-201|hsa:1515|K01375 cathepsin V [EC:3.4.22.43] | (RefSeq) CTSV, CATL2, CTSL2, CTSU; cathepsin V	Lysosome (ko04142);; Apoptosis (ko04210)	[O]	Posttranslational modification, protein turnover, chaperones	Papain family cysteine protease	Cathepsin L2 OS=Homo sapiens OX=9606 GN=CTSV PE=1 SV=2	O	Posttranslational modification, protein turnover, chaperones	cathepsin L2 preproprotein [Homo sapiens]
ENSG00000137193	PIM1	18.2498	2616	17.2714	2263	17.872	2572	11.6984	1442	11.1995	1373	10.3429	1144	1.08006e-08	-0.612241	down	[T]	Signal transduction mechanisms	Molecular Function: protein serine/threonine kinase activity (GO:0004674);; Molecular Function: ATP binding (GO:0005524);; Cellular Component: nucleolus (GO:0005730);; Cellular Component: cytosol (GO:0005829);; Molecular Function: manganese ion binding (GO:0030145);; Biological Process: hyaluronan metabolic process (GO:0030212);; Biological Process: negative regulation of apoptotic process (GO:00…	K04702|1.9e-184|csab:103221573|K04702 proto-oncogene serine/threonine-protein kinase Pim-1 [EC:2.7.11.1] | (RefSeq) PIM1; Pim-1 proto-oncogene, serine/threonine kinase	JAK-STAT signaling pathway (ko04630);; AGE-RAGE signaling pathway in diabetic complications (ko04933);; Pathways in cancer (ko05200);; MicroRNAs in cancer (ko05206);; Acute myeloid leukemia (ko05221)	[T]	Signal transduction mechanisms	Protein kinase domain	Serine/threonine-protein kinase pim-1 OS=Homo sapiens OX=9606 GN=PIM1 PE=1 SV=4	T	Signal transduction mechanisms	serine/threonine-protein kinase pim-1 isoform 2 [Homo sapiens]
ENSG00000137198	GMPR	2.67096	219	1.86837	140	2.44764	202	0.820076	58	1.19485	84	0.800107	51	1.15745e-05	-1.23468	down	[F]	Nucleotide transport and metabolism	Molecular Function: GMP reductase activity (GO:0003920);; Molecular Function: IMP dehydrogenase activity (GO:0003938);; Biological Process: purine nucleobase metabolic process (GO:0006144);; Biological Process: purine nucleotide biosynthetic process (GO:0006164);; Molecular Function: metal ion binding (GO:0046872);; Cellular Component: GMP reductase complex (GO:1902560);;	K00364|3.6e-197|hsa:2766|K00364 GMP reductase [EC:1.7.1.7] | (RefSeq) GMPR, GMPR_1, GMPR1; guanosine monophosphate reductase	Purine metabolism (ko00230)	[F]	Nucleotide transport and metabolism	IMP dehydrogenase / GMP reductase domain	GMP reductase 1 OS=Homo sapiens OX=9606 GN=GMPR PE=1 SV=1	F	Nucleotide transport and metabolism	GMP reductase 1 [Homo sapiens]
ENSG00000137752	CASP1	4.10558	416	4.14641	378	4.28919	443	3.07132	280	2.54324	184	2.31463	180	0.00292292	-0.64259	down	[R]	General function prediction only	Molecular Function: cysteine-type endopeptidase activity (GO:0004197);; Biological Process: regulation of apoptotic process (GO:0042981);;	K01370|7.4e-234|hsa:834|K01370 caspase 1 [EC:3.4.22.36] | (RefSeq) CASP1, ICE, IL1BC, P45; caspase 1	Necroptosis (ko04217);; NOD-like receptor signaling pathway (ko04621);; Cytosolic DNA-sensing pathway (ko04623);; C-type lectin receptor signaling pathway (ko04625);; Amyotrophic lateral sclerosis (ko05014);; Pathogenic Escherichia coli infection (ko05130);; Shigellosis (ko05131);; Salmonella infection (ko05132);; Pertussis (ko05133);; Legionellosis (ko05134);; Yersinia infection (ko05135);; Infl…	[D]	Cell cycle control, cell division, chromosome partitioning	Caspase domain	Caspase-1 OS=Homo sapiens OX=9606 GN=CASP1 PE=1 SV=1	O	Posttranslational modification, protein turnover, chaperones	caspase-1 isoform alpha precursor [Homo sapiens]
ENSG00000137804	NUSAP1	23.9218	2961	23.623	2642	22.0566	2682	11.9149	1240	10.4327	1064	12.9508	1203	2.91498e-15	-0.933681	down	--	--	Biological Process: mitotic cytokinesis (GO:0000281);; Cellular Component: spindle (GO:0005819);; Cellular Component: microtubule (GO:0005874);; Biological Process: establishment of mitotic spindle localization (GO:0040001);;	K15178|1.4e-20|ola:105356879|K15178 RNA polymerase-associated protein RTF1 | (RefSeq) RNA polymerase-associated protein RTF1 homolog isoform X1	--	--	--	Nucleolar and spindle-associated protein	Nucleolar and spindle-associated protein 1 OS=Homo sapiens OX=9606 GN=NUSAP1 PE=1 SV=1	S	Function unknown	nucleolar and spindle-associated protein 1 isoform 5 [Homo sapiens]
ENSG00000137807	KIF23	19.8652	3800	22.1476	3834	21.591	4111	12.12	1987	10.6962	1720	13.7397	2030	6.79436e-09	-0.726224	down	--	--	Biological Process: actomyosin contractile ring assembly (GO:0000915);; Molecular Function: microtubule motor activity (GO:0003777);; Molecular Function: ATP binding (GO:0005524);; Cellular Component: nucleoplasm (GO:0005654);; Cellular Component: microtubule (GO:0005874);; Molecular Function: microtubule binding (GO:0008017);; Biological Process: plus-end-directed vesicle transport along microtu…	K17387|0.0e+00|hsa:9493|K17387 kinesin family member 23 | (RefSeq) KIF23, CHO1, KNSL5, MKLP-1, MKLP1; kinesin family member 23	MicroRNAs in cancer (ko05206)	[Z]	Cytoskeleton	Kinesin motor domain	Kinesin-like protein KIF23 OS=Homo sapiens OX=9606 GN=KIF23 PE=1 SV=3	Z	Cytoskeleton	kinesin-like protein KIF23 isoform 1 [Homo sapiens]
ENSG00000138160	KIF11	10.748	2826	15.0373	3613	13.4628	3553	6.77476	1531	6.67316	1500	7.57805	1536	5.86252e-10	-0.829368	down	--	--	Molecular Function: microtubule motor activity (GO:0003777);; Molecular Function: ATP binding (GO:0005524);; Biological Process: microtubule-based movement (GO:0007018);; Molecular Function: microtubule binding (GO:0008017);;	K10398|0.0e+00|hsa:3832|K10398 kinesin family member 11 | (RefSeq) KIF11, EG5, HKSP, KNSL1, MCLMR, TRIP5; kinesin family member 11	--	[Z]	Cytoskeleton	Kinesin motor domain	Kinesin-like protein KIF11 OS=Homo sapiens OX=9606 GN=KIF11 PE=1 SV=2	Z	Cytoskeleton	kinesin-like protein KIF11 [Homo sapiens]
ENSG00000138180	CEP55	21.2247	3028	23.362	3045	23.5512	3372	11.6207	1424	10.9031	1316	13.2873	1461	6.71668e-13	-0.862018	down	--	--	Biological Process: mitotic cytokinesis (GO:0000281);; Biological Process: regulation of phosphatidylinositol 3-kinase signaling (GO:0014066);;	K16456|8.2e-245|hsa:55165|K16456 centrosomal protein CEP55 | (RefSeq) CEP55, C10orf3, CT111, MARCH, URCC6; centrosomal protein 55	--	--	--	TSG101 and ALIX binding domain of CEP55	Centrosomal protein of 55 kDa OS=Homo sapiens OX=9606 GN=CEP55 PE=1 SV=3	S	Function unknown	centrosomal protein of 55 kDa [Homo sapiens]
ENSG00000138182	KIF20B	3.75434	1284	6.84122	2138	5.38677	1855	2.94036	869	3.04939	892	4.02766	1060	0.00133578	-0.602498	down	--	--	Molecular Function: microtubule motor activity (GO:0003777);; Molecular Function: ATP binding (GO:0005524);; Biological Process: microtubule-based movement (GO:0007018);; Biological Process: regulation of mitotic nuclear division (GO:0007088);; Molecular Function: microtubule binding (GO:0008017);;	K10402|0.0e+00|hsa:9585|K10402 kinesin family member 20 | (RefSeq) KIF20B, CT90, KRMP1, MPHOSPH1, MPP-1, MPP1; kinesin family member 20B	--	[Z]	Cytoskeleton	Kinesin motor domain	Kinesin-like protein KIF20B OS=Homo sapiens OX=9606 GN=KIF20B PE=1 SV=3	Z	Cytoskeleton	kinesin-like protein KIF20B isoform 1 [Homo sapiens]
ENSG00000138346	DNA2	2.50441	496	3.0619	585	3.11281	669	1.92546	339	1.59317	288	1.96118	300	0.000664239	-0.615043	down	[V]	Defense mechanisms	Molecular Function: DNA binding (GO:0003677);; Molecular Function: ATP binding (GO:0005524);; Cellular Component: nucleoplasm (GO:0005654);; Cellular Component: mitochondrion (GO:0005739);; Biological Process: DNA repair (GO:0006281);; Molecular Function: 5'-flap endonuclease activity (GO:0017108);; Molecular Function: single-stranded DNA-dependent ATP-dependent DNA helicase activity (GO:0017116)…	K10742|0.0e+00|hsa:1763|K10742 DNA replication ATP-dependent helicase Dna2 [EC:3.6.4.12] | (RefSeq) DNA2, DNA2L, hDNA2; DNA replication helicase/nuclease 2	DNA replication (ko03030)	[L]	Replication, recombination and repair	DNA replication factor Dna2	DNA replication ATP-dependent helicase/nuclease DNA2 OS=Homo sapiens OX=9606 GN=DNA2 PE=1 SV=3	L	Replication, recombination and repair	DNA replication ATP-dependent helicase/nuclease DNA2 [Homo sapiens]
ENSG00000138385	SSB	100.794	9318	102.97	8708	102.784	9564	67.2995	5354	54.089	4267	66.6298	4747	1.55054e-07	-0.636021	down	--	--	Molecular Function: RNA binding (GO:0003723);; Cellular Component: nucleus (GO:0005634);; Biological Process: RNA processing (GO:0006396);; Cellular Component: ribonucleoprotein complex (GO:1990904);;	K11090|2.9e-100|hsa:6741|K11090 lupus La protein | (RefSeq) SSB, LARP3, La, La/SSB; small RNA binding exonuclease protection factor La	Systemic lupus erythematosus (ko05322)	[A]	RNA processing and modification	La domain	Lupus La protein OS=Homo sapiens OX=9606 GN=SSB PE=1 SV=2	JO	Translation, ribosomal structure and biogenesis;; Posttranslational modification, protein turnover, chaperones	lupus La protein [Pongo abelii]
ENSG00000138398	PPIG	12.2301	2248	18.664	3037	15.3737	2796	8.99043	1401	9.75526	1437	10.6467	1389	3.08751e-06	-0.637725	down	[O]	Posttranslational modification, protein turnover, chaperones	Molecular Function: peptidyl-prolyl cis-trans isomerase activity (GO:0003755);; Cellular Component: cytosol (GO:0005829);; Biological Process: protein folding (GO:0006457);; Cellular Component: nuclear speck (GO:0016607);;	K09566|2.8e-210|hsa:9360|K09566 peptidyl-prolyl isomerase G (cyclophilin G) [EC:5.2.1.8] | (RefSeq) PPIG, CARS-Cyp, CYP, SCAF10, SRCyp; peptidylprolyl isomerase G	--	[O]	Posttranslational modification, protein turnover, chaperones	Cyclophilin type peptidyl-prolyl cis-trans isomerase/CLD	Peptidyl-prolyl cis-trans isomerase G OS=Homo sapiens OX=9606 GN=PPIG PE=1 SV=2	O	Posttranslational modification, protein turnover, chaperones	peptidyl-prolyl cis-trans isomerase G [Pongo abelii]
ENSG00000138433	CIR1	7.21418	731	7.93402	751	7.31104	737	3.73158	304	3.40791	303	3.953	317	1.21313e-09	-0.960121	down	--	--	Molecular Function: transcription corepressor activity (GO:0003714);;	K06066|2.9e-162|hsa:9541|K06066 CBF1 interacting corepressor | (RefSeq) CIR1, CIR; corepressor interacting with RBPJ, CIR1	Notch signaling pathway (ko04330);; Epstein-Barr virus infection (ko05169)	[K]	Transcription	N-terminal domain of CBF1 interacting co-repressor CIR	Corepressor interacting with RBPJ 1 OS=Homo sapiens OX=9606 GN=CIR1 PE=1 SV=1	S	Function unknown	corepressor interacting with RBPJ 1 [Homo sapiens]
ENSG00000138449	SLC40A1	0.532723	100	0.477939	82	0.486661	91	0.18617	30	0.158303	26	0.168955	25	2.79864e-06	-1.44594	down	--	--	Molecular Function: iron ion transmembrane transporter activity (GO:0005381);; Cellular Component: integral component of membrane (GO:0016021);;	K14685|0.0e+00|hsa:30061|K14685 solute carrier family 40 (iron-regulated transporter), member 1 | (RefSeq) SLC40A1, FPN1, HFE4, IREG1, MST079, MSTP079, MTP1, SLC11A3; solute carrier family 40 member 1	Ferroptosis (ko04216);; Mineral absorption (ko04978)	[P]	Inorganic ion transport and metabolism	Ferroportin1 (FPN1)	Solute carrier family 40 member 1 OS=Homo sapiens OX=9606 GN=SLC40A1 PE=1 SV=1	U	Intracellular trafficking, secretion, and vesicular transport	solute carrier family 40 member 1 isoform X1 [Pan troglodytes]
ENSG00000138587	MNS1	1.75539	193	2.3188	232	1.76287	194	0.842509	80	0.970554	91	1.23291	105	0.000987096	-0.860382	down	--	--	Biological Process: reproduction (GO:0000003);; Biological Process: regionalization (GO:0003002);; Molecular Function: molecular_function (GO:0003674);; Molecular Function: binding (GO:0005488);; Molecular Function: protein binding (GO:0005515);; Cellular Component: cellular_component (GO:0005575);; Cellular Component: intracellular (GO:0005622);; Cellular Component: cell (GO:0005623);; Cellular …	--	--	--	--	Trichohyalin-plectin-homology domain	Meiosis-specific nuclear structural protein 1 OS=Homo sapiens OX=9606 GN=MNS1 PE=1 SV=2	S	Function unknown	meiosis-specific nuclear structural protein 1 [Homo sapiens]
ENSG00000138658	ZGRF1	0.833495	300	1.2492	367	1.19506	394	0.632222	182	0.739912	194	0.800451	184	0.00350133	-0.620982	down	[L]	Replication, recombination and repair	Molecular Function: zinc ion binding (GO:0008270);;	K23288|2.7e-53|sko:102809677|K23288 syndetin | (RefSeq) coiled-coil domain-containing protein 132-like	--	[A]	RNA processing and modification	AAA domain	Protein ZGRF1 OS=Homo sapiens OX=9606 GN=ZGRF1 PE=1 SV=3	S	Function unknown	protein ZGRF1 isoform 1 [Homo sapiens]
ENSG00000138759	FRAS1	0.238268	190	0.389606	278	0.22779	194	0.141909	74	0.079231	47	0.09779	64	2.54525e-07	-1.54316	down	[R]	General function prediction only	Cellular Component: integral component of membrane (GO:0016021);;	K23379|0.0e+00|hsa:80144|K23379 extracelluar matrix protein FRAS1 | (RefSeq) FRAS1, FRASRS1; Fraser extracellular matrix complex subunit 1	ECM-receptor interaction (ko04512)	--	--	Cadherin-like	Extracellular matrix protein FRAS1 OS=Homo sapiens OX=9606 GN=FRAS1 PE=1 SV=2	U	Intracellular trafficking, secretion, and vesicular transport	extracellular matrix protein FRAS1 isoform 1 precursor [Homo sapiens]
ENSG00000138778	CENPE	4.69839	2102	7.47353	3064	5.80317	2648	2.78122	1033	2.85903	1093	3.48686	1176	2.33081e-09	-0.943257	down	--	--	Molecular Function: microtubule motor activity (GO:0003777);; Molecular Function: ATP binding (GO:0005524);; Cellular Component: nucleoplasm (GO:0005654);; Cellular Component: cytosol (GO:0005829);; Biological Process: microtubule-based movement (GO:0007018);; Molecular Function: microtubule binding (GO:0008017);; Cellular Component: microtubule cytoskeleton (GO:0015630);;	K11498|0.0e+00|hsa:1062|K11498 centromeric protein E | (RefSeq) CENPE, CENP-E, KIF10, MCPH13, PPP1R61; centromere protein E	--	--	--	Kinesin motor domain	Centromere-associated protein E OS=Homo sapiens OX=9606 GN=CENPE PE=1 SV=2	Z	Cytoskeleton	centromere-associated protein E isoform 1 precursor [Homo sapiens]
ENSG00000139675	HNRNPA1L2	6.44403	479	5.47464	372	5.35701	400	3.42089	219	3.06236	195	4.31017	247	0.00364947	-0.607049	down	[J]	Translation, ribosomal structure and biogenesis	Molecular Function: RNA binding (GO:0003723);;	K12741|1.1e-147|hsa:144983|K12741 heterogeneous nuclear ribonucleoprotein A1/A3 | (RefSeq) HNRNPA1L2; heterogeneous nuclear ribonucleoprotein A1 like 2	Spliceosome (ko03040);; Amyotrophic lateral sclerosis (ko05014)	[R]	General function prediction only	RNA recognition motif. (a.k.a. RRM, RBD, or RNP domain)	Heterogeneous nuclear ribonucleoprotein A1-like 2 OS=Homo sapiens OX=9606 GN=HNRNPA1L2 PE=2 SV=2	S	Function unknown	heterogeneous nuclear ribonucleoprotein A1-like 2 [Homo sapiens]
ENSG00000140259	MFAP1	16.9658	1978	16.8307	1793	16.0994	1884	9.27231	930	8.9765	895	10.6544	958	4.45816e-10	-0.716179	down	--	--	Cellular Component: microfibril (GO:0001527);; Cellular Component: cellular_component (GO:0005575);; Cellular Component: extracellular region (GO:0005576);; Cellular Component: extracellular matrix (GO:0031012);; Cellular Component: extracellular matrix component (GO:0044420);; Cellular Component: extracellular region part (GO:0044421);; Cellular Component: supramolecular complex (GO:0099080);; C…	K13110|2.6e-187|aju:106968477|K13110 microfibrillar-associated protein 1 | (RefSeq) MFAP1; microfibrillar-associated protein 1	--	[Z]	Cytoskeleton	Microfibril-associated/Pre-mRNA processing	Microfibrillar-associated protein 1 OS=Homo sapiens OX=9606 GN=MFAP1 PE=1 SV=2	S	Function unknown	microfibrillar-associated protein 1 [Pongo abelii]
ENSG00000140285	FGF7	8.44039	1855	14.0704	2471	13.4624	2400	4.73166	1030	4.25198	815	5.30413	990	8.58834e-10	-0.944768	down	--	--	Molecular Function: fibroblast growth factor receptor binding (GO:0005104);; Cellular Component: extracellular region (GO:0005576);; Molecular Function: growth factor activity (GO:0008083);; Biological Process: fibroblast growth factor receptor signaling pathway (GO:0008543);;	K04358|2.9e-111|csab:103245650|K04358 fibroblast growth factor | (RefSeq) FGF7; fibroblast growth factor 7	MAPK signaling pathway (ko04010);; Ras signaling pathway (ko04014);; Rap1 signaling pathway (ko04015);; PI3K-Akt signaling pathway (ko04151);; Regulation of actin cytoskeleton (ko04810);; Pathways in cancer (ko05200);; Melanoma (ko05218);; Breast cancer (ko05224);; Gastric cancer (ko05226)	[T]	Signal transduction mechanisms	Fibroblast growth factor	Fibroblast growth factor 7 OS=Homo sapiens OX=9606 GN=FGF7 PE=1 SV=1	T	Signal transduction mechanisms	fibroblast growth factor 7 precursor [Pongo abelii]
ENSG00000141446	ESCO1	2.40522	591	4.47649	1027	2.91658	716	1.77264	380	1.69386	366	2.0527	389	0.000514686	-0.748321	down	--	--	Cellular Component: chromatin (GO:0000785);; Biological Process: regulation of DNA replication (GO:0006275);; Biological Process: sister chromatid cohesion (GO:0007062);; Biological Process: post-translational protein acetylation (GO:0034421);;	K11268|0.0e+00|hsa:114799|K11268 N-acetyltransferase [EC:2.3.1.-] | (RefSeq) ESCO1, A930014I12Rik, CTF, ECO1, EFO1, ESO1; establishment of sister chromatid cohesion N-acetyltransferase 1	--	--	--	zinc-finger of acetyl-transferase ESCO	N-acetyltransferase ESCO1 OS=Homo sapiens OX=9606 GN=ESCO1 PE=1 SV=3	S	Function unknown	N-acetyltransferase ESCO1 variant 2 [Homo sapiens]
ENSG00000141449	GREB1L	0.163464	56	0.18981	75	0.129949	54	0.095227	31	0.078277	32	0.041183	16	0.00768009	-0.942952	down	--	--	Biological Process: urogenital system development (GO:0001655);; Biological Process: kidney development (GO:0001822);; Biological Process: multicellular organism development (GO:0007275);; Biological Process: biological_process (GO:0008150);; Biological Process: multicellular organismal process (GO:0032501);; Biological Process: developmental process (GO:0032502);; Biological Process: animal orga…	--	--	--	--	Gene regulated by oestrogen in breast cancer	GREB1-like protein OS=Homo sapiens OX=9606 GN=GREB1L PE=1 SV=2	S	Function unknown	GREB1-like protein [Homo sapiens]
ENSG00000141469	SLC14A1	9.25842	1601	12.7212	1809	10.3936	1621	7.53811	1045	6.86258	874	5.1126	733	1.76099e-06	-0.63221	down	[T]	Signal transduction mechanisms	Cellular Component: plasma membrane (GO:0005886);; Molecular Function: urea transmembrane transporter activity (GO:0015204);; Cellular Component: integral component of membrane (GO:0016021);;	K08716|6.3e-222|hsa:6563|K08716 solute carrier family 14 (urea transporter) | (RefSeq) SLC14A1, HUT11, HsT1341, JK, Jk(b), RACH1, RACH2, UT-B1, UT1, UTE; solute carrier family 14 member 1 (Kidd blood group)	--	--	--	Urea transporter	Urea transporter 1 OS=Homo sapiens OX=9606 GN=SLC14A1 PE=1 SV=2	E	Amino acid transport and metabolism	urea transporter 1 isoform 2 [Homo sapiens]
ENSG00000141480	ARRB2	6.10311	550	6.46799	503	4.60468	441	3.17927	266	3.68647	306	2.61562	191	0.000722185	-0.678602	down	--	--	Biological Process: signal transduction (GO:0007165);;	K04439|6.0e-239|hsa:409|K04439 beta-arrestin | (RefSeq) ARRB2, ARB2, ARR2, BARR2; arrestin beta 2	MAPK signaling pathway (ko04010);; Chemokine signaling pathway (ko04062);; Endocytosis (ko04144);; Hedgehog signaling pathway (ko04340);; Dopaminergic synapse (ko04728);; Olfactory transduction (ko04740);; Relaxin signaling pathway (ko04926);; Parathyroid hormone synthesis, secretion and action (ko04928);; GnRH secretion (ko04929);; Morphine addiction (ko05032)	[T]	Signal transduction mechanisms	Arrestin (or S-antigen), N-terminal domain	Beta-arrestin-2 OS=Homo sapiens OX=9606 GN=ARRB2 PE=1 SV=2	O	Posttranslational modification, protein turnover, chaperones	beta-arrestin-2 [Pongo abelii]
ENSG00000141837	CACNA1A	0.16985	80	0.337705	110	0.155785	74	0.192416	44	0.058873	24	0.147033	45	0.008376	-0.920597	down	--	--	Molecular Function: voltage-gated calcium channel activity (GO:0005245);; Cellular Component: voltage-gated calcium channel complex (GO:0005891);; Biological Process: regulation of ion transmembrane transport (GO:0034765);;	K04344|0.0e+00|hsa:773|K04344 voltage-dependent calcium channel P/Q type alpha-1A | (RefSeq) CACNA1A, APCA, BI, CACNL1A4, CAV2.1, EA2, EIEE42, FHM, HPCA, MHP, MHP1, SCA6; calcium voltage-gated channel subunit alpha1 A	MAPK signaling pathway (ko04010);; Calcium signaling pathway (ko04020);; Synaptic vesicle cycle (ko04721);; Retrograde endocannabinoid signaling (ko04723);; Glutamatergic synapse (ko04724);; Cholinergic synapse (ko04725);; Serotonergic synapse (ko04726);; GABAergic synapse (ko04727);; Dopaminergic synapse (ko04728);; Long-term depression (ko04730);; Taste transduction (ko04742);; Type II diabetes…	[PT]	Inorganic ion transport and metabolism;; Signal transduction mechanisms	Ion transport protein	Voltage-dependent P/Q-type calcium channel subunit alpha-1A OS=Homo sapiens OX=9606 GN=CACNA1A PE=1 SV=3	U	Intracellular trafficking, secretion, and vesicular transport	alpha1A-voltage-dependent calcium channel [Homo sapiens]
ENSG00000142408	CACNG8	0.28248	134	0.408204	177	0.368939	176	0.172397	71	0.24612	98	0.201173	74	0.00896581	-0.706845	down	--	--	Molecular Function: voltage-gated ion channel activity (GO:0005244);; Molecular Function: calcium channel activity (GO:0005262);; Cellular Component: integral component of membrane (GO:0016021);; Biological Process: regulation of ion transmembrane transport (GO:0034765);;	K04873|4.6e-194|hsa:59283|K04873 voltage-dependent calcium channel gamma-8 | (RefSeq) CACNG8; calcium voltage-gated channel auxiliary subunit gamma 8	MAPK signaling pathway (ko04010);; Cardiac muscle contraction (ko04260);; Adrenergic signaling in cardiomyocytes (ko04261);; Oxytocin signaling pathway (ko04921);; Hypertrophic cardiomyopathy (ko05410);; Arrhythmogenic right ventricular cardiomyopathy (ko05412);; Dilated cardiomyopathy (ko05414)	--	--	PMP-22/EMP/MP20/Claudin family	Voltage-dependent calcium channel gamma-8 subunit OS=Homo sapiens OX=9606 GN=CACNG8 PE=2 SV=3	U	Intracellular trafficking, secretion, and vesicular transport	voltage-dependent calcium channel gamma-8 subunit [Homo sapiens]
ENSG00000142731	PLK4	5.34164	1104	6.68941	1268	6.80276	1410	3.22628	576	2.88629	510	3.38405	541	9.89875e-11	-0.91417	down	[T]	Signal transduction mechanisms	Molecular Function: protein serine/threonine kinase activity (GO:0004674);; Molecular Function: ATP binding (GO:0005524);; Cellular Component: centrosome (GO:0005813);; Cellular Component: centriole (GO:0005814);; Cellular Component: cytosol (GO:0005829);; Biological Process: centriole replication (GO:0007099);;	K08863|0.0e+00|hsa:10733|K08863 polo-like kinase 4 [EC:2.7.11.21] | (RefSeq) PLK4, MCCRP2, SAK, STK18; polo like kinase 4	FoxO signaling pathway (ko04068)	[D]	Cell cycle control, cell division, chromosome partitioning	Protein kinase domain	Serine/threonine-protein kinase PLK4 OS=Homo sapiens OX=9606 GN=PLK4 PE=1 SV=3	T	Signal transduction mechanisms	serine/threonine-protein kinase PLK4 isoform 1 [Homo sapiens]
ENSG00000142856	ITGB3BP	12.2114	662	11.2595	558	11.3476	616	5.92681	275	6.76996	332	6.78326	284	6.78918e-06	-0.738719	down	--	--	Biological Process: regulation of transcription, DNA-templated (GO:0006355);; Biological Process: integrin-mediated signaling pathway (GO:0007229);; Biological Process: CENP-A containing nucleosome assembly (GO:0034080);;	K11510|2.3e-80|hsa:23421|K11510 centromere protein R | (RefSeq) ITGB3BP, CENP-R, CENPR, HSU37139, NRIF3, TAP20; integrin subunit beta 3 binding protein	--	--	--	Kinetochore component, CENP-R	Centromere protein R OS=Homo sapiens OX=9606 GN=ITGB3BP PE=1 SV=2	K	Transcription	beta 3-endonexin long form [Homo sapiens]
ENSG00000142910	TINAGL1	10.0893	1194	9.60421	1039	10.361	1231	6.31463	643	6.27519	635	5.51634	504	1.8181e-07	-0.659182	down	--	--	Molecular Function: cysteine-type peptidase activity (GO:0008234);;	K01363|1.1e-42|salp:111968422|K01363 cathepsin B [EC:3.4.22.1] | (RefSeq) cathepsin B	Autophagy - animal (ko04140);; Lysosome (ko04142);; Apoptosis (ko04210);; NOD-like receptor signaling pathway (ko04621)	[R]	General function prediction only	Papain family cysteine protease	Tubulointerstitial nephritis antigen-like OS=Homo sapiens OX=9606 GN=TINAGL1 PE=1 SV=1	O	Posttranslational modification, protein turnover, chaperones	tubulointerstitial nephritis antigen-like isoform 1 precursor [Homo sapiens]
ENSG00000143156	NME7	9.66251	859	10.877	883	9.71035	871	5.65467	432	5.15867	392	6.30344	433	5.22851e-07	-0.751507	down	[F]	Nucleotide transport and metabolism	Molecular Function: nucleoside diphosphate kinase activity (GO:0004550);; Molecular Function: ATP binding (GO:0005524);; Biological Process: GTP biosynthetic process (GO:0006183);; Biological Process: UTP biosynthetic process (GO:0006228);; Biological Process: CTP biosynthetic process (GO:0006241);; Molecular Function: metal ion binding (GO:0046872);;	K00940|6.5e-191|ggo:101151858|K00940 nucleoside-diphosphate kinase [EC:2.7.4.6] | (RefSeq) NME7; nucleoside diphosphate kinase 7 isoform X1	Purine metabolism (ko00230);; Pyrimidine metabolism (ko00240);; Drug metabolism - other enzymes (ko00983)	[F]	Nucleotide transport and metabolism	Nucleoside diphosphate kinase	Nucleoside diphosphate kinase 7 OS=Homo sapiens OX=9606 GN=NME7 PE=1 SV=1	F	Nucleotide transport and metabolism	unnamed protein product [Homo sapiens]
ENSG00000143228	NUF2	17.7812	1892	17.6389	1704	16.5392	1726	7.18961	650	6.82687	605	8.31075	683	1.25729e-20	-1.14994	down	--	--	Cellular Component: Ndc80 complex (GO:0031262);; Biological Process: cell division (GO:0051301);;	K11548|2.5e-233|csab:103230704|K11548 kinetochore protein Nuf2 | (RefSeq) NUF2; NUF2, NDC80 kinetochore complex component	--	[D]	Cell cycle control, cell division, chromosome partitioning	Nuf2 family	Kinetochore protein Nuf2 OS=Homo sapiens OX=9606 GN=NUF2 PE=1 SV=2	S	Function unknown	kinetochore protein Nuf2 [Macaca mulatta]
ENSG00000143416	SELENBP1	7.42428	730	6.84237	595	7.39246	701	4.09314	335	5.54738	447	3.7636	278	0.000268325	-0.637311	down	[R]	General function prediction only	Cellular Component: fibrillar center (GO:0001650);; Cellular Component: nucleolus (GO:0005730);; Molecular Function: selenium binding (GO:0008430);;	K17285|1.2e-305|csab:103224035|K17285 methanethiol oxidase [EC:1.8.3.4] | (RefSeq) SELENBP1; selenium binding protein 1	Sulfur metabolism (ko00920)	[P]	Inorganic ion transport and metabolism	56kDa selenium binding protein (SBP56)	Methanethiol oxidase OS=Homo sapiens OX=9606 GN=SELENBP1 PE=1 SV=2	S	Function unknown	methanethiol oxidase isoform 3 [Homo sapiens]
ENSG00000143842	SOX13	0.292927	57	0.289175	52	0.407406	80	0.263787	22	0.153511	26	0.174291	27	0.00283187	-1.02003	down	--	--	Cellular Component: nucleus (GO:0005634);; Biological Process: regulation of transcription, DNA-templated (GO:0006355);; Molecular Function: sequence-specific DNA binding (GO:0043565);;	K09269|0.0e+00|hsa:9580|K09269 transcription factor SOX5/6/13 (SOX group D) | (RefSeq) SOX13, ICA12, Sox-13; SRY-box transcription factor 13	--	[K]	Transcription	HMG (high mobility group) box	Transcription factor SOX-13 OS=Homo sapiens OX=9606 GN=SOX13 PE=1 SV=3	B	Chromatin structure and dynamics	transcription factor SOX-13 [Homo sapiens]
ENSG00000143847	PPFIA4	0.499992	167	0.891248	274	0.402393	134	0.165914	50	0.231561	70	0.139504	38	5.05143e-06	-1.58812	down	--	--	Cellular Component: presynaptic active zone (GO:0048786);;	K19931|1.7e-20|xla:108705383|K19931 protein lin-7 | (RefSeq) protein lin-7 homolog B-like	--	[R]	General function prediction only	SAM domain (Sterile alpha motif)	Liprin-alpha-4 OS=Homo sapiens OX=9606 GN=PPFIA4 PE=2 SV=3	T	Signal transduction mechanisms	liprin-alpha-4 isoform X5 [Pan paniscus]
ENSG00000144152	FBLN7	1.02685	124	0.626536	72	0.950622	119	0.267948	29	0.539441	58	0.348397	34	0.00126585	-1.07092	down	--	--	Molecular Function: calcium ion binding (GO:0005509);;	K17342|6.8e-265|hsa:129804|K17342 fibulin 7 | (RefSeq) FBLN7, TM14; fibulin 7	--	[T]	Signal transduction mechanisms	Calcium-binding EGF domain	Fibulin-7 OS=Homo sapiens OX=9606 GN=FBLN7 PE=2 SV=1	S	Function unknown	fibulin-7 isoform 1 precursor [Homo sapiens]
ENSG00000144381	HSPD1	175.163	23133	170.395	20475	174.337	23019	112.318	12715	95.8875	10813	115.173	11601	1.52662e-07	-0.617164	down	[O]	Posttranslational modification, protein turnover, chaperones	Molecular Function: lipopolysaccharide binding (GO:0001530);; Biological Process: response to hypoxia (GO:0001666);; Molecular Function: protease binding (GO:0002020);; Biological Process: response to ischemia (GO:0002931);; Molecular Function: ATP binding (GO:0005524);; Cellular Component: extracellular space (GO:0005615);; Cellular Component: mitochondrion (GO:0005739);; Cellular Component: per…	K04077|0.0e+00|hsa:3329|K04077 chaperonin GroEL | (RefSeq) HSPD1, CPN60, GROEL, HLD4, HSP-60, HSP60, HSP65, HuCHA60, SPG13; heat shock protein family D (Hsp60) member 1	RNA degradation (ko03018);; Type I diabetes mellitus (ko04940);; Legionellosis (ko05134);; Tuberculosis (ko05152)	[O]	Posttranslational modification, protein turnover, chaperones	TCP-1/cpn60 chaperonin family	60 kDa heat shock protein, mitochondrial OS=Homo sapiens OX=9606 GN=HSPD1 PE=1 SV=2	O	Posttranslational modification, protein turnover, chaperones	60 kDa heat shock protein, mitochondrial [Homo sapiens]
ENSG00000144395	CCDC150	0.643056	119	0.975605	163	0.687492	132	0.437554	71	0.468046	73	0.262366	40	0.00257625	-0.887245	down	--	--	--	--	--	--	--	--	Coiled-coil domain-containing protein 150 OS=Homo sapiens OX=9606 GN=CCDC150 PE=1 SV=2	S	Function unknown	coiled-coil domain-containing protein 150 isoform 1 [Homo sapiens]
ENSG00000144857	BOC	1.45106	226	1.27144	196	0.855179	160	0.781314	116	0.635865	102	0.868164	83	0.00999548	-0.655586	down	--	--	Cellular Component: integral component of plasma membrane (GO:0005887);; Biological Process: smoothened signaling pathway (GO:0007224);; Biological Process: positive regulation of myoblast differentiation (GO:0045663);; Biological Process: regulation of neuron differentiation (GO:0045664);; Biological Process: embryonic morphogenesis (GO:0048598);;	K20020|0.0e+00|hsa:91653|K20020 brother of CDO | (RefSeq) BOC, CDON2; BOC cell adhesion associated, oncogene regulated	Hedgehog signaling pathway (ko04340);; Axon guidance (ko04360)	--	--	Immunoglobulin domain	Brother of CDO OS=Homo sapiens OX=9606 GN=BOC PE=1 SV=1	U	Intracellular trafficking, secretion, and vesicular transport	brother of CDO isoform 2 precursor [Homo sapiens]
ENSG00000145220	LYAR	13.7914	1171	14.0812	1092	15.1457	1291	7.88561	576	7.23998	526	9.72105	637	4.01944e-07	-0.720098	down	--	--	Molecular Function: DNA binding (GO:0003677);;	K15263|1.1e-165|hsa:55646|K15263 cell growth-regulating nucleolar protein | (RefSeq) LYAR, ZC2HC2, ZLYAR; Ly1 antibody reactive	--	[D]	Cell cycle control, cell division, chromosome partitioning	LYAR-type C2HC zinc finger	Cell growth-regulating nucleolar protein OS=Homo sapiens OX=9606 GN=LYAR PE=1 SV=2	S	Function unknown	RecName: Full=Cell growth-regulating nucleolar protein [Homo sapiens]
ENSG00000145241	CENPC	1.29761	421	1.84891	564	1.60052	555	0.91537	260	0.916675	273	0.857853	237	0.000322685	-0.70445	down	--	--	Cellular Component: kinetochore (GO:0000776);; Molecular Function: centromeric DNA binding (GO:0019237);; Biological Process: kinetochore assembly (GO:0051382);;	K11497|0.0e+00|hsa:1060|K11497 centromere protein C | (RefSeq) CENPC, CENP-C, CENPC1, MIF2, hcp-4; centromere protein C	--	--	--	Kinetochore assembly subunit CENP-C N-terminal	Centromere protein C OS=Homo sapiens OX=9606 GN=CENPC PE=1 SV=2	O	Posttranslational modification, protein turnover, chaperones	centromere protein C isoform 1 [Homo sapiens]
ENSG00000145358	DDIT4L	3.67205	517	4.20378	534	3.71234	521	2.31076	279	2.22491	266	2.48237	270	0.000176519	-0.645597	down	--	--	Cellular Component: cytoplasm (GO:0005737);; Biological Process: negative regulation of signal transduction (GO:0009968);;	K08270|8.7e-31|cmk:103181311|K08270 DNA-damage-inducible transcript 4 | (RefSeq) ddit4; DNA damage inducible transcript 4	Autophagy - animal (ko04140);; mTOR signaling pathway (ko04150)	--	--	RTP801 C-terminal region	DNA damage-inducible transcript 4-like protein OS=Homo sapiens OX=9606 GN=DDIT4L PE=1 SV=1	S	Function unknown	DNA damage-inducible transcript 4-like protein [Macaca mulatta]
ENSG00000145390	USP53	3.51136	1153	5.70098	1704	5.06679	1653	3.18417	894	2.52416	708	3.24605	822	0.000371809	-0.596953	down	--	--	Biological Process: protein deubiquitination (GO:0016579);; Molecular Function: thiol-dependent ubiquitinyl hydrolase activity (GO:0036459);;	--	--	[O]	Posttranslational modification, protein turnover, chaperones	Ubiquitin carboxyl-terminal hydrolase	Inactive ubiquitin carboxyl-terminal hydrolase 53 OS=Homo sapiens OX=9606 GN=USP53 PE=1 SV=2	O	Posttranslational modification, protein turnover, chaperones	inactive ubiquitin carboxyl-terminal hydrolase 53 isoform 1 [Homo sapiens]
ENSG00000145526	CDH18	0.434344	68	0.334091	52	0.335321	63	0.233493	39	0.129535	21	0.084123	13	0.00522572	-1.03076	down	[Q]	Secondary metabolites biosynthesis, transport and catabolism	Molecular Function: calcium ion binding (GO:0005509);; Cellular Component: plasma membrane (GO:0005886);; Biological Process: homophilic cell adhesion via plasma membrane adhesion molecules (GO:0007156);; Cellular Component: integral component of membrane (GO:0016021);;	K06805|0.0e+00|hsa:1016|K06805 cadherin 18, type 2 | (RefSeq) CDH18, CDH14, CDH14L, CDH24; cadherin 18	--	[S]	Function unknown	Cadherin domain	Cadherin-18 OS=Homo sapiens OX=9606 GN=CDH18 PE=2 SV=1	U	Intracellular trafficking, secretion, and vesicular transport	cadherin-18 isoform 1 preproprotein [Homo sapiens]
ENSG00000145908	ZNF300	4.17181	893	4.94793	925	5.03429	1051	3.2659	609	2.24889	393	3.18895	508	0.000285192	-0.620708	down	--	--	Molecular Function: nucleic acid binding (GO:0003676);; Cellular Component: nucleoplasm (GO:0005654);; Cellular Component: nucleolus (GO:0005730);; Biological Process: regulation of transcription, DNA-templated (GO:0006355);; Cellular Component: nuclear body (GO:0016604);; Molecular Function: metal ion binding (GO:0046872);;	K09228|5.3e-47|ggo:101132185|K09228 KRAB domain-containing zinc finger protein | (RefSeq) ZNF300; zinc finger protein 300	Herpes simplex virus 1 infection (ko05168)	[R]	General function prediction only	KRAB box	Zinc finger protein 300 OS=Homo sapiens OX=9606 GN=ZNF300 PE=1 SV=1	S	Function unknown	ZNF300 isoform 4 [Pan troglodytes]
ENSG00000146085	MUT	6.15892	1249	6.15905	1142	6.76971	1379	4.27069	745	3.38229	587	4.3315	678	9.78792e-06	-0.599878	down	[I]	Lipid transport and metabolism	Molecular Function: methylmalonyl-CoA mutase activity (GO:0004494);; Biological Process: post-embryonic development (GO:0009791);; Molecular Function: cobalamin binding (GO:0031419);; Molecular Function: metal ion binding (GO:0046872);;	K01847|0.0e+00|hsa:4594|K01847 methylmalonyl-CoA mutase [EC:5.4.99.2] | (RefSeq) MMUT, MCM, MUT; methylmalonyl-CoA mutase	Valine, leucine and isoleucine degradation (ko00280);; Glyoxylate and dicarboxylate metabolism (ko00630);; Propanoate metabolism (ko00640);; Carbon metabolism (ko01200)	--	--	Methylmalonyl-CoA mutase	Methylmalonyl-CoA mutase, mitochondrial OS=Homo sapiens OX=9606 GN=MMUT PE=1 SV=4	I	Lipid transport and metabolism	methylmalonyl-CoA mutase, mitochondrial precursor [Homo sapiens]
ENSG00000146281	PM20D2	2.04553	521	2.61172	608	1.90893	488	1.03106	226	1.17792	257	1.20793	238	7.26419e-06	-0.867564	down	[R]	General function prediction only	Molecular Function: molecular_function (GO:0003674);; Molecular Function: catalytic activity (GO:0003824);; Cellular Component: cellular_component (GO:0005575);; Cellular Component: intracellular (GO:0005622);; Cellular Component: cell (GO:0005623);; Cellular Component: nucleus (GO:0005634);; Cellular Component: nucleoplasm (GO:0005654);; Biological Process: proteolysis (GO:0006508);; Biological …	--	--	--	--	Peptidase family M20/M25/M40	Peptidase M20 domain-containing protein 2 OS=Homo sapiens OX=9606 GN=PM20D2 PE=1 SV=2	E	Amino acid transport and metabolism	peptidase M20 domain-containing protein 2 [Homo sapiens]
ENSG00000146555	SDK1	0.592631	331	0.680525	346	0.846453	358	0.308273	150	0.322664	156	0.29346	128	4.34089e-06	-0.955789	down	[X]	Mobilome: prophages, transposons	Cellular Component: integral component of membrane (GO:0016021);;	K16353|0.0e+00|hsa:221935|K16353 protein sidekick | (RefSeq) SDK1; sidekick cell adhesion molecule 1	--	[T]	Signal transduction mechanisms	Fibronectin type III domain	Protein sidekick-1 OS=Homo sapiens OX=9606 GN=SDK1 PE=2 SV=3	U	Intracellular trafficking, secretion, and vesicular transport	protein sidekick-1 isoform 1 [Homo sapiens]
ENSG00000147180	ZNF711	0.788035	184	1.55692	344	1.21392	310	0.593976	115	0.479817	108	0.553709	112	0.000329888	-1.02826	down	--	--	Molecular Function: DNA binding (GO:0003677);; Cellular Component: nucleus (GO:0005634);; Biological Process: regulation of transcription, DNA-templated (GO:0006355);; Molecular Function: metal ion binding (GO:0046872);;	K09228|4.0e-21|isc:IscW_ISCW007709|K09228 KRAB domain-containing zinc finger protein | (RefSeq) zinc finger protein, putative	--	[R]	General function prediction only	Zfx / Zfy transcription activation region	Zinc finger protein 711 OS=Homo sapiens OX=9606 GN=ZNF711 PE=1 SV=2	S	Function unknown	zinc finger protein 711 isoform 1 [Homo sapiens]
ENSG00000147251	DOCK11	3.20488	1147	4.32163	1410	4.36318	1548	2.30361	707	1.81885	547	2.16331	582	1.21385e-08	-0.861206	down	--	--	Molecular Function: guanyl-nucleotide exchange factor activity (GO:0005085);; Biological Process: small GTPase mediated signal transduction (GO:0007264);;	K21853|0.0e+00|hsa:139818|K21853 dedicator of cytokinesis protein 9/10/11 | (RefSeq) DOCK11, ACG, ZIZ2, bB128O4.1; dedicator of cytokinesis 11	--	[T]	Signal transduction mechanisms	Dock homology region 2	Dedicator of cytokinesis protein 11 OS=Homo sapiens OX=9606 GN=DOCK11 PE=1 SV=2	S	Function unknown	dedicator of cytokinesis protein 11 [Homo sapiens]
ENSG00000147437	GNRH1	1.17184	105	1.53516	132	1.33063	127	0.790058	66	0.731996	55	0.318524	24	0.0014741	-1.04759	down	--	--	Biological Process: reproduction (GO:0000003);; Biological Process: response to acid chemical (GO:0001101);; Biological Process: response to molecule of bacterial origin (GO:0002237);; Biological Process: regulation of immune system process (GO:0002682);; Biological Process: negative regulation of immune system process (GO:0002683);; Biological Process: regulation of leukocyte activation (GO:0002…	K05252|1.1e-47|hsa:2796|K05252 gonadotropin-releasing hormone | (RefSeq) GNRH1, GNRH, GRH, LHRH, LNRH; gonadotropin releasing hormone 1	Neuroactive ligand-receptor interaction (ko04080);; GnRH signaling pathway (ko04912);; GnRH secretion (ko04929)	--	--	Gonadotropin-releasing hormone	Progonadoliberin-1 OS=Homo sapiens OX=9606 GN=GNRH1 PE=1 SV=1	U	Intracellular trafficking, secretion, and vesicular transport	progonadoliberin-1 isoform 1 precursor [Homo sapiens]
ENSG00000148344	PTGES	5.1869	498	7.69762	675	4.08299	394	2.42466	200	2.98706	246	2.54394	189	2.3793e-05	-1.01683	down	--	--	Cellular Component: integral component of membrane (GO:0016021);;	K15729|9.4e-81|hsa:9536|K15729 microsomal prostaglandin-E synthase 1 [EC:5.3.99.3] | (RefSeq) PTGES, MGST-IV, MGST1-L1, MGST1L1, MPGES, PGES, PIG12, PP102, PP1294, TP53I12, mPGES-1; prostaglandin E synthase	Arachidonic acid metabolism (ko00590)	--	--	MAPEG family	Prostaglandin E synthase OS=Homo sapiens OX=9606 GN=PTGES PE=1 SV=2	S	Function unknown	hCG30600, isoform CRA_a [Homo sapiens]
ENSG00000148516	ZEB1	14.4289	4402	25.5994	6989	20.1219	6280	11.9342	3105	9.93618	2742	12.989	3058	5.23495e-05	-0.691531	down	--	--	Molecular Function: DNA binding (GO:0003677);;	K09299|0.0e+00|ggo:101134386|K09299 zinc finger homeobox protein 1 | (RefSeq) ZEB1; zinc finger E-box-binding homeobox 1 isoform X3	Transcriptional misregulation in cancer (ko05202);; MicroRNAs in cancer (ko05206);; Prostate cancer (ko05215)	[K]	Transcription	Zinc-finger double domain	Zinc finger E-box-binding homeobox 1 OS=Homo sapiens OX=9606 GN=ZEB1 PE=1 SV=2	S	Function unknown	zinc finger E-box-binding homeobox 1 isoform a [Homo sapiens]
ENSG00000148773	MKI67	14.5999	9935	21.2509	12909	18.4829	12673	10.1754	5903	10.1984	5980	12.2935	6331	2.61493e-06	-0.661686	down	--	--	Biological Process: reproduction (GO:0000003);; Cellular Component: chromosome, centromeric region (GO:0000775);; Cellular Component: condensed chromosome (GO:0000793);; Biological Process: liver development (GO:0001889);; Molecular Function: molecular_function (GO:0003674);; Molecular Function: binding (GO:0005488);; Molecular Function: protein binding (GO:0005515);; Cellular Component: cellular…	K17582|0.0e+00|hsa:4288|K17582 antigen KI-67 | (RefSeq) MKI67, KIA, MIB-, MIB-1, PPP1R105; marker of proliferation Ki-67	--	--	--	KI67R (NUC007) repeat	Proliferation marker protein Ki-67 OS=Homo sapiens OX=9606 GN=MKI67 PE=1 SV=2	T	Signal transduction mechanisms	proliferation marker protein Ki-67 isoform 1 [Homo sapiens]
ENSG00000149212	SESN3	0.536288	278	0.947669	449	0.765226	387	0.380705	170	0.301265	134	0.376685	151	7.91939e-05	-0.99674	down	--	--	Cellular Component: nucleus (GO:0005634);; Biological Process: regulation of response to reactive oxygen species (GO:1901031);;	K10141|2.4e-287|hsa:143686|K10141 sestrin 1/3 | (RefSeq) SESN3, SEST3; sestrin 3	p53 signaling pathway (ko04115);; Longevity regulating pathway (ko04211)	[S]	Function unknown	PA26 p53-induced protein (sestrin)	Sestrin-3 OS=Homo sapiens OX=9606 GN=SESN3 PE=1 SV=2	S	Function unknown	sestrin-3 isoform 1 [Homo sapiens]
ENSG00000149294	NCAM1	12.686	2704	13.7698	2774	15.3784	3233	5.2909	1346	4.57516	1231	6.1913	1117	1.49576e-16	-0.937383	down	--	--	Cellular Component: cytosol (GO:0005829);; Cellular Component: plasma membrane (GO:0005886);; Biological Process: cell adhesion (GO:0007155);; Cellular Component: integral component of membrane (GO:0016021);;	K06491|0.0e+00|hsa:4684|K06491 neural cell adhesion molecule | (RefSeq) NCAM1, CD56, MSK39, NCAM; neural cell adhesion molecule 1	Cell adhesion molecules (ko04514);; Prion disease (ko05020)	[T]	Signal transduction mechanisms	Immunoglobulin I-set domain	Neural cell adhesion molecule 1 OS=Homo sapiens OX=9606 GN=NCAM1 PE=1 SV=3	S	Function unknown	neural cell adhesion molecule 1 isoform 5 precursor [Homo sapiens]
ENSG00000149451	ADAM33	12.0935	2050	12.1293	1874	10.204	1858	6.25195	954	7.37183	1095	6.61461	863	1.27608e-09	-0.690903	down	--	--	Molecular Function: metalloendopeptidase activity (GO:0004222);; Cellular Component: integral component of membrane (GO:0016021);;	K08616|0.0e+00|hsa:80332|K08616 disintegrin and metalloproteinase domain-containing protein 33 [EC:3.4.24.-] | (RefSeq) ADAM33, C20orf153, DJ964F7.1; ADAM metallopeptidase domain 33	--	[O]	Posttranslational modification, protein turnover, chaperones	Reprolysin (M12B) family zinc metalloprotease	Disintegrin and metalloproteinase domain-containing protein 33 OS=Homo sapiens OX=9606 GN=ADAM33 PE=1 SV=2	S	Function unknown	disintegrin and metalloproteinase domain-containing protein 33 isoform alpha preproprotein [Homo sapiens]
ENSG00000149970	CNKSR2	0.204566	63	0.203345	57	0.234672	74	0.057389	16	0.044258	13	0.106926	26	5.40375e-05	-1.49489	down	--	--	Cellular Component: cytoplasm (GO:0005737);; Biological Process: regulation of signal transduction (GO:0009966);; Cellular Component: membrane (GO:0016020);;	K17536|2.2e-43|api:100163820|K17536 connector enhancer of kinase suppressor of Ras 2 | (RefSeq) uncharacterized protein LOC100163820	MAPK signaling pathway - fly (ko04013)	[F]	Nucleotide transport and metabolism	Protein of unknown function (DUF1170)	Connector enhancer of kinase suppressor of ras 2 OS=Homo sapiens OX=9606 GN=CNKSR2 PE=1 SV=1	T	Signal transduction mechanisms	connector enhancer of kinase suppressor of ras 2 isoform 6 [Homo sapiens]
ENSG00000151461	UPF2	6.80766	1927	10.3576	2662	8.57526	2424	4.64172	1126	3.85295	929	5.80732	1267	4.20988e-06	-0.772726	down	--	--	Biological Process: nuclear-transcribed mRNA catabolic process, nonsense-mediated decay (GO:0000184);;	K14327|0.0e+00|hsa:26019|K14327 regulator of nonsense transcripts 2 | (RefSeq) UPF2, HUPF2, RENT2, smg-3; UPF2 regulator of nonsense mediated mRNA decay	RNA transport (ko03013);; mRNA surveillance pathway (ko03015)	[A]	RNA processing and modification	MIF4G domain	Regulator of nonsense transcripts 2 OS=Homo sapiens OX=9606 GN=UPF2 PE=1 SV=1	S	Function unknown	regulator of nonsense transcripts 2 [Homo sapiens]
ENSG00000151466	SCLT1	5.0521	775	6.03798	864	4.79287	759	3.13643	394	3.47387	421	3.75393	440	8.41201e-05	-0.631716	down	--	--	Biological Process: clustering of voltage-gated sodium channels (GO:0045162);;	--	--	--	--	--	Sodium channel and clathrin linker 1 OS=Homo sapiens OX=9606 GN=SCLT1 PE=1 SV=2	Z	Cytoskeleton	sodium channel and clathrin linker 1 isoform 1 [Homo sapiens]
ENSG00000151640	DPYSL4	2.04643	288	2.65636	334	1.7034	253	0.864659	110	1.12111	139	1.25219	139	0.000387331	-0.872125	down	[F]	Nucleotide transport and metabolism	Cellular Component: cytoplasm (GO:0005737);; Molecular Function: hydrolase activity, acting on carbon-nitrogen (but not peptide) bonds (GO:0016810);; Biological Process: neuron death (GO:0070997);; Biological Process: neuron projection guidance (GO:0097485);;	K07528|8.3e-263|cge:100759148|K07528 dihydropyrimidinase-like 2 | (RefSeq) Dpysl2; dihydropyrimidinase-related protein 2 isoform X1	Axon guidance (ko04360)	[F]	Nucleotide transport and metabolism	Amidohydrolase family	Dihydropyrimidinase-related protein 4 OS=Homo sapiens OX=9606 GN=DPYSL4 PE=1 SV=2	F	Nucleotide transport and metabolism	dihydropyrimidinase-related protein 4 [Homo sapiens]
ENSG00000151692	RNF144A	1.05	327	1.71575	488	1.13352	354	0.719886	193	0.856878	228	0.641609	154	0.0021476	-0.739963	down	--	--	Molecular Function: ubiquitin-protein transferase activity (GO:0004842);; Cellular Component: intracellular membrane-bounded organelle (GO:0043231);; Molecular Function: metal ion binding (GO:0046872);;	K11975|3.8e-179|hsa:9781|K11975 E3 ubiquitin-protein ligase RNF144 [EC:2.3.2.31] | (RefSeq) RNF144A, RNF144, UBCE7IP4, hUIP4; ring finger protein 144A	--	[O]	Posttranslational modification, protein turnover, chaperones	IBR domain, a half RING-finger domain	E3 ubiquitin-protein ligase RNF144A OS=Homo sapiens OX=9606 GN=RNF144A PE=1 SV=2	O	Posttranslational modification, protein turnover, chaperones	E3 ubiquitin-protein ligase RNF144A isoform 2 [Homo sapiens]
ENSG00000151725	CENPU	9.19305	965	9.9376	948	9.6853	1000	5.6086	514	5.42184	483	5.23499	430	3.42345e-08	-0.729988	down	--	--	Cellular Component: chromosome, centromeric region (GO:0000775);; Cellular Component: kinetochore (GO:0000776);; Cellular Component: condensed chromosome kinetochore (GO:0000777);; Cellular Component: condensed chromosome, centromeric region (GO:0000779);; Cellular Component: condensed chromosome (GO:0000793);; Cellular Component: cellular_component (GO:0005575);; Cellular Component: intracellula…	K11513|1.4e-222|hsa:79682|K11513 centromere protein U | (RefSeq) CENPU, CENP50, CENPU50, KLIP1, MLF1IP, PBIP1; centromere protein U	--	--	--	CENP-A nucleosome associated complex (NAC) subunit	Centromere protein U OS=Homo sapiens OX=9606 GN=CENPU PE=1 SV=1	K	Transcription	centromere protein U [Homo sapiens]
ENSG00000151849	CENPJ	2.72346	632	3.84336	794	4.1297	954	2.16785	392	1.95101	346	1.99573	352	4.19694e-06	-0.825057	down	--	--	Cellular Component: nucleoplasm (GO:0005654);; Cellular Component: centrosome (GO:0005813);; Cellular Component: centriole (GO:0005814);; Cellular Component: plasma membrane (GO:0005886);; Molecular Function: tubulin binding (GO:0015631);; Biological Process: regulation of centriole replication (GO:0046599);; Biological Process: cell division (GO:0051301);;	K11502|0.0e+00|hsa:55835|K11502 centromere protein J | (RefSeq) CENPJ, BM032, CENP-J, CPAP, LAP, LIP1, MCPH6, SASS4, SCKL4, Sas-4; centromere protein J	--	--	--	--	Centromere protein J OS=Homo sapiens OX=9606 GN=CENPJ PE=1 SV=2	S	Function unknown	centromere protein J, isoform CRA_d [Homo sapiens]
ENSG00000151892	GFRA1	0.474528	234	0.591983	264	0.635253	315	0.251097	107	0.382547	162	0.293565	112	0.00141056	-0.794963	down	--	--	Molecular Function: signaling receptor activity (GO:0038023);;	K19895|1.1e-265|hsa:2674|K19895 GDNF family receptor alpha | (RefSeq) GFRA1, GDNFR, GDNFRA, GFR-ALPHA-1, RET1L, RETL1, TRNR1; GDNF family receptor alpha 1	--	--	--	GDNF/GAS1 domain	GDNF family receptor alpha-1 OS=Homo sapiens OX=9606 GN=GFRA1 PE=1 SV=2	O	Posttranslational modification, protein turnover, chaperones	GDNF family receptor alpha-1 isoform b precursor [Homo sapiens]
ENSG00000152270	PDE3B	0.250116	83	0.433377	131	0.351012	116	0.061119	18	0.102156	29	0.160826	41	1.1762e-05	-1.59372	down	--	--	Molecular Function: 3',5'-cyclic-nucleotide phosphodiesterase activity (GO:0004114);; Biological Process: signal transduction (GO:0007165);; Cellular Component: integral component of membrane (GO:0016021);; Molecular Function: metal ion binding (GO:0046872);;	K13296|0.0e+00|hsa:5140|K13296 cGMP-inhibited 3',5'-cyclic phosphodiesterase B [EC:3.1.4.17] | (RefSeq) PDE3B, HcGIP1, cGIPDE1; phosphodiesterase 3B	Purine metabolism (ko00230);; cGMP-PKG signaling pathway (ko04022);; cAMP signaling pathway (ko04024);; Apelin signaling pathway (ko04371);; Insulin signaling pathway (ko04910);; Progesterone-mediated oocyte maturation (ko04914);; Glucagon signaling pathway (ko04922);; Regulation of lipolysis in adipocytes (ko04923);; Renin secretion (ko04924);; Morphine addiction (ko05032)	--	--	3'5'-cyclic nucleotide phosphodiesterase	cGMP-inhibited 3',5'-cyclic phosphodiesterase B OS=Homo sapiens OX=9606 GN=PDE3B PE=1 SV=2	T	Signal transduction mechanisms	cGMP-inhibited 3',5'-cyclic phosphodiesterase B isoform 2 [Homo sapiens]
ENSG00000152580	IGSF10	0.359906	216	0.658717	337	0.558521	335	0.134319	70	0.089635	46	0.123784	58	3.11993e-12	-2.05226	down	--	--	Biological Process: ossification (GO:0001503);; Molecular Function: protein binding (GO:0005515);; Cellular Component: cellular_component (GO:0005575);; Cellular Component: extracellular region (GO:0005576);; Biological Process: response to stress (GO:0006950);; Biological Process: multicellular organism development (GO:0007275);; Biological Process: nervous system development (GO:0007399);; Biol…	K17341|3.4e-93|mcal:110292804|K17341 hemicentin | (RefSeq) Hmcn1; hemicentin-1	--	[R]	General function prediction only	Immunoglobulin I-set domain	Immunoglobulin superfamily member 10 OS=Homo sapiens OX=9606 GN=IGSF10 PE=1 SV=1	S	Function unknown	immunoglobulin superfamily member 10 isoform 1 precursor [Homo sapiens]
ENSG00000152582	SPEF2	0.85601	154	0.758822	166	0.45971	86	0.420584	68	0.247533	48	0.304216	59	0.00454671	-0.917647	down	--	--	Biological Process: reproduction (GO:0000003);; Biological Process: microtubule cytoskeleton organization (GO:0000226);; Biological Process: skeletal system development (GO:0001501);; Biological Process: microtubule bundle formation (GO:0001578);; Cellular Component: manchette (GO:0002177);; Biological Process: developmental process involved in reproduction (GO:0003006);; Biological Process: cili…	K20160|3.8e-18|hmg:101240729|K20160 DENN domain-containing protein 1 | (RefSeq) uncharacterized protein KIAA1586-like	--	--	--	CH-like domain in sperm protein	Sperm flagellar protein 2 OS=Homo sapiens OX=9606 GN=SPEF2 PE=1 SV=2	S	Function unknown	sperm flagellar protein 2 isoform X1 [Macaca mulatta]
ENSG00000152953	STK32B	0.670492	130	0.702709	125	0.756031	148	0.397926	67	0.279723	47	0.523515	79	0.00981978	-0.746394	down	[T]	Signal transduction mechanisms	Molecular Function: protein serine/threonine kinase activity (GO:0004674);; Molecular Function: ATP binding (GO:0005524);;	K08793|4.6e-247|hsa:55351|K08793 serine/threonine kinase 32 [EC:2.7.11.1] | (RefSeq) STK32B, HSA250839, STK32, STKG6, YANK2; serine/threonine kinase 32B	--	[RT]	General function prediction only;; Signal transduction mechanisms	Protein kinase domain	Serine/threonine-protein kinase 32B OS=Homo sapiens OX=9606 GN=STK32B PE=2 SV=1	T	Signal transduction mechanisms	serine/threonine-protein kinase 32B isoform 1 [Homo sapiens]
ENSG00000153015	CWC27	15.7522	1772	15.4611	1589	14.8679	1679	10.206	987	8.24653	794	8.56142	743	5.24968e-09	-0.697969	down	[O]	Posttranslational modification, protein turnover, chaperones	Molecular Function: peptidyl-prolyl cis-trans isomerase activity (GO:0003755);; Cellular Component: nucleoplasm (GO:0005654);; Biological Process: protein folding (GO:0006457);;	K12737|5.9e-172|hsa:10283|K12737 peptidyl-prolyl cis-trans isomerase SDCCAG10 [EC:5.2.1.8] | (RefSeq) CWC27, NY-CO-10, RPSKA, SDCCAG-10, SDCCAG10; CWC27 spliceosome associated cyclophilin	--	[O]	Posttranslational modification, protein turnover, chaperones	Cyclophilin type peptidyl-prolyl cis-trans isomerase/CLD	Spliceosome-associated protein CWC27 homolog OS=Homo sapiens OX=9606 GN=CWC27 PE=1 SV=1	O	Posttranslational modification, protein turnover, chaperones	spliceosome-associated protein CWC27 homolog isoform 3 [Homo sapiens]
ENSG00000153094	BCL2L11	0.580983	164	1.18009	286	0.829543	187	0.408414	90	0.574528	139	0.282729	62	0.00909086	-0.858075	down	--	--	Biological Process: reproduction (GO:0000003);; Biological Process: urogenital system development (GO:0001655);; Biological Process: in utero embryonic development (GO:0001701);; Biological Process: leukocyte homeostasis (GO:0001776);; Biological Process: B cell homeostasis (GO:0001782);; Biological Process: B cell apoptotic process (GO:0001783);; Biological Process: kidney development (GO:000182…	K16341|3.4e-87|ggo:101149097|K16341 Bcl-2-like protein 11 | (RefSeq) BCL2L11; bcl-2-like protein 11 isoform X1	EGFR tyrosine kinase inhibitor resistance (ko01521);; FoxO signaling pathway (ko04068);; PI3K-Akt signaling pathway (ko04151);; Apoptosis (ko04210);; Apoptosis - multiple species (ko04215);; Non-alcoholic fatty liver disease (ko04932);; Epstein-Barr virus infection (ko05169);; Pathways in cancer (ko05200);; MicroRNAs in cancer (ko05206);; Colorectal cancer (ko05210)	--	--	Bim protein N-terminus	Bcl-2-like protein 11 OS=Homo sapiens OX=9606 GN=BCL2L11 PE=1 SV=1	O	Posttranslational modification, protein turnover, chaperones	bcl-2-like protein 11 isoform 13 [Homo sapiens]
ENSG00000153914	SREK1	9.91493	2740	17.8764	4037	11.8665	3619	7.91595	1904	7.63631	1715	9.41743	1781	2.41178e-05	-0.649106	down	--	--	Biological Process: regulation of alternative mRNA splicing, via spliceosome (GO:0000381);; Molecular Function: RNA binding (GO:0003723);;	K13165|4.7e-195|ggo:101134329|K13165 splicing factor, arginine/serine-rich 12 | (RefSeq) SREK1; splicing regulatory glutamine/lysine-rich protein 1 isoform X1	--	[A]	RNA processing and modification	RNA recognition motif. (a.k.a. RRM, RBD, or RNP domain)	Splicing regulatory glutamine/lysine-rich protein 1 OS=Homo sapiens OX=9606 GN=SREK1 PE=1 SV=1	S	Function unknown	splicing regulatory glutamine/lysine-rich protein 1 isoform a [Homo sapiens]
ENSG00000153993	SEMA3D	7.4722	2420	14.8023	4139	12.7466	4052	5.9848	1600	5.50176	1462	6.9501	1658	3.84557e-06	-0.869681	down	--	--	Molecular Function: molecular_function (GO:0003674);; Molecular Function: receptor binding (GO:0005102);; Molecular Function: binding (GO:0005488);; Molecular Function: protein binding (GO:0005515);; Cellular Component: cellular_component (GO:0005575);; Cellular Component: extracellular region (GO:0005576);; Cellular Component: extracellular space (GO:0005615);; Biological Process: chemotaxis (GO…	K06840|0.0e+00|hsa:223117|K06840 semaphorin 3 | (RefSeq) SEMA3D, Sema-Z2, coll-2; semaphorin 3D	Axon guidance (ko04360)	[T]	Signal transduction mechanisms	Sema domain	Semaphorin-3D OS=Homo sapiens OX=9606 GN=SEMA3D PE=2 SV=2	S	Function unknown	semaphorin-3D [Homo sapiens]
ENSG00000154146	NRGN	2.74531	182	2.07316	129	1.79194	117	0.802345	46	0.685273	40	0.841149	45	1.59864e-06	-1.39859	down	--	--	Molecular Function: calmodulin binding (GO:0005516);; Molecular Function: phosphatidylinositol-3,4,5-trisphosphate binding (GO:0005547);; Cellular Component: nucleus (GO:0005634);; Biological Process: associative learning (GO:0008306);; Cellular Component: trans-Golgi network transport vesicle membrane (GO:0012510);; Cellular Component: postsynaptic density of dendrite (GO:0014069);; Molecular Fu…	--	--	--	--	IQ calmodulin-binding motif	Neurogranin OS=Homo sapiens OX=9606 GN=NRGN PE=1 SV=1	T	Signal transduction mechanisms	neurogranin isoform X1 [Aotus nancymaae]
ENSG00000154240	CEP112	2.06008	379	3.27944	545	2.69283	497	1.72982	270	1.2491	190	1.91435	266	0.00427313	-0.666456	down	--	--	Cellular Component: cellular_component (GO:0005575);; Cellular Component: intracellular (GO:0005622);; Cellular Component: cell (GO:0005623);; Cellular Component: centrosome (GO:0005813);; Cellular Component: microtubule organizing center (GO:0005815);; Cellular Component: cytoskeleton (GO:0005856);; Cellular Component: microtubule cytoskeleton (GO:0015630);; Cellular Component: organelle (GO:004…	K16767|0.0e+00|hsa:201134|K16767 centrosomal protein CEP112 | (RefSeq) CEP112, CCDC46, MACOCO; centrosomal protein 112	--	--	--	Domain of unknown function (DUF4485)	Centrosomal protein of 112 kDa OS=Homo sapiens OX=9606 GN=CEP112 PE=1 SV=2	S	Function unknown	centrosomal protein of 112 kDa isoform a [Homo sapiens]
ENSG00000154864	PIEZO2	0.588548	280	0.82335	365	0.817366	419	0.485909	222	0.37517	153	0.358218	135	0.00197819	-0.768452	down	--	--	Molecular Function: mechanically-gated ion channel activity (GO:0008381);; Cellular Component: integral component of membrane (GO:0016021);;	K22128|0.0e+00|hsa:63895|K22128 piezo-type mechanosensitive ion channel component 1/2 | (RefSeq) PIEZO2, C18orf30, C18orf58, DA3, DA5, DAIPT, FAM38B, FAM38B2, HsT748, HsT771, MWKS; piezo type mechanosensitive ion channel component 2	--	[S]	Function unknown	Piezo non-specific cation channel, R-Ras-binding domain	Piezo-type mechanosensitive ion channel component 2 OS=Homo sapiens OX=9606 GN=PIEZO2 PE=1 SV=2	S	Function unknown	piezo-type mechanosensitive ion channel component 2 isoform 2 [Homo sapiens]
ENSG00000155085	AK9	0.944038	133	0.318752	89	0.803253	143	0.1755	52	0.451808	53	0.426547	51	0.00124225	-0.913719	down	[F]	Nucleotide transport and metabolism	Molecular Function: ATP binding (GO:0005524);; Biological Process: nucleobase-containing compound metabolic process (GO:0006139);; Molecular Function: nucleobase-containing compound kinase activity (GO:0019205);;	K18533|0.0e+00|hsa:221264|K18533 adenylate/nucleoside-diphosphate kinase [EC:2.7.4.3 2.7.4.6] | (RefSeq) AK9, AK_9, AKD1, AKD2, C6orf199, C6orf224, dJ70A9.1; adenylate kinase 9	Purine metabolism (ko00230);; Pyrimidine metabolism (ko00240)	[F]	Nucleotide transport and metabolism	Adenylate kinase	Adenylate kinase 9 OS=Homo sapiens OX=9606 GN=AK9 PE=1 SV=2	F	Nucleotide transport and metabolism	adenylate kinase 9 isoform X2 [Homo sapiens]
ENSG00000156256	USP16	12.4779	2000	16.834	2466	15.8659	2550	8.41617	1160	8.85818	1212	8.92379	1103	1.39402e-08	-0.715239	down	--	--	Biological Process: ubiquitin-dependent protein catabolic process (GO:0006511);; Biological Process: protein deubiquitination (GO:0016579);; Molecular Function: thiol-dependent ubiquitinyl hydrolase activity (GO:0036459);;	K11844|0.0e+00|hsa:10600|K11844 ubiquitin carboxyl-terminal hydrolase 16/45 [EC:3.4.19.12] | (RefSeq) USP16, UBP-M, UBPM; ubiquitin specific peptidase 16	--	[O]	Posttranslational modification, protein turnover, chaperones	Ubiquitin carboxyl-terminal hydrolase	Ubiquitin carboxyl-terminal hydrolase 16 OS=Homo sapiens OX=9606 GN=USP16 PE=1 SV=1	O	Posttranslational modification, protein turnover, chaperones	ubiquitin carboxyl-terminal hydrolase 16 isoform a [Homo sapiens]
ENSG00000156398	SFXN2	1.1045	303	0.992495	276	0.938133	288	0.584351	145	0.50338	141	0.777626	166	0.00430042	-0.630163	down	--	--	Molecular Function: ion transmembrane transporter activity (GO:0015075);; Cellular Component: membrane (GO:0016020);;	K23501|4.0e-182|ggo:101135341|K23501 sideroflexin-2 | (RefSeq) SFXN2; sideroflexin-2 isoform X3	--	[R]	General function prediction only	Sideroflexins	Sideroflexin-2 OS=Homo sapiens OX=9606 GN=SFXN2 PE=1 SV=2	U	Intracellular trafficking, secretion, and vesicular transport	sideroflexin-2 [Homo sapiens]
ENSG00000156509	FBXO43	0.41028	67	0.42276	63	0.368668	62	0.175019	26	0.163631	24	0.214157	28	0.0024469	-0.991466	down	--	--	--	K10318|5.6e-08|hsa:286151|K10318 F-box protein 43 | (RefSeq) FBXO43, EMI2, ERP1, FBX43; F-box protein 43	Oocyte meiosis (ko04114)	--	--	--	F-box only protein 43 OS=Homo sapiens OX=9606 GN=FBXO43 PE=1 SV=3	O	Posttranslational modification, protein turnover, chaperones	FBXO43 isoform 2 [Pongo abelii]
ENSG00000156787	TBC1D31	2.61528	463	3.10856	505	3.17291	567	1.72451	262	1.80671	249	2.31252	302	0.00173438	-0.607792	down	--	--	Cellular Component: cellular_component (GO:0005575);; Cellular Component: intracellular (GO:0005622);; Cellular Component: cell (GO:0005623);; Cellular Component: centrosome (GO:0005813);; Cellular Component: microtubule organizing center (GO:0005815);; Cellular Component: cytoskeleton (GO:0005856);; Cellular Component: microtubule cytoskeleton (GO:0015630);; Cellular Component: organelle (GO:004…	--	--	[S]	Function unknown	Rab-GTPase-TBC domain	TBC1 domain family member 31 OS=Homo sapiens OX=9606 GN=TBC1D31 PE=1 SV=2	S	Function unknown	TBC1 domain family member 31 isoform 1 [Homo sapiens]
ENSG00000156802	ATAD2	6.81859	2053	12.2043	3357	10.7684	3253	5.43479	1407	5.51861	1422	6.5199	1514	8.08754e-05	-0.697338	down	[O]	Posttranslational modification, protein turnover, chaperones	Molecular Function: ATP binding (GO:0005524);; Cellular Component: nucleoplasm (GO:0005654);; Biological Process: chromatin organization (GO:0006325);; Biological Process: regulation of transcription, DNA-templated (GO:0006355);; Molecular Function: ATPase activity (GO:0016887);;	K22531|0.0e+00|hsa:29028|K22531 ATPase family AAA domain-containing protein 2 [EC:3.6.1.-] | (RefSeq) ATAD2, ANCCA, CT137, PRO2000; ATPase family AAA domain containing 2	--	[O]	Posttranslational modification, protein turnover, chaperones	ATPase family associated with various cellular activities (AAA)	ATPase family AAA domain-containing protein 2 OS=Homo sapiens OX=9606 GN=ATAD2 PE=1 SV=1	O	Posttranslational modification, protein turnover, chaperones	ATPase family AAA domain-containing protein 2 [Homo sapiens]
ENSG00000156804	FBXO32	1.56513	560	2.94677	983	1.00158	367	0.734301	164	0.845861	264	0.716227	192	3.22862e-05	-1.34588	down	--	--	Cellular Component: nucleoplasm (GO:0005654);; Cellular Component: cytosol (GO:0005829);; Biological Process: response to denervation involved in regulation of muscle adaptation (GO:0014894);; Cellular Component: Z disc (GO:0030018);; Biological Process: cellular response to dexamethasone stimulus (GO:0071549);;	K10305|8.9e-207|hsa:114907|K10305 F-box protein 25/32 | (RefSeq) FBXO32, Fbx32, MAFbx; F-box protein 32	FoxO signaling pathway (ko04068)	[E]	Amino acid transport and metabolism	--	F-box only protein 32 OS=Homo sapiens OX=9606 GN=FBXO32 PE=1 SV=1	S	Function unknown	F-box only protein 32 isoform 1 [Homo sapiens]
ENSG00000156876	SASS6	1.94469	409	2.23434	429	2.23636	472	1.0569	191	1.20097	216	1.57933	256	0.00149239	-0.6712	down	--	--	Biological Process: microtubule cytoskeleton organization (GO:0000226);; Cellular Component: cellular_component (GO:0005575);; Cellular Component: intracellular (GO:0005622);; Cellular Component: cell (GO:0005623);; Cellular Component: cytoplasm (GO:0005737);; Cellular Component: centrosome (GO:0005813);; Cellular Component: centriole (GO:0005814);; Cellular Component: microtubule organizing cent…	K16487|0.0e+00|hsa:163786|K16487 spindle assembly abnormal protein 6 | (RefSeq) SASS6, MCPH14, SAS-6, SAS6; SAS-6 centriolar assembly protein	--	--	--	Centriolar protein SAS N-terminal	Spindle assembly abnormal protein 6 homolog OS=Homo sapiens OX=9606 GN=SASS6 PE=1 SV=1	S	Function unknown	spindle assembly abnormal protein 6 homolog isoform 1 [Homo sapiens]
ENSG00000156970	BUB1B	12.5484	2529	15.135	2787	14.5633	2946	8.57039	1485	7.16792	1235	10.3781	1608	1.11576e-05	-0.623892	down	--	--	Biological Process: mitotic spindle assembly checkpoint (GO:0007094);;	K06637|0.0e+00|hsa:701|K06637 mitotic checkpoint serine/threonine-protein kinase BUB1 beta [EC:2.7.11.1] | (RefSeq) BUB1B, BUB1beta, BUBR1, Bub1A, MAD3L, MVA1, SSK1, hBUBR1; BUB1 mitotic checkpoint serine/threonine kinase B	Cell cycle (ko04110);; Human T-cell leukemia virus 1 infection (ko05166)	[D]	Cell cycle control, cell division, chromosome partitioning	Mad3/BUB1 homology region 1	Mitotic checkpoint serine/threonine-protein kinase BUB1 beta OS=Homo sapiens OX=9606 GN=BUB1B PE=1 SV=3	S	Function unknown	mitotic checkpoint serine/threonine-protein kinase BUB1 beta [Homo sapiens]
ENSG00000158270	COLEC12	3.68669	1146	3.61786	1027	3.66193	1142	2.41719	646	2.2755	605	1.92976	463	7.61221e-07	-0.654823	down	[M]	Cell wall/membrane/envelope biogenesis	Biological Process: activation of innate immune response (GO:0002218);; Biological Process: pattern recognition receptor signaling pathway (GO:0002221);; Biological Process: toll-like receptor signaling pathway (GO:0002224);; Biological Process: activation of immune response (GO:0002253);; Biological Process: immune system process (GO:0002376);; Biological Process: regulation of immune system pro…	K10062|4.8e-311|ggo:101147706|K10062 collectin sub-family member 12 | (RefSeq) COLEC12; collectin-12	Phagosome (ko04145)	--	--	Collagen triple helix repeat (20 copies)	Collectin-12 OS=Homo sapiens OX=9606 GN=COLEC12 PE=1 SV=3	U	Intracellular trafficking, secretion, and vesicular transport	collectin placenta 1 [Homo sapiens]
ENSG00000158417	EIF5B	24.8363	7761	31.323	8944	26.686	8371	13.7581	3696	13.1066	3503	15.9323	3839	7.01467e-12	-0.881072	down	[J]	Translation, ribosomal structure and biogenesis	Molecular Function: translation initiation factor activity (GO:0003743);; Molecular Function: GTPase activity (GO:0003924);; Molecular Function: GTP binding (GO:0005525);;	K03243|0.0e+00|hsa:9669|K03243 translation initiation factor 5B | (RefSeq) EIF5B, IF2; eukaryotic translation initiation factor 5B	RNA transport (ko03013)	[J]	Translation, ribosomal structure and biogenesis	Elongation factor Tu GTP binding domain	Eukaryotic translation initiation factor 5B OS=Homo sapiens OX=9606 GN=EIF5B PE=1 SV=4	J	Translation, ribosomal structure and biogenesis	eukaryotic translation initiation factor 5B [Homo sapiens]
ENSG00000158813	EDA	0.374409	104	0.277765	71	0.238016	67	0.113555	28	0.168391	43	0.128522	28	0.00280492	-0.986126	down	--	--	Molecular Function: tumor necrosis factor receptor binding (GO:0005164);; Cellular Component: lipid droplet (GO:0005811);; Biological Process: immune response (GO:0006955);; Cellular Component: integral component of membrane (GO:0016021);; Cellular Component: intracellular membrane-bounded organelle (GO:0043231);;	K05480|3.0e-171|hsa:1896|K05480 ectodysplasin-A | (RefSeq) EDA, ECTD1, ED1, ED1-A1, ED1-A2, EDA-A1, EDA-A2, EDA1, EDA2, HED, HED1, ODT1, STHAGX1, TNLG7C, XHED, XLHED; ectodysplasin A	Cytokine-cytokine receptor interaction (ko04060);; NF-kappa B signaling pathway (ko04064)	--	--	TNF(Tumour Necrosis Factor) family	Ectodysplasin-A OS=Homo sapiens OX=9606 GN=EDA PE=1 SV=2	S	Function unknown	ectodysplasin-A isoform 1 [Homo sapiens]
ENSG00000162426	SLC45A1	0.958074	145	0.820558	113	1.19465	177	0.420805	54	0.632768	82	0.464227	54	0.00181282	-0.889597	down	[G]	Carbohydrate transport and metabolism	Cellular Component: integral component of membrane (GO:0016021);; Molecular Function: transmembrane transporter activity (GO:0022857);;	K15378|0.0e+00|hsa:50651|K15378 solute carrier family 45, member 1/2/4 | (RefSeq) SLC45A1, DNB5, IDDNPF, PAST-A; solute carrier family 45 member 1	--	[G]	Carbohydrate transport and metabolism	Major Facilitator Superfamily	Proton-associated sugar transporter A OS=Homo sapiens OX=9606 GN=SLC45A1 PE=1 SV=5	U	Intracellular trafficking, secretion, and vesicular transport	RecName: Full=Proton-associated sugar transporter A; Short=PAST-A; AltName: Full=Deleted in neuroblastoma 5 protein; Short=DNb-5; AltName: Full=Solute carrier family 45 member 1 [Homo sapiens]
ENSG00000162433	AK4	2.34168	871	2.88639	987	2.22011	831	1.27037	406	1.11051	356	1.12857	323	2.07297e-10	-1.01514	down	[F]	Nucleotide transport and metabolism	Molecular Function: adenylate kinase activity (GO:0004017);; Molecular Function: nucleoside diphosphate kinase activity (GO:0004550);; Molecular Function: ATP binding (GO:0005524);; Molecular Function: GTP binding (GO:0005525);; Cellular Component: mitochondrial matrix (GO:0005759);; Biological Process: ADP biosynthetic process (GO:0006172);; Biological Process: AMP metabolic process (GO:0046033)…	K00939|7.5e-127|hsa:205|K00939 adenylate kinase [EC:2.7.4.3] | (RefSeq) AK4, AK_4, AK3, AK3L1, AK3L2; adenylate kinase 4	Purine metabolism (ko00230);; Thiamine metabolism (ko00730)	[F]	Nucleotide transport and metabolism	Adenylate kinase	Adenylate kinase 4, mitochondrial OS=Homo sapiens OX=9606 GN=AK4 PE=1 SV=1	F	Nucleotide transport and metabolism	adenylate kinase 4, mitochondrial isoform a [Homo sapiens]
ENSG00000162595	DIRAS3	5.47846	466	5.10799	393	5.55572	477	2.92291	222	3.1035	233	3.55448	233	0.000520406	-0.649126	down	[R]	General function prediction only	Molecular Function: GTPase activity (GO:0003924);; Molecular Function: GTP binding (GO:0005525);; Biological Process: signal transduction (GO:0007165);; Cellular Component: membrane (GO:0016020);;	K07842|2.8e-129|hsa:9077|K07842 DIRAS family, GTP-binding Ras-like 3 | (RefSeq) DIRAS3, ARHI, NOEY2; DIRAS family GTPase 3	--	[R]	General function prediction only	Ras family	GTP-binding protein Di-Ras3 OS=Homo sapiens OX=9606 GN=DIRAS3 PE=1 SV=1	S	Function unknown	GTP-binding protein Di-Ras3 precursor [Homo sapiens]
ENSG00000162607	USP1	11.6701	2523	14.1611	2797	14.3451	3073	8.12263	1507	7.78235	1439	8.46329	1411	6.8343e-08	-0.644148	down	--	--	Molecular Function: cysteine-type endopeptidase activity (GO:0004197);; Biological Process: regulation of DNA repair (GO:0006282);; Biological Process: ubiquitin-dependent protein catabolic process (GO:0006511);; Biological Process: protein deubiquitination (GO:0016579);; Molecular Function: thiol-dependent ubiquitinyl hydrolase activity (GO:0036459);;	K11832|0.0e+00|hsa:7398|K11832 ubiquitin carboxyl-terminal hydrolase 1 [EC:3.4.19.12] | (RefSeq) USP1, UBP; ubiquitin specific peptidase 1	Fanconi anemia pathway (ko03460)	[O]	Posttranslational modification, protein turnover, chaperones	Ubiquitin carboxyl-terminal hydrolase	Ubiquitin carboxyl-terminal hydrolase 1 OS=Homo sapiens OX=9606 GN=USP1 PE=1 SV=1	O	Posttranslational modification, protein turnover, chaperones	ubiquitin carboxyl-terminal hydrolase 1 [Homo sapiens]
ENSG00000162645	GBP2	5.4131	687	5.72564	706	4.79827	595	3.26218	353	2.51259	263	3.23153	303	5.9336e-06	-0.812774	down	--	--	Molecular Function: GTPase activity (GO:0003924);; Molecular Function: GTP binding (GO:0005525);;	K20897|1.3e-303|hsa:2634|K20897 guanylate-binding protein 2 | (RefSeq) GBP2; guanylate binding protein 2	NOD-like receptor signaling pathway (ko04621)	[R]	General function prediction only	Guanylate-binding protein, C-terminal domain	Guanylate-binding protein 2 OS=Homo sapiens OX=9606 GN=GBP2 PE=1 SV=3	S	Function unknown	guanylate-binding protein 2 [Homo sapiens]
ENSG00000162738	VANGL2	0.435124	126	0.413144	110	0.453263	132	0.088232	22	0.230717	57	0.143837	33	2.07147e-05	-1.41239	down	--	--	Cellular Component: plasma membrane (GO:0005886);; Biological Process: multicellular organism development (GO:0007275);; Cellular Component: integral component of membrane (GO:0016021);;	K04510|1.2e-265|ggo:101140201|K04510 vang-like | (RefSeq) VANGL2; vang-like protein 2	Wnt signaling pathway (ko04310)	[T]	Signal transduction mechanisms	Strabismus protein	Vang-like protein 2 OS=Homo sapiens OX=9606 GN=VANGL2 PE=1 SV=2	U	Intracellular trafficking, secretion, and vesicular transport	vang-like protein 2 [Homo sapiens]
ENSG00000162994	CLHC1	2.57307	266	2.59348	235	2.9184	271	1.57157	137	1.49133	123	1.67999	128	0.00183352	-0.686458	down	--	--	--	--	--	[U]	Intracellular trafficking, secretion, and vesicular transport	Translin-associated factor X-interacting N-terminus	Clathrin heavy chain linker domain-containing protein 1 OS=Homo sapiens OX=9606 GN=CLHC1 PE=1 SV=3	U	Intracellular trafficking, secretion, and vesicular transport	clathrin heavy chain linker domain-containing protein 1 isoform 1 [Homo sapiens]
ENSG00000163050	COQ8A	1.56365	276	2.05975	334	1.52679	284	1.05937	178	0.801846	142	0.824519	142	0.00385853	-0.657108	down	[HT]	Coenzyme transport and metabolism;; Signal transduction mechanisms	Cellular Component: mitochondrion (GO:0005739);; Biological Process: ubiquinone biosynthetic process (GO:0006744);;	K08869|0.0e+00|hsa:56997|K08869 aarF domain-containing kinase | (RefSeq) COQ8A, ADCK3, ARCA2, CABC1, COQ10D4, COQ8, SCAR9; coenzyme Q8A	--	[R]	General function prediction only	ABC1 family	Atypical kinase COQ8A, mitochondrial OS=Homo sapiens OX=9606 GN=COQ8A PE=1 SV=1	S	Function unknown	atypical kinase COQ8A, mitochondrial [Homo sapiens]
ENSG00000163293	NIPAL1	0.191879	56	0.357498	94	0.298571	86	0.076669	19	0.06998	18	0.124202	28	3.25396e-05	-1.55079	down	--	--	Cellular Component: early endosome (GO:0005769);; Cellular Component: plasma membrane (GO:0005886);; Molecular Function: magnesium ion transmembrane transporter activity (GO:0015095);; Cellular Component: integral component of membrane (GO:0016021);;	K22733|3.5e-223|hsa:152519|K22733 magnesium transporter | (RefSeq) NIPAL1, NPAL1; NIPA like domain containing 1	--	[S]	Function unknown	Magnesium transporter NIPA	Magnesium transporter NIPA3 OS=Homo sapiens OX=9606 GN=NIPAL1 PE=2 SV=1	S	Function unknown	magnesium transporter NIPA3 [Homo sapiens]
ENSG00000163485	ADORA1	1.24855	204	0.995087	121	0.89839	158	0.364313	55	0.426167	64	0.338942	49	1.39035e-05	-1.21517	down	--	--	Molecular Function: G-protein coupled adenosine receptor activity (GO:0001609);; Cellular Component: plasma membrane (GO:0005886);; Cellular Component: integral component of membrane (GO:0016021);;	K04265|9.4e-179|ggo:101140567|K04265 adenosine receptor A1 | (RefSeq) ADORA1; adenosine receptor A1 isoform X2	cGMP-PKG signaling pathway (ko04022);; cAMP signaling pathway (ko04024);; Sphingolipid signaling pathway (ko04071);; Neuroactive ligand-receptor interaction (ko04080);; Regulation of lipolysis in adipocytes (ko04923);; Renin secretion (ko04924);; Morphine addiction (ko05032)	[R]	General function prediction only	7 transmembrane receptor (rhodopsin family)	Adenosine receptor A1 OS=Homo sapiens OX=9606 GN=ADORA1 PE=1 SV=1	U	Intracellular trafficking, secretion, and vesicular transport	adenosine receptor A1 isoform 1 [Homo sapiens]
ENSG00000163507	CIP2A	6.64522	1447	11.9499	1749	8.74325	1602	5.54494	783	4.64456	650	6.12767	767	5.42904e-09	-0.823101	down	--	--	Cellular Component: cytosol (GO:0005829);; Cellular Component: plasma membrane (GO:0005886);;	--	--	--	--	--	Protein CIP2A OS=Homo sapiens OX=9606 GN=CIP2A PE=1 SV=2	S	Function unknown	protein CIP2A [Homo sapiens]
ENSG00000163510	CWC22	6.64641	1136	9.61157	1496	8.00686	1338	5.04074	726	3.9128	567	5.1258	656	3.24411e-06	-0.727806	down	--	--	Molecular Function: RNA binding (GO:0003723);;	K13100|0.0e+00|hsa:57703|K13100 pre-mRNA-splicing factor CWC22 | (RefSeq) CWC22, EIF4GL, NCM, fSAPb; CWC22 spliceosome associated protein homolog	--	[R]	General function prediction only	MA3 domain	Pre-mRNA-splicing factor CWC22 homolog OS=Homo sapiens OX=9606 GN=CWC22 PE=1 SV=3	S	Function unknown	pre-mRNA-splicing factor CWC22 homolog isoform a [Homo sapiens]
ENSG00000163520	FBLN2	21.5379	4885	20.7279	4358	20.8684	4734	13.6819	2651	12.7582	2469	12.3305	2184	5.78639e-09	-0.635741	down	--	--	Molecular Function: calcium ion binding (GO:0005509);; Biological Process: extracellular matrix organization (GO:0030198);;	K17307|0.0e+00|ptr:460192|K17307 fibulin 1/2 | (RefSeq) FBLN2; fibulin-2 isoform X1	--	[T]	Signal transduction mechanisms	Calcium-binding EGF domain	Fibulin-2 OS=Homo sapiens OX=9606 GN=FBLN2 PE=1 SV=2	O	Posttranslational modification, protein turnover, chaperones	fibulin-2 isoform a precursor [Homo sapiens]
ENSG00000163535	SGO2	6.22462	1418	9.41196	1931	7.23285	1645	3.43838	665	3.77318	725	4.07261	715	1.72599e-10	-0.948827	down	--	--	Cellular Component: chromosome, centromeric region (GO:0000775);; Biological Process: meiotic sister chromatid cohesion, centromeric (GO:0051754);;	K11581|0.0e+00|hsa:151246|K11581 shugoshin-like 2 | (RefSeq) SGO2, SGOL2, TRIPIN; shugoshin 2	--	--	--	--	Shugoshin 2 OS=Homo sapiens OX=9606 GN=SGO2 PE=1 SV=2	S	Function unknown	shugoshin 2 isoform 1 [Homo sapiens]
ENSG00000163565	IFI16	33.3506	4802	39.9599	5052	39.6078	5583	23.5109	2865	18.2866	2191	22.4911	2472	2.13722e-08	-0.73262	down	--	--	Biological Process: activation of innate immune response (GO:0002218);; Biological Process: cellular response to interferon-beta (GO:0035458);;	K20914|0.0e+00|hsa:3428|K20914 gamma-interferon-inducible protein 16 | (RefSeq) IFI16, IFNGIP1, PYHIN2; interferon gamma inducible protein 16	NOD-like receptor signaling pathway (ko04621)	--	--	HIN-200/IF120x domain	Gamma-interferon-inducible protein 16 OS=Homo sapiens OX=9606 GN=IFI16 PE=1 SV=3	K	Transcription	gamma-interferon-inducible protein 16 isoform 3 [Homo sapiens]
ENSG00000163617	CCDC191	0.726526	157	0.938097	176	0.652949	141	0.47977	83	0.360804	67	0.429612	68	0.00192754	-0.823527	down	--	--	--	--	--	--	--	--	Coiled-coil domain-containing protein 191 OS=Homo sapiens OX=9606 GN=CCDC191 PE=2 SV=1	S	Function unknown	coiled-coil domain-containing protein 191 isoform 1 [Homo sapiens]
ENSG00000163781	TOPBP1	6.85819	2060	8.82899	2509	7.89399	2350	4.75952	1233	4.24142	1132	4.76472	1148	6.02063e-08	-0.679204	down	--	--	Biological Process: reproduction (GO:0000003);; Biological Process: cell cycle checkpoint (GO:0000075);; Biological Process: DNA replication checkpoint (GO:0000076);; Biological Process: DNA damage checkpoint (GO:0000077);; Cellular Component: nuclear chromosome (GO:0000228);; Biological Process: mitotic cell cycle (GO:0000278);; Biological Process: nuclear division (GO:0000280);; Cellular Compon…	K10728|0.0e+00|hsa:11073|K10728 topoisomerase (DNA) II binding protein 1 | (RefSeq) TOPBP1, Dpb11, TOP2BP1; DNA topoisomerase II binding protein 1	Homologous recombination (ko03440)	[L]	Replication, recombination and repair	BRCA1 C Terminus (BRCT) domain	DNA topoisomerase 2-binding protein 1 OS=Homo sapiens OX=9606 GN=TOPBP1 PE=1 SV=3	S	Function unknown	DNA topoisomerase 2-binding protein 1 isoform 2 [Homo sapiens]
ENSG00000163808	KIF15	2.87875	743	3.95908	938	3.93918	976	1.26437	266	1.43665	300	1.68941	333	6.24083e-12	-1.25745	down	--	--	Biological Process: mitotic cell cycle (GO:0000278);; Biological Process: immune system process (GO:0002376);; Biological Process: antigen processing and presentation of exogenous peptide antigen (GO:0002478);; Biological Process: antigen processing and presentation of peptide antigen via MHC class II (GO:0002495);; Biological Process: antigen processing and presentation of peptide or polysacchar…	K10400|0.0e+00|hsa:56992|K10400 kinesin family member 15 | (RefSeq) KIF15, HKLP2, KLP2, KNSL7, NY-BR-62; kinesin family member 15	--	[Z]	Cytoskeleton	Kinesin motor domain	Kinesin-like protein KIF15 OS=Homo sapiens OX=9606 GN=KIF15 PE=1 SV=1	Z	Cytoskeleton	kinesin-like protein KIF15 [Homo sapiens]
ENSG00000163938	GNL3	46.2821	4985	48.6784	4720	47.0834	5099	31.9379	2936	25.4876	2352	34.4678	2629	9.10923e-07	-0.597881	down	[J]	Translation, ribosomal structure and biogenesis	Molecular Function: GTP binding (GO:0005525);;	K14538|1.2e-279|hsa:26354|K14538 nuclear GTP-binding protein | (RefSeq) GNL3, C77032, E2IG3, NNP47, NS; G protein nucleolar 3	Ribosome biogenesis in eukaryotes (ko03008)	[R]	General function prediction only	GNL3L/Grn1 putative GTPase	Guanine nucleotide-binding protein-like 3 OS=Homo sapiens OX=9606 GN=GNL3 PE=1 SV=2	S	Function unknown	guanine nucleotide-binding protein-like 3 isoform 1 [Homo sapiens]
ENSG00000164100	NDST3	0.4181	135	0.280135	83	0.272879	89	0.139847	39	0.098565	28	0.21606	54	0.00288266	-1.018	down	[R]	General function prediction only	Molecular Function: [heparan sulfate]-glucosamine N-sulfotransferase activity (GO:0015016);; Cellular Component: integral component of membrane (GO:0016021);; Molecular Function: hydrolase activity (GO:0016787);;	K02578|0.0e+00|hsa:9348|K02578 heparan sulfate N-deacetylase/N-sulfotransferase NDST3 [EC:3.1.1.- 2.8.2.-] | (RefSeq) NDST3, HSST3; N-deacetylase and N-sulfotransferase 3	Glycosaminoglycan biosynthesis - heparan sulfate / heparin (ko00534)	[O]	Posttranslational modification, protein turnover, chaperones	heparan sulfate-N-deacetylase	Bifunctional heparan sulfate N-deacetylase/N-sulfotransferase 3 OS=Homo sapiens OX=9606 GN=NDST3 PE=2 SV=1	S	Function unknown	bifunctional heparan sulfate N-deacetylase/N-sulfotransferase 3 [Homo sapiens]
ENSG00000164104	HMGB2	88.5371	7711	75.4941	6328	87.2537	7470	49.9955	3785	52.0987	3921	51.3105	3517	7.35867e-09	-0.633546	down	--	--	Molecular Function: four-way junction DNA binding (GO:0000400);; Cellular Component: nuclear chromatin (GO:0000790);; Molecular Function: core promoter proximal region sequence-specific DNA binding (GO:0000987);; Biological Process: inflammatory response to antigenic stimulus (GO:0002437);; Molecular Function: DNA binding (GO:0003677);; Molecular Function: double-stranded DNA binding (GO:0003690)…	K11295|7.1e-95|aju:106976795|K11295 high mobility group protein B2 | (RefSeq) HMGB2; high mobility group protein B2	--	[R]	General function prediction only	HMG-box domain	High mobility group protein B2 OS=Homo sapiens OX=9606 GN=HMGB2 PE=1 SV=2	B	Chromatin structure and dynamics	high mobility group protein B2 [Macaca fascicularis]
ENSG00000164124	TMEM144	1.21427	199	1.81195	243	1.14678	217	0.646923	104	0.892586	95	0.80792	92	0.000291548	-0.881918	down	--	--	Molecular Function: carbohydrate transmembrane transporter activity (GO:0015144);; Cellular Component: integral component of membrane (GO:0016021);;	--	--	--	--	Transmembrane family, TMEM144 of transporters	Transmembrane protein 144 OS=Homo sapiens OX=9606 GN=TMEM144 PE=1 SV=1	S	Function unknown	TMEM144 protein [Homo sapiens]
ENSG00000164342	TLR3	0.620977	203	0.570512	170	0.59536	195	0.35437	100	0.32671	91	0.186402	47	0.000587143	-0.964981	down	--	--	Biological Process: MyD88-independent toll-like receptor signaling pathway (GO:0002756);; Molecular Function: double-stranded RNA binding (GO:0003725);; Molecular Function: transmembrane signaling receptor activity (GO:0004888);; Cellular Component: lysosomal membrane (GO:0005765);; Cellular Component: integral component of membrane (GO:0016021);; Biological Process: positive regulation of chemok…	K05401|0.0e+00|hsa:7098|K05401 toll-like receptor 3 | (RefSeq) TLR3, CD283, IIAE2; toll like receptor 3	Necroptosis (ko04217);; Toll-like receptor signaling pathway (ko04620);; Hepatitis C (ko05160);; Hepatitis B (ko05161);; Influenza A (ko05164);; Human papillomavirus infection (ko05165);; Kaposi sarcoma-associated herpesvirus infection (ko05167);; Herpes simplex virus 1 infection (ko05168)	[T]	Signal transduction mechanisms	Leucine rich repeat	Toll-like receptor 3 OS=Homo sapiens OX=9606 GN=TLR3 PE=1 SV=1	S	Function unknown	Toll-like receptor 3 [Homo sapiens]
ENSG00000164604	GPR85	1.31811	303	1.34488	270	1.82968	318	1.53643	191	0.904567	119	1.38776	130	0.00256586	-0.715974	down	--	--	Molecular Function: G-protein coupled receptor activity (GO:0004930);; Cellular Component: integral component of membrane (GO:0016021);;	K04302|2.8e-211|aju:106970678|K04302 super conserved receptor expressed in brain 2 | (RefSeq) GPR85; probable G-protein coupled receptor 85	--	[R]	General function prediction only	7 transmembrane receptor (rhodopsin family)	Probable G-protein coupled receptor 85 OS=Homo sapiens OX=9606 GN=GPR85 PE=1 SV=1	U	Intracellular trafficking, secretion, and vesicular transport	probable G-protein coupled receptor 85 [Homo sapiens]
ENSG00000164985	PSIP1	27.9942	4451	32.9824	5170	30.3961	5224	21.7031	2832	21.3564	2407	20.2103	2474	3.42782e-07	-0.645117	down	--	--	Cellular Component: nuclear chromosome (GO:0000228);; Biological Process: spliceosomal complex assembly (GO:0000245);; Biological Process: RNA splicing, via transesterification reactions (GO:0000375);; Biological Process: RNA splicing, via transesterification reactions with bulged adenosine as nucleophile (GO:0000377);; Biological Process: mRNA 5'-splice site recognition (GO:0000395);; Biological…	K16641|1.1e-38|pki:111853524|K16641 hepatoma-derived growth factor | (RefSeq) hdgf; hepatoma-derived growth factor	--	[K]	Transcription	Lens epithelium-derived growth factor (LEDGF)	PC4 and SFRS1-interacting protein OS=Homo sapiens OX=9606 GN=PSIP1 PE=1 SV=1	S	Function unknown	PC4 and SFRS1-interacting protein isoform 2 [Homo sapiens]
ENSG00000164989	CCDC171	0.195734	67	0.268494	83	0.222318	79	0.119581	37	0.079647	18	0.093329	26	0.000569035	-1.19768	down	--	--	--	--	--	--	--	--	Coiled-coil domain-containing protein 171 OS=Homo sapiens OX=9606 GN=CCDC171 PE=2 SV=1	S	Function unknown	coiled-coil domain-containing protein 171 isoform 1 [Homo sapiens]
ENSG00000165092	ALDH1A1	8.74688	997	9.45631	985	8.73901	1000	5.82291	571	4.45246	434	5.43127	478	1.11711e-06	-0.705648	down	[C]	Energy production and conversion	Cellular Component: cytosol (GO:0005829);; Molecular Function: oxidoreductase activity, acting on the aldehyde or oxo group of donors, NAD or NADP as acceptor (GO:0016620);;	K07249|7.7e-297|hsa:216|K07249 retinal dehydrogenase [EC:1.2.1.36] | (RefSeq) ALDH1A1, ALDC, ALDH-E1, ALDH1, ALDH11, HEL-9, HEL-S-53e, HEL12, PUMB1, RALDH1; aldehyde dehydrogenase 1 family member A1	Retinol metabolism (ko00830)	[C]	Energy production and conversion	Aldehyde dehydrogenase family	Retinal dehydrogenase 1 OS=Homo sapiens OX=9606 GN=ALDH1A1 PE=1 SV=2	C	Energy production and conversion	retinal dehydrogenase 1 [Homo sapiens]
ENSG00000165495	PKNOX2	0.957875	192	0.83191	145	0.595666	120	0.327677	57	0.464853	80	0.283243	44	0.000455318	-1.04177	down	--	--	Molecular Function: DNA binding (GO:0003677);; Cellular Component: nucleus (GO:0005634);; Biological Process: regulation of transcription, DNA-templated (GO:0006355);;	K15613|2.9e-56|lcm:102362784|K15613 homeobox protein Meis1 | (RefSeq) MEIS1; Meis homeobox 1	--	[K]	Transcription	N-terminal of Homeobox Meis and PKNOX1	Homeobox protein PKNOX2 OS=Homo sapiens OX=9606 GN=PKNOX2 PE=1 SV=2	K	Transcription	homeobox protein PKNOX2 isoform a [Homo sapiens]
ENSG00000165630	PRPF18	8.13593	755	8.97805	762	8.4973	780	4.04738	324	4.11224	318	5.10465	358	2.17564e-08	-0.89302	down	--	--	Cellular Component: spliceosomal complex (GO:0005681);; Biological Process: RNA splicing (GO:0008380);;	K12817|2.1e-189|hsa:8559|K12817 pre-mRNA-splicing factor 18 | (RefSeq) PRPF18, PRP18, hPrp18; pre-mRNA processing factor 18	Spliceosome (ko03040)	[A]	RNA processing and modification	Prp18 domain	Pre-mRNA-splicing factor 18 OS=Homo sapiens OX=9606 GN=PRPF18 PE=1 SV=1	A	RNA processing and modification	pre-mRNA-splicing factor 18 [Macaca mulatta]
ENSG00000165795	NDRG2	0.55981	51	0.814249	59	0.450056	54	0.044309	6	0.144298	20	0.174006	21	0.000218632	-1.48754	down	--	--	Biological Process: regulation of cytokine production (GO:0001817);; Biological Process: negative regulation of cytokine production (GO:0001818);; Biological Process: regulation of protein phosphorylation (GO:0001932);; Biological Process: negative regulation of protein phosphorylation (GO:0001933);; Cellular Component: cellular_component (GO:0005575);; Cellular Component: intracellular (GO:00056…	K18266|3.6e-110|etl:114066589|K18266 protein NDRG1 | (RefSeq) NDRG1; protein NDRG1	--	[S]	Function unknown	Ndr family	Protein NDRG2 OS=Homo sapiens OX=9606 GN=NDRG2 PE=1 SV=2	S	Function unknown	protein NDRG2 isoform a [Homo sapiens]
ENSG00000165959	CLMN	0.161243	112	0.171234	108	0.18994	132	0.081686	49	0.092977	55	0.081326	32	0.000187019	-1.0758	down	--	--	Molecular Function: actin binding (GO:0003779);; Cellular Component: integral component of membrane (GO:0016021);;	K19326|1.7e-69|amj:102564424|K19326 nesprin-1 | (RefSeq) SYNE1; spectrin repeat containing nuclear envelope protein 1	--	[Z]	Cytoskeleton	Calponin homology (CH) domain	Calmin OS=Homo sapiens OX=9606 GN=CLMN PE=1 SV=1	Z	Cytoskeleton	calmin [Homo sapiens]
ENSG00000166004	CEP295	1.85725	541	2.61182	957	1.84725	778	1.1693	412	0.892648	300	1.46261	385	0.000874113	-0.757355	down	--	--	Cellular Component: centrosome (GO:0005813);;	--	--	--	--	ALMS motif	Centrosomal protein of 295 kDa OS=Homo sapiens OX=9606 GN=CEP295 PE=1 SV=4	S	Function unknown	centrosomal protein of 295 kDa [Homo sapiens]
ENSG00000166037	CEP57	13.4231	1990	17.278	2433	17.2757	2743	9.90723	1275	8.13117	1100	8.68487	1054	1.18836e-08	-0.764946	down	--	--	Molecular Function: microtubule binding (GO:0008017);; Biological Process: microtubule anchoring (GO:0034453);; Molecular Function: identical protein binding (GO:0042802);; Molecular Function: gamma-tubulin binding (GO:0043015);;	K16762|2.7e-262|hsa:9702|K16762 centrosomal protein CEP57 | (RefSeq) CEP57, MVA2, PIG8, TSP57; centrosomal protein 57	--	--	--	Centrosome localisation domain of Cep57	Centrosomal protein of 57 kDa OS=Homo sapiens OX=9606 GN=CEP57 PE=1 SV=2	Z	Cytoskeleton	centrosomal protein of 57 kDa isoform a [Homo sapiens]
ENSG00000166106	ADAMTS15	1.44278	443	1.69166	475	1.53848	474	0.939686	248	0.843769	222	0.841529	200	4.69935e-05	-0.757383	down	--	--	Molecular Function: molecular_function (GO:0003674);; Molecular Function: catalytic activity (GO:0003824);; Molecular Function: endopeptidase activity (GO:0004175);; Molecular Function: metalloendopeptidase activity (GO:0004222);; Molecular Function: binding (GO:0005488);; Molecular Function: glycosaminoglycan binding (GO:0005539);; Cellular Component: cellular_component (GO:0005575);; Cellular C…	K08629|0.0e+00|hsa:170689|K08629 a disintegrin and metalloproteinase with thrombospondin motifs 15 [EC:3.4.24.-] | (RefSeq) ADAMTS15; ADAM metallopeptidase with thrombospondin type 1 motif 15	--	[O]	Posttranslational modification, protein turnover, chaperones	ADAM-TS Spacer 1	A disintegrin and metalloproteinase with thrombospondin motifs 15 OS=Homo sapiens OX=9606 GN=ADAMTS15 PE=2 SV=1	S	Function unknown	A disintegrin and metalloproteinase with thrombospondin motifs 15 preproprotein [Homo sapiens]
ENSG00000166598	HSP90B1	596.347	91941	654.154	92054	624.01	96606	374.71	49508	334.371	44085	373.384	44315	6.26636e-11	-0.722687	down	[O]	Posttranslational modification, protein turnover, chaperones	Molecular Function: ATP binding (GO:0005524);; Cellular Component: endoplasmic reticulum (GO:0005783);; Cellular Component: plasma membrane (GO:0005886);; Biological Process: protein folding (GO:0006457);; Cellular Component: endoplasmic reticulum chaperone complex (GO:0034663);; Molecular Function: unfolded protein binding (GO:0051082);;	K09487|0.0e+00|hsa:7184|K09487 heat shock protein 90kDa beta | (RefSeq) HSP90B1, ECGP, GP96, GRP94, HEL-S-125m, HEL35, TRA1; heat shock protein 90 beta family member 1	Protein processing in endoplasmic reticulum (ko04141);; PI3K-Akt signaling pathway (ko04151);; IL-17 signaling pathway (ko04657);; Estrogen signaling pathway (ko04915);; Thyroid hormone synthesis (ko04918);; Salmonella infection (ko05132);; Pathways in cancer (ko05200);; Prostate cancer (ko05215);; Fluid shear stress and atherosclerosis (ko05418)	[O]	Posttranslational modification, protein turnover, chaperones	Hsp90 protein	Endoplasmin OS=Homo sapiens OX=9606 GN=HSP90B1 PE=1 SV=1	O	Posttranslational modification, protein turnover, chaperones	endoplasmin precursor [Homo sapiens]
ENSG00000167244	IGF2	0.285022	84	0.347128	96	0.503792	95	0.133525	35	0.0988	26	0.080427	19	3.63589e-06	-1.48591	down	--	--	Molecular Function: hormone activity (GO:0005179);; Cellular Component: extracellular space (GO:0005615);; Molecular Function: growth factor activity (GO:0008083);;	K13769|3.7e-100|hsa:3481|K13769 insulin-like growth factor 2 | (RefSeq) IGF2, C11orf43, GRDF, IGF-II, PP9974, SRS3; insulin like growth factor 2	MAPK signaling pathway (ko04010);; Ras signaling pathway (ko04014);; PI3K-Akt signaling pathway (ko04151);; Pathways in cancer (ko05200);; Proteoglycans in cancer (ko05205);; Hepatocellular carcinoma (ko05225)	--	--	Insulin-like growth factor II E-peptide	Insulin-like growth factor II OS=Homo sapiens OX=9606 GN=IGF2 PE=1 SV=1	K	Transcription	insulin-like growth factor II isoform 1 preproprotein [Homo sapiens]
ENSG00000167371	PRRT2	3.07046	465	3.05197	413	2.80387	421	1.64925	220	1.85468	235	1.30859	151	7.96047e-05	-0.806749	down	--	--	Cellular Component: membrane (GO:0016020);; Cellular Component: integral component of membrane (GO:0016021);;	K23897|9.1e-128|hsa:112476|K23897 proline-rich transmembrane protein 2 | (RefSeq) PRRT2, BFIC2, BFIS2, DSPB3, DYT10, EKD1, FICCA, ICCA, IFITMD1, PKC; proline rich transmembrane protein 2	--	--	--	Interferon-induced transmembrane protein	Proline-rich transmembrane protein 2 OS=Homo sapiens OX=9606 GN=PRRT2 PE=1 SV=1	U	Intracellular trafficking, secretion, and vesicular transport	proline-rich transmembrane protein 2 isoform 3 [Homo sapiens]
ENSG00000167377	ZNF23	1.97368	333	3.19004	438	3.00986	496	1.49924	201	0.977286	143	1.9583	252	0.00370149	-0.772688	down	--	--	Molecular Function: nucleic acid binding (GO:0003676);; Biological Process: regulation of transcription, DNA-templated (GO:0006355);; Molecular Function: metal ion binding (GO:0046872);;	K09228|1.7e-86|hsa:7571|K09228 KRAB domain-containing zinc finger protein | (RefSeq) ZNF23, KOX16, ZNF359, ZNF612, Zfp612; zinc finger protein 23	Herpes simplex virus 1 infection (ko05168)	[R]	General function prediction only	Zinc-finger double domain	Zinc finger protein 23 OS=Homo sapiens OX=9606 GN=ZNF23 PE=1 SV=3	S	Function unknown	hCG2010338, isoform CRA_b [Homo sapiens]
ENSG00000167513	CDT1	6.48439	1137	4.63382	743	5.31056	929	3.01848	455	3.91655	587	3.1958	432	0.00016079	-0.625034	down	--	--	Biological Process: mitotic sister chromatid segregation (GO:0000070);; Biological Process: cell cycle checkpoint (GO:0000075);; Biological Process: DNA replication checkpoint (GO:0000076);; Biological Process: G1/S transition of mitotic cell cycle (GO:0000082);; Biological Process: regulation of transcription involved in G1/S transition of mitotic cell cycle (GO:0000083);; Biological Process: mi…	K10727|3.4e-290|hsa:81620|K10727 chromatin licensing and DNA replication factor 1 | (RefSeq) CDT1, DUP, RIS2; chromatin licensing and DNA replication factor 1	--	[L]	Replication, recombination and repair	DNA replication factor CDT1 like	DNA replication factor Cdt1 OS=Homo sapiens OX=9606 GN=CDT1 PE=1 SV=3	L	Replication, recombination and repair	DNA replication factor Cdt1 [Homo sapiens]
ENSG00000167600	CYP2S1	1.71588	259	1.79696	247	1.40971	213	0.986824	127	1.06309	137	0.771271	83	0.00224899	-0.761505	down	[QV]	Secondary metabolites biosynthesis, transport and catabolism;; Defense mechanisms	Biological Process: long-chain fatty acid metabolic process (GO:0001676);; Molecular Function: molecular_function (GO:0003674);; Molecular Function: catalytic activity (GO:0003824);; Molecular Function: monooxygenase activity (GO:0004497);; Molecular Function: iron ion binding (GO:0005506);; Cellular Component: cellular_component (GO:0005575);; Cellular Component: intracellular (GO:0005622);; Cel…	K07420|2.3e-285|hsa:29785|K07420 cytochrome P450 family 2 subfamily S polypeptide 1 [EC:1.14.14.1] | (RefSeq) CYP2S1, CYPIIS1; cytochrome P450 family 2 subfamily S member 1	Retinol metabolism (ko00830);; Metabolism of xenobiotics by cytochrome P450 (ko00980)	[Q]	Secondary metabolites biosynthesis, transport and catabolism	Cytochrome P450	Cytochrome P450 2S1 OS=Homo sapiens OX=9606 GN=CYP2S1 PE=1 SV=2	Q	Secondary metabolites biosynthesis, transport and catabolism	cytochrome P450 2S1 precursor [Homo sapiens]
ENSG00000167635	ZNF146	15.8948	2920	20.497	3479	17.9201	3344	11.1025	1719	10.1328	1602	12.4537	1745	5.5777e-07	-0.641429	down	--	--	Molecular Function: RNA polymerase II transcription factor activity, sequence-specific DNA binding (GO:0000981);; Molecular Function: molecular_function (GO:0003674);; Molecular Function: nucleic acid binding (GO:0003676);; Molecular Function: DNA binding (GO:0003677);; Molecular Function: transcription factor activity, sequence-specific DNA binding (GO:0003700);; Molecular Function: binding (GO:…	K09228|6.6e-14|oor:101281636|K09228 KRAB domain-containing zinc finger protein | (RefSeq) LOW QUALITY PROTEIN: zinc finger protein 181-like	Herpes simplex virus 1 infection (ko05168)	[R]	General function prediction only	Zinc-finger double domain	Zinc finger protein OZF OS=Homo sapiens OX=9606 GN=ZNF146 PE=1 SV=2	S	Function unknown	zinc finger protein OZF [Homo sapiens]
ENSG00000167771	RCOR2	3.06325	432	2.72967	352	2.4587	348	1.64634	200	1.62277	196	1.88626	205	0.00272841	-0.606511	down	--	--	Molecular Function: DNA binding (GO:0003677);; Cellular Component: nucleus (GO:0005634);;	K11829|9.7e-109|mpah:110324432|K11829 REST corepressor 1 | (RefSeq) Rcor1; REST corepressor 1	Huntington disease (ko05016)	[K]	Transcription	ELM2 domain	REST corepressor 2 OS=Homo sapiens OX=9606 GN=RCOR2 PE=1 SV=2	K	Transcription	REST corepressor 2 isoform 1 [Homo sapiens]
ENSG00000167874	TMEM88	9.47272	400	5.81426	223	6.23125	261	4.25312	152	4.45356	157	3.48165	112	0.00297031	-0.766674	down	--	--	Cellular Component: integral component of membrane (GO:0016021);; Biological Process: negative regulation of canonical Wnt signaling pathway (GO:0090090);;	--	--	--	--	--	Transmembrane protein 88 OS=Homo sapiens OX=9606 GN=TMEM88 PE=1 SV=1	S	Function unknown	transmembrane protein 88 isoform 1 [Homo sapiens]
ENSG00000168078	PBK	15.1564	1728	17.0546	1772	15.5585	1750	9.80106	927	7.36658	715	9.46492	829	1.14721e-09	-0.784036	down	[M]	Cell wall/membrane/envelope biogenesis	Biological Process: mitotic cell cycle (GO:0000278);; Molecular Function: protein serine/threonine kinase activity (GO:0004674);; Molecular Function: ATP binding (GO:0005524);;	K08865|1.3e-185|hsa:55872|K08865 PDZ-binding kinase [EC:2.7.12.2] | (RefSeq) PBK, CT84, HEL164, Nori-3, SPK, TOPK; PDZ binding kinase	--	[T]	Signal transduction mechanisms	Protein kinase domain	Lymphokine-activated killer T-cell-originated protein kinase OS=Homo sapiens OX=9606 GN=PBK PE=1 SV=3	T	Signal transduction mechanisms	lymphokine-activated killer T-cell-originated protein kinase isoform 1 [Homo sapiens]
ENSG00000168152	THAP9	0.532526	98	0.619561	89	0.543689	113	0.295289	42	0.28128	40	0.417502	54	0.00510943	-0.826599	down	--	--	Molecular Function: RNA polymerase II transcription factor activity, sequence-specific DNA binding (GO:0000981);; Molecular Function: molecular_function (GO:0003674);; Molecular Function: nucleic acid binding (GO:0003676);; Molecular Function: DNA binding (GO:0003677);; Molecular Function: transcription factor activity, sequence-specific DNA binding (GO:0003700);; Molecular Function: catalytic ac…	K23209|0.0e+00|hsa:79725|K23209 DNA transposase THAP9 [EC:2.7.7.-] | (RefSeq) THAP9, hTh9; THAP domain containing 9	--	--	--	THAP domain	DNA transposase THAP9 OS=Homo sapiens OX=9606 GN=THAP9 PE=1 SV=2	S	Function unknown	DNA transposase THAP9 isoform 1 [Homo sapiens]
ENSG00000169071	ROR2	6.01308	1333	6.10361	1236	5.9289	1319	3.67216	694	3.69682	701	3.28397	560	6.58286e-09	-0.693678	down	[T]	Signal transduction mechanisms	Molecular Function: protein kinase activity (GO:0004672);; Molecular Function: ATP binding (GO:0005524);; Biological Process: transmembrane receptor protein tyrosine kinase signaling pathway (GO:0007169);; Cellular Component: integral component of membrane (GO:0016021);;	K05123|0.0e+00|hsa:4920|K05123 receptor tyrosine kinase-like orphan receptor 2 [EC:2.7.10.1] | (RefSeq) ROR2, BDB, BDB1, NTRKR2; receptor tyrosine kinase like orphan receptor 2	Wnt signaling pathway (ko04310)	[TU]	Signal transduction mechanisms;; Intracellular trafficking, secretion, and vesicular transport	Protein tyrosine and serine/threonine kinase	Tyrosine-protein kinase transmembrane receptor ROR2 OS=Homo sapiens OX=9606 GN=ROR2 PE=1 SV=2	T	Signal transduction mechanisms	tyrosine-protein kinase transmembrane receptor ROR2 isoform 1 precursor [Homo sapiens]
ENSG00000169607	CKAP2L	8.26935	2028	9.83016	2203	9.03094	2223	5.08222	1072	4.59467	964	5.55985	1052	3.89199e-10	-0.760167	down	--	--	Cellular Component: cellular_component (GO:0005575);; Cellular Component: intracellular (GO:0005622);; Cellular Component: cell (GO:0005623);; Cellular Component: cytoplasm (GO:0005737);; Cellular Component: centrosome (GO:0005813);; Cellular Component: microtubule organizing center (GO:0005815);; Cellular Component: spindle (GO:0005819);; Cellular Component: cytosol (GO:0005829);; Cellular Compo…	K16769|0.0e+00|hsa:150468|K16769 cytoskeleton-associated protein 2 | (RefSeq) CKAP2L; cytoskeleton associated protein 2 like	--	--	--	Cytoskeleton-associated protein 2 C-terminus	Cytoskeleton-associated protein 2-like OS=Homo sapiens OX=9606 GN=CKAP2L PE=1 SV=4	S	Function unknown	cytoskeleton-associated protein 2-like isoform 1 [Homo sapiens]
ENSG00000169679	BUB1	14.8948	2836	16.8206	2904	16.9269	3228	9.55467	1550	6.88165	1117	10.9428	1602	7.1892e-07	-0.759535	down	--	--	Molecular Function: protein kinase activity (GO:0004672);; Molecular Function: ATP binding (GO:0005524);; Biological Process: mitotic spindle assembly checkpoint (GO:0007094);;	K02178|0.0e+00|hsa:699|K02178 checkpoint serine/threonine-protein kinase [EC:2.7.11.1] | (RefSeq) BUB1, BUB1A, BUB1L, hBUB1; BUB1 mitotic checkpoint serine/threonine kinase	Cell cycle (ko04110);; Oocyte meiosis (ko04114);; Progesterone-mediated oocyte maturation (ko04914)	[D]	Cell cycle control, cell division, chromosome partitioning	Mad3/BUB1 homology region 1	Mitotic checkpoint serine/threonine-protein kinase BUB1 OS=Homo sapiens OX=9606 GN=BUB1 PE=1 SV=1	T	Signal transduction mechanisms	mitotic checkpoint serine/threonine-protein kinase BUB1 isoform 2 [Homo sapiens]
ENSG00000169933	FRMPD4	0.172656	80	0.240978	101	0.184878	85	0.088994	36	0.119558	47	0.106113	32	0.0028531	-0.916261	down	--	--	Cellular Component: cytoskeleton (GO:0005856);;	K05725|3.9e-13|dpx:DAPPUDRAFT_309895|K05725 focal adhesion kinase 1 [EC:2.7.10.2] | (RefSeq) hypothetical protein	--	[R]	General function prediction only	FERM central domain	FERM and PDZ domain-containing protein 4 OS=Homo sapiens OX=9606 GN=FRMPD4 PE=1 SV=1	S	Function unknown	FERM and PDZ domain-containing protein 4 isoform e [Homo sapiens]
ENSG00000170049	KCNAB3	1.62073	196	2.29723	250	1.84148	214	0.969698	92	0.693232	76	0.870262	80	1.28523e-05	-1.11482	down	[R]	General function prediction only	Molecular Function: voltage-gated potassium channel activity (GO:0005249);; Cellular Component: cytoplasm (GO:0005737);; Cellular Component: integral component of membrane (GO:0016021);;	K04884|8.5e-222|hsa:9196|K04884 potassium voltage-gated channel Shaker-related subfamily A, beta member 3 | (RefSeq) KCNAB3, AKR6A9, KCNA3.1B, KCNA3B, KV-BETA-3; potassium voltage-gated channel subfamily A regulatory beta subunit 3	--	[C]	Energy production and conversion	Aldo/keto reductase family	Voltage-gated potassium channel subunit beta-3 OS=Homo sapiens OX=9606 GN=KCNAB3 PE=1 SV=2	C	Energy production and conversion	voltage-gated potassium channel subunit beta-3 [Homo sapiens]
ENSG00000170962	PDGFD	0.277759	62	0.276618	54	0.479268	104	0.145612	28	0.180682	34	0.163889	28	0.00470139	-0.978142	down	--	--	Molecular Function: platelet-derived growth factor receptor binding (GO:0005161);; Biological Process: platelet-derived growth factor receptor signaling pathway (GO:0048008);;	K05450|2.8e-216|ptr:466765|K05450 platelet derived growth factor C/D | (RefSeq) PDGFD; platelet-derived growth factor D isoform X2	EGFR tyrosine kinase inhibitor resistance (ko01521);; MAPK signaling pathway (ko04010);; Ras signaling pathway (ko04014);; Rap1 signaling pathway (ko04015);; Calcium signaling pathway (ko04020);; Phospholipase D signaling pathway (ko04072);; PI3K-Akt signaling pathway (ko04151);; Focal adhesion (ko04510);; Gap junction (ko04540);; Regulation of actin cytoskeleton (ko04810);; Prostate cancer (ko05…	--	--	CUB domain	Platelet-derived growth factor D OS=Homo sapiens OX=9606 GN=PDGFD PE=1 SV=1	A	RNA processing and modification	platelet-derived growth factor D isoform 2 precursor [Homo sapiens]
ENSG00000171295	ZNF440	1.81	391	2.65768	455	1.955	417	1.48293	266	1.26927	202	1.32182	202	0.00252447	-0.618835	down	--	--	Molecular Function: nucleic acid binding (GO:0003676);; Biological Process: regulation of transcription, DNA-templated (GO:0006355);; Molecular Function: metal ion binding (GO:0046872);;	K09228|5.9e-94|hsa:126070|K09228 KRAB domain-containing zinc finger protein | (RefSeq) ZNF440; zinc finger protein 440	Herpes simplex virus 1 infection (ko05168)	[R]	General function prediction only	Zinc-finger double domain	Zinc finger protein 440 OS=Homo sapiens OX=9606 GN=ZNF440 PE=1 SV=1	S	Function unknown	zinc finger protein 440 [Homo sapiens]
ENSG00000172346	CSDC2	0.509551	72	0.577867	80	0.456002	65	0.155769	21	0.188684	25	0.171239	21	2.4845e-05	-1.39433	down	--	--	Molecular Function: nucleic acid binding (GO:0003676);;	K00503|3.3e-25|dpl:KGM_207724|K00503 dopamine beta-monooxygenase [EC:1.14.17.1] | (RefSeq) tyramine beta hydroxylase precursor	Tyrosine metabolism (ko00350)	[J]	Translation, ribosomal structure and biogenesis	'Cold-shock' DNA-binding domain	Cold shock domain-containing protein C2 OS=Homo sapiens OX=9606 GN=CSDC2 PE=1 SV=1	K	Transcription	cold shock domain-containing protein C2 [Homo sapiens]
ENSG00000172476	RAB40A	0.478834	82	0.506922	79	0.543418	73	0.173197	26	0.276213	40	0.240341	32	0.00266162	-0.952343	down	[R]	General function prediction only	Molecular Function: GTPase activity (GO:0003924);; Molecular Function: GTP binding (GO:0005525);; Biological Process: intracellular signal transduction (GO:0035556);;	K07928|4.6e-158|hsa:142684|K07928 Ras-related protein Rab-40 | (RefSeq) RAB40A, RAR2, RAR2A; RAB40A, member RAS oncogene family	--	[TU]	Signal transduction mechanisms;; Intracellular trafficking, secretion, and vesicular transport	Ras family	Ras-related protein Rab-40A OS=Homo sapiens OX=9606 GN=RAB40A PE=2 SV=2	S	Function unknown	ras-related protein Rab-40A [Homo sapiens]
ENSG00000172650	AGAP5	1.76415	225	2.27251	268	1.78943	271	1.3982	156	0.948925	121	1.163	121	0.00632132	-0.643322	down	--	--	Molecular Function: GTPase activator activity (GO:0005096);; Molecular Function: metal ion binding (GO:0046872);;	K12491|0.0e+00|hsa:729092|K12491 Arf-GAP with GTPase, ANK repeat and PH domain-containing protein 1/3/4/5/6/9/11 | (RefSeq) AGAP5, CTGLF2; ArfGAP with GTPase domain, ankyrin repeat and PH domain 5	Endocytosis (ko04144)	[T]	Signal transduction mechanisms	Putative GTPase activating protein for Arf	Arf-GAP with GTPase, ANK repeat and PH domain-containing protein 5 OS=Homo sapiens OX=9606 GN=AGAP5 PE=2 SV=2	U	Intracellular trafficking, secretion, and vesicular transport	arf-GAP with GTPase, ANK repeat and PH domain-containing protein 5 [Homo sapiens]
ENSG00000173041	ZNF680	1.63634	259	2.32958	343	2.17918	337	1.09096	148	1.47587	196	1.04519	131	0.00363619	-0.692043	down	--	--	Molecular Function: nucleic acid binding (GO:0003676);; Biological Process: regulation of transcription, DNA-templated (GO:0006355);; Molecular Function: metal ion binding (GO:0046872);;	K09228|6.0e-98|hsa:340252|K09228 KRAB domain-containing zinc finger protein | (RefSeq) ZNF680; zinc finger protein 680	Herpes simplex virus 1 infection (ko05168)	[R]	General function prediction only	Zinc-finger double domain	Zinc finger protein 680 OS=Homo sapiens OX=9606 GN=ZNF680 PE=1 SV=2	S	Function unknown	zinc finger protein 680 isoform 1 [Homo sapiens]
ENSG00000173588	CEP83	3.95924	675	4.74169	751	4.46744	762	2.4568	355	2.2047	297	2.44653	350	1.26913e-06	-0.822375	down	--	--	Cellular Component: centriole (GO:0005814);; Biological Process: vesicle docking (GO:0048278);; Biological Process: cilium assembly (GO:0060271);;	K16754|1.1e-256|hsa:51134|K16754 coiled-coil domain-containing protein 41 | (RefSeq) CEP83, CCDC41, NPHP18, NY-REN-58; centrosomal protein 83	--	--	--	--	Centrosomal protein of 83 kDa OS=Homo sapiens OX=9606 GN=CEP83 PE=1 SV=3	S	Function unknown	centrosomal protein of 83 kDa isoform a [Homo sapiens]
ENSG00000173641	HSPB7	0.63638	100	1.60706	161	0.813665	126	0.262423	36	0.622944	84	0.472896	46	0.00659932	-0.934582	down	--	--	Cellular Component: nucleoplasm (GO:0005654);; Biological Process: heart development (GO:0007507);; Cellular Component: aggresome (GO:0016235);;	K09546|1.6e-84|ggo:101134382|K09546 heat shock protein beta-7 | (RefSeq) HSPB7; heat shock protein beta-7 isoform X3	--	[O]	Posttranslational modification, protein turnover, chaperones	Hsp20/alpha crystallin family	Heat shock protein beta-7 OS=Homo sapiens OX=9606 GN=HSPB7 PE=1 SV=1	O	Posttranslational modification, protein turnover, chaperones	heat shock protein beta-7 isoform 2 [Homo sapiens]
ENSG00000173894	CBX2	2.92158	716	2.45211	552	2.5432	606	1.4351	293	1.98674	395	1.45959	284	0.000236077	-0.645487	down	--	--	Biological Process: negative regulation of transcription from RNA polymerase II promoter (GO:0000122);; Molecular Function: chromatin binding (GO:0003682);; Molecular Function: single-stranded RNA binding (GO:0003727);; Cellular Component: nucleoplasm (GO:0005654);; Cellular Component: nuclear body (GO:0016604);; Biological Process: protein sumoylation (GO:0016925);; Molecular Function: SUMO bind…	K11451|9.1e-272|hsa:84733|K11451 chromobox protein 2 | (RefSeq) CBX2, CDCA6, M33, SRXY5; chromobox 2	--	--	--	Chromo (CHRromatin Organisation MOdifier) domain	Chromobox protein homolog 2 OS=Homo sapiens OX=9606 GN=CBX2 PE=1 SV=2	K	Transcription	chromobox protein homolog 2 isoform 1 [Homo sapiens]
ENSG00000173898	SPTBN2	0.742295	326	0.862954	347	0.795358	351	0.445197	169	0.55184	207	0.478823	162	0.00227389	-0.630578	down	--	--	Molecular Function: actin binding (GO:0003779);; Molecular Function: structural constituent of cytoskeleton (GO:0005200);; Molecular Function: phospholipid binding (GO:0005543);; Cellular Component: nucleus (GO:0005634);; Biological Process: common-partner SMAD protein phosphorylation (GO:0007182);; Cellular Component: spectrin (GO:0008091);; Cellular Component: postsynaptic density of dendrite (…	K23932|0.0e+00|hsa:6712|K23932 spectrin beta, non-erythrocytic 2 | (RefSeq) SPTBN2, GTRAP41, SCA5, SCAR14; spectrin beta, non-erythrocytic 2	Spinocerebellar ataxia (ko05017)	[Z]	Cytoskeleton	Spectrin repeat	Spectrin beta chain, non-erythrocytic 2 OS=Homo sapiens OX=9606 GN=SPTBN2 PE=1 SV=3	Z	Cytoskeleton	spectrin beta chain, non-erythrocytic 2 [Homo sapiens]
ENSG00000174720	LARP7	10.9516	1294	13.8659	1458	13.453	1517	7.61683	747	6.69927	658	6.64217	607	5.30602e-10	-0.787695	down	--	--	Molecular Function: RNA binding (GO:0003723);;	K15191|1.3e-300|hsa:51574|K15191 La-related protein 7 | (RefSeq) LARP7, ALAZS, HDCMA18P, PIP7S, hLARP7; La ribonucleoprotein 7, transcriptional regulator	--	--	--	RNA binding motif	La-related protein 7 OS=Homo sapiens OX=9606 GN=LARP7 PE=1 SV=1	JO	Translation, ribosomal structure and biogenesis;; Posttranslational modification, protein turnover, chaperones	la-related protein 7 isoform 2 [Homo sapiens]
ENSG00000175198	PCCA	3.27812	439	4.58978	553	4.3716	579	2.28724	253	2.15558	220	2.92521	283	0.000342074	-0.748241	down	[I]	Lipid transport and metabolism	Molecular Function: ATP binding (GO:0005524);; Molecular Function: ligase activity (GO:0016874);; Molecular Function: metal ion binding (GO:0046872);;	K01965|0.0e+00|hsa:5095|K01965 propionyl-CoA carboxylase alpha chain [EC:6.4.1.3] | (RefSeq) PCCA; propionyl-CoA carboxylase subunit alpha	Valine, leucine and isoleucine degradation (ko00280);; Glyoxylate and dicarboxylate metabolism (ko00630);; Propanoate metabolism (ko00640);; Carbon metabolism (ko01200)	[IE]	Lipid transport and metabolism;; Amino acid transport and metabolism	Carbamoyl-phosphate synthase L chain, ATP binding domain	Propionyl-CoA carboxylase alpha chain, mitochondrial OS=Homo sapiens OX=9606 GN=PCCA PE=1 SV=4	I	Lipid transport and metabolism	propionyl-CoA carboxylase alpha chain, mitochondrial isoform a precursor [Homo sapiens]
ENSG00000175216	CKAP5	21.1574	8054	26.6778	9274	26.0588	10012	15.7854	5178	11.5491	3736	16.6146	4649	1.46777e-06	-0.706988	down	--	--	Biological Process: G2/M transition of mitotic cell cycle (GO:0000086);; Biological Process: microtubule cytoskeleton organization (GO:0000226);; Biological Process: mitotic cell cycle (GO:0000278);; Cellular Component: chromosome, centromeric region (GO:0000775);; Cellular Component: kinetochore (GO:0000776);; Cellular Component: spindle pole (GO:0000922);; Molecular Function: molecular_function…	K16803|0.0e+00|hsa:9793|K16803 cytoskeleton-associated protein 5 | (RefSeq) CKAP5, CHTOG, MSPS, TOG, TOGp, ch-TOG; cytoskeleton associated protein 5	--	[Z]	Cytoskeleton	CLASP N terminal	Cytoskeleton-associated protein 5 OS=Homo sapiens OX=9606 GN=CKAP5 PE=1 SV=3	S	Function unknown	cytoskeleton-associated protein 5 isoform a [Homo sapiens]
ENSG00000176024	ZNF613	0.730036	136	1.00296	169	0.5761	107	0.512011	74	0.612359	69	0.297684	43	0.00400284	-0.864788	down	--	--	Molecular Function: nucleic acid binding (GO:0003676);; Cellular Component: nucleoplasm (GO:0005654);; Biological Process: regulation of transcription, DNA-templated (GO:0006355);; Molecular Function: metal ion binding (GO:0046872);;	K09228|9.9e-137|hsa:79898|K09228 KRAB domain-containing zinc finger protein | (RefSeq) ZNF613; zinc finger protein 613	Herpes simplex virus 1 infection (ko05168)	[R]	General function prediction only	Zinc-finger double domain	Zinc finger protein 613 OS=Homo sapiens OX=9606 GN=ZNF613 PE=1 SV=2	S	Function unknown	zinc finger protein 613 isoform 1 [Homo sapiens]
ENSG00000176049	JAKMIP2	0.227454	85	0.189336	81	0.137807	70	0.04231	19	0.026398	12	0.067479	27	2.56636e-06	-1.70597	down	--	--	Molecular Function: microtubule binding (GO:0008017);; Molecular Function: kinase binding (GO:0019900);;	K20478|6.1e-41|epa:110231678|K20478 golgin subfamily B member 1 | (RefSeq) A-kinase anchor protein 9	--	--	--	JAKMIP CC3 domain	Janus kinase and microtubule-interacting protein 2 OS=Homo sapiens OX=9606 GN=JAKMIP2 PE=1 SV=1	Z	Cytoskeleton	janus kinase and microtubule-interacting protein 2 isoform 1 [Homo sapiens]
ENSG00000177943	MAMDC4	1.97361	360	2.02974	349	1.47567	279	0.803291	132	1.00747	174	0.79493	121	7.69107e-05	-0.916176	down	[S]	Function unknown	Cellular Component: membrane (GO:0016020);;	K01316|3.9e-28|tad:TRIADDRAFT_53232|K01316 enterokinase [EC:3.4.21.9] | (RefSeq) hypothetical protein	--	--	--	MAM domain, meprin/A5/mu	Apical endosomal glycoprotein OS=Homo sapiens OX=9606 GN=MAMDC4 PE=2 SV=2	S	Function unknown	RecName: Full=Apical endosomal glycoprotein; AltName: Full=MAM domain-containing protein 4; Flags: Precursor [Homo sapiens]
ENSG00000178105	DDX10	6.85696	1224	7.74465	1266	7.14126	1271	4.01825	624	4.26648	654	4.80739	674	5.83203e-07	-0.641782	down	[L]	Replication, recombination and repair	Molecular Function: RNA binding (GO:0003723);; Molecular Function: RNA helicase activity (GO:0003724);; Molecular Function: ATP binding (GO:0005524);;	K14776|0.0e+00|hsa:1662|K14776 ATP-dependent RNA helicase DDX10/DBP4 [EC:3.6.4.13] | (RefSeq) DDX10, Dbp4, HRH-J8; DEAD-box helicase 10	--	[A]	RNA processing and modification	DEAD/DEAH box helicase	Probable ATP-dependent RNA helicase DDX10 OS=Homo sapiens OX=9606 GN=DDX10 PE=1 SV=2	L	Replication, recombination and repair	DEAD (Asp-Glu-Ala-Asp) box polypeptide 10 variant, partial [Homo sapiens]
ENSG00000178718	RPP25	4.21081	695	3.17687	479	3.75372	622	2.14567	305	2.1684	306	2.15772	275	4.03207e-05	-0.711689	down	--	--	Cellular Component: ribonuclease MRP complex (GO:0000172);; Biological Process: RNA 5'-end processing (GO:0000966);; Biological Process: tRNA 5'-leader removal (GO:0001682);; Molecular Function: nucleic acid binding (GO:0003676);; Cellular Component: cellular_component (GO:0005575);; Cellular Component: intracellular (GO:0005622);; Cellular Component: cell (GO:0005623);; Cellular Component: nucle…	K14525|1.6e-104|hsa:54913|K14525 ribonucleases P/MRP protein subunit RPP25 [EC:3.1.26.5] | (RefSeq) RPP25; ribonuclease P and MRP subunit p25	Ribosome biogenesis in eukaryotes (ko03008);; RNA transport (ko03013)	[S]	Function unknown	Alba	Ribonuclease P protein subunit p25 OS=Homo sapiens OX=9606 GN=RPP25 PE=1 SV=1	S	Function unknown	ribonuclease P protein subunit p25 [Homo sapiens]
ENSG00000178999	AURKB	30.7429	1875	25.333	1419	25.5136	1555	13.6697	736	19.3195	1012	17.2745	829	1.1346e-05	-0.605854	down	[M]	Cell wall/membrane/envelope biogenesis	Molecular Function: protein serine/threonine kinase activity (GO:0004674);; Molecular Function: ATP binding (GO:0005524);; Biological Process: mitotic spindle assembly checkpoint (GO:0007094);; Cellular Component: chromosome passenger complex (GO:0032133);; Biological Process: positive regulation of cytokinesis (GO:0032467);; Biological Process: histone H3-S28 phosphorylation (GO:0043988);;	K11479|9.6e-198|hsa:9212|K11479 aurora kinase B [EC:2.7.11.1] | (RefSeq) AURKB, AIK2, AIM-1, AIM1, ARK-2, ARK2, AurB, IPL1, PPP1R48, STK-1, STK12, STK5, aurkb-sv1, aurkb-sv2; aurora kinase B	--	[D]	Cell cycle control, cell division, chromosome partitioning	Protein kinase domain	Aurora kinase B OS=Homo sapiens OX=9606 GN=AURKB PE=1 SV=3	T	Signal transduction mechanisms	aurora kinase B isoform 3 [Homo sapiens]
ENSG00000179403	VWA1	3.95979	882	3.78535	751	3.54816	811	2.59386	481	2.60532	502	1.84151	327	0.000158729	-0.605698	down	--	--	Molecular Function: molecular_function (GO:0003674);; Molecular Function: binding (GO:0005488);; Molecular Function: protein binding (GO:0005515);; Cellular Component: cellular_component (GO:0005575);; Cellular Component: extracellular region (GO:0005576);; Cellular Component: basement membrane (GO:0005604);; Cellular Component: interstitial matrix (GO:0005614);; Cellular Component: intracellular…	K08132|6.4e-37|xla:108717995|K08132 collagen type XII alpha | (RefSeq) col12a1.S; collagen, type XII, alpha 1 S homeolog	--	[W]	Extracellular structures	von Willebrand factor type A domain	von Willebrand factor A domain-containing protein 1 OS=Homo sapiens OX=9606 GN=VWA1 PE=1 SV=1	S	Function unknown	von Willebrand factor A domain-containing protein 1 isoform 1 precursor [Homo sapiens]
ENSG00000180447	GAS1	3.62508	555	4.12692	577	3.72784	573	2.53515	334	2.32339	304	2.40124	284	0.000348144	-0.587872	down	--	--	Cellular Component: cellular_component (GO:0005575);; Cellular Component: cell (GO:0005623);; Cellular Component: plasma membrane (GO:0005886);; Biological Process: regulation of mitotic cell cycle (GO:0007346);; Biological Process: biological_process (GO:0008150);; Biological Process: regulation of smoothened signaling pathway (GO:0008589);; Biological Process: negative regulation of metabolic p…	K06232|1.8e-196|hsa:2619|K06232 growth arrest-specific 1 | (RefSeq) GAS1; growth arrest specific 1	Hedgehog signaling pathway (ko04340)	--	--	GDNF/GAS1 domain	Growth arrest-specific protein 1 OS=Homo sapiens OX=9606 GN=GAS1 PE=2 SV=2	S	Function unknown	growth arrest-specific protein 1 precursor [Homo sapiens]
ENSG00000181625	SLX1B	12.2079	747	13.1909	725	14.0445	860	9.1374	480	7.67004	393	8.24875	378	9.72377e-05	-0.597108	down	--	--	Biological Process: DNA repair (GO:0006281);; Biological Process: DNA recombination (GO:0006310);; Molecular Function: crossover junction endodeoxyribonuclease activity (GO:0008821);; Molecular Function: 5'-flap endonuclease activity (GO:0017108);; Cellular Component: Slx1-Slx4 complex (GO:0033557);; Molecular Function: metal ion binding (GO:0046872);;	K15078|9.1e-167|hsa:548593|K15078 structure-specific endonuclease subunit SLX1 [EC:3.6.1.-] | (RefSeq) SLX1A, GIYD1; SLX1 homolog A, structure-specific endonuclease subunit	Fanconi anemia pathway (ko03460)	[R]	General function prediction only	GIY-YIG catalytic domain	Structure-specific endonuclease subunit SLX1 OS=Homo sapiens OX=9606 GN=SLX1A PE=1 SV=1	L	Replication, recombination and repair	structure-specific endonuclease subunit SLX1 isoform 1 [Homo sapiens]
ENSG00000183814	LIN9	2.33838	397	2.32017	360	2.59763	438	1.5471	235	1.44232	199	1.2448	178	0.000764302	-0.664306	down	--	--	Cellular Component: nucleoplasm (GO:0005654);; Biological Process: transcription, DNA-templated (GO:0006351);; Cellular Component: transcriptional repressor complex (GO:0017053);;	K21773|0.0e+00|hsa:286826|K21773 protein lin-9 | (RefSeq) LIN9, BARA, BARPsv, Lin-9, TGS, TGS1, TGS2; lin-9 DREAM MuvB core complex component	Cellular senescence (ko04218)	[BDT]	Chromatin structure and dynamics;; Cell cycle control, cell division, chromosome partitioning;; Signal transduction mechanisms	DIRP	Protein lin-9 homolog OS=Homo sapiens OX=9606 GN=LIN9 PE=1 SV=1	S	Function unknown	protein lin-9 homolog isoform 1 [Homo sapiens]
ENSG00000184005	ST6GALNAC3	2.31548	860	2.61428	887	3.17402	1183	1.38197	441	1.29975	413	1.71376	491	1.34438e-06	-0.811836	down	--	--	Cellular Component: Golgi apparatus (GO:0005794);; Biological Process: protein glycosylation (GO:0006486);; Molecular Function: sialyltransferase activity (GO:0008373);; Cellular Component: integral component of membrane (GO:0016021);;	K03373|4.5e-183|hsa:256435|K03373 N-acetylgalactosaminide alpha-2,6-sialyltransferase (sialyltransferase 7C) [EC:2.4.99.-] | (RefSeq) ST6GALNAC3, PRO7177, SIAT7C, ST6GALNACIII, STY; ST6 N-acetylgalactosaminide alpha-2,6-sialyltransferase 3	Glycosphingolipid biosynthesis - ganglio series (ko00604)	[G]	Carbohydrate transport and metabolism	Glycosyltransferase family 29 (sialyltransferase)	Alpha-N-acetylgalactosaminide alpha-2,6-sialyltransferase 3 OS=Homo sapiens OX=9606 GN=ST6GALNAC3 PE=1 SV=1	S	Function unknown	alpha-N-acetylgalactosaminide alpha-2,6-sialyltransferase 3 isoform 1 [Homo sapiens]
ENSG00000184226	PCDH9	0.283046	332	0.328291	406	0.296114	405	0.192376	234	0.14335	178	0.174628	206	0.00629786	-0.586311	down	[S]	Function unknown	Molecular Function: calcium ion binding (GO:0005509);; Cellular Component: plasma membrane (GO:0005886);; Biological Process: homophilic cell adhesion via plasma membrane adhesion molecules (GO:0007156);; Cellular Component: integral component of membrane (GO:0016021);;	K16498|0.0e+00|rro:104668873|K16498 protocadherin delta 1 | (RefSeq) PCDH9; protocadherin-9 isoform X1	--	--	--	Cadherin domain	Protocadherin-9 OS=Homo sapiens OX=9606 GN=PCDH9 PE=1 SV=2	U	Intracellular trafficking, secretion, and vesicular transport	protocadherin-9 isoform 5 precursor [Homo sapiens]
ENSG00000184445	KNTC1	4.18408	1362	5.60324	1692	5.95195	1937	3.16184	902	2.74376	776	3.31392	852	3.07102e-06	-0.677169	down	--	--	Cellular Component: cytosol (GO:0005829);; Cellular Component: plasma membrane (GO:0005886);; Cellular Component: actin cytoskeleton (GO:0015629);;	K11577|0.0e+00|hsa:9735|K11577 kinetochore-associated protein 1 | (RefSeq) KNTC1, ROD; kinetochore associated 1	--	[D]	Cell cycle control, cell division, chromosome partitioning	Rough deal protein C-terminal region	Kinetochore-associated protein 1 OS=Homo sapiens OX=9606 GN=KNTC1 PE=1 SV=1	S	Function unknown	kinetochore-associated protein 1 [Homo sapiens]
ENSG00000184500	PROS1	1.56259	303	1.76648	313	2.03914	365	0.990916	166	1.04854	174	0.940511	141	0.000527888	-0.728897	down	--	--	Molecular Function: calcium ion binding (GO:0005509);; Cellular Component: extracellular region (GO:0005576);; Biological Process: negative regulation of blood coagulation (GO:0030195);;	K03908|0.0e+00|hsa:5627|K03908 protein S | (RefSeq) PROS1, PROS, PS21, PS22, PS23, PS24, PS25, PSA, THPH5, THPH6; protein S	Complement and coagulation cascades (ko04610)	--	--	Laminin G domain	Vitamin K-dependent protein S OS=Homo sapiens OX=9606 GN=PROS1 PE=1 SV=1	S	Function unknown	vitamin K-dependent protein S isoform 2 preproprotein [Homo sapiens]
ENSG00000185432	METTL7A	1.27458	244	1.94195	338	1.27972	244	0.536397	85	0.715271	119	0.715827	105	2.91673e-05	-1.12313	down	[H]	Coenzyme transport and metabolism	Cellular Component: lipid droplet (GO:0005811);; Molecular Function: methyltransferase activity (GO:0008168);; Cellular Component: integral component of membrane (GO:0016021);; Biological Process: methylation (GO:0032259);;	--	--	[R]	General function prediction only	Methyltransferase domain	Methyltransferase-like protein 7A OS=Homo sapiens OX=9606 GN=METTL7A PE=1 SV=1	S	Function unknown	methyltransferase-like protein 7A precursor [Homo sapiens]
ENSG00000185565	LSAMP	0.292734	148	0.489728	227	0.254283	123	0.109488	49	0.09678	43	0.100572	40	4.4251e-07	-1.62813	down	--	--	Cellular Component: integral component of membrane (GO:0016021);;	K06772|2.2e-191|ggo:101138785|K06772 limbic system-associated membrane protein | (RefSeq) LSAMP; limbic system-associated membrane protein isoform X2	--	[T]	Signal transduction mechanisms	Immunoglobulin I-set domain	Limbic system-associated membrane protein OS=Homo sapiens OX=9606 GN=LSAMP PE=1 SV=2	S	Function unknown	limbic system-associated membrane protein isoform 1 preproprotein [Homo sapiens]
ENSG00000185585	OLFML2A	5.88387	2000	8.10672	2331	7.06384	2255	4.62193	1278	3.81356	1106	3.70302	980	4.72996e-08	-0.674875	down	--	--	Molecular Function: molecular_function (GO:0003674);; Molecular Function: binding (GO:0005488);; Molecular Function: protein binding (GO:0005515);; Cellular Component: cellular_component (GO:0005575);; Cellular Component: extracellular region (GO:0005576);; Biological Process: biological_process (GO:0008150);; Biological Process: cellular process (GO:0009987);; Biological Process: cellular compon…	K04593|3.3e-50|amex:103021546|K04593 adhesion G protein-coupled receptor L2 | (RefSeq) adhesion G protein-coupled receptor L2-like isoform X1	--	[W]	Extracellular structures	Olfactomedin-like domain	Olfactomedin-like protein 2A OS=Homo sapiens OX=9606 GN=OLFML2A PE=2 SV=1	S	Function unknown	olfactomedin-like protein 2A isoform 1 precursor [Homo sapiens]
ENSG00000185630	PBX1	9.07927	2946	14.2271	3158	10.6643	3053	6.4089	1718	5.54551	1349	6.29492	1420	5.09023e-09	-0.729735	down	--	--	Molecular Function: transcription factor activity, sequence-specific DNA binding (GO:0003700);; Cellular Component: nucleus (GO:0005634);; Molecular Function: sequence-specific DNA binding (GO:0043565);;	K09355|2.4e-230|bta:540688|K09355 pre-B-cell leukemia transcription factor 1 | (RefSeq) PBX1; pre-B-cell leukemia transcription factor 1	Cortisol synthesis and secretion (ko04927);; Cushing syndrome (ko04934);; Transcriptional misregulation in cancer (ko05202)	[K]	Transcription	PBC domain	Pre-B-cell leukemia transcription factor 1 OS=Homo sapiens OX=9606 GN=PBX1 PE=1 SV=1	K	Transcription	unnamed protein product [Homo sapiens]
ENSG00000185875	THNSL1	1.18491	241	1.74039	319	1.34179	276	0.800371	140	0.555343	96	0.848981	131	0.000585842	-0.88636	down	[E]	Amino acid transport and metabolism	--	K01733|1.4e-57|lve:103068328|K01733 threonine synthase [EC:4.2.3.1] | (RefSeq) threonine synthase-like	Glycine, serine and threonine metabolism (ko00260);; Vitamin B6 metabolism (ko00750);; Biosynthesis of amino acids (ko01230)	[E]	Amino acid transport and metabolism	Shikimate kinase	Threonine synthase-like 1 OS=Homo sapiens OX=9606 GN=THNSL1 PE=1 SV=2	E	Amino acid transport and metabolism	threonine synthase-like 1 [Homo sapiens]
ENSG00000186310	NAP1L3	2.68214	383	2.96135	387	2.48632	357	1.81003	223	1.44726	177	1.70792	188	0.00163899	-0.638217	down	--	--	Cellular Component: nucleus (GO:0005634);; Biological Process: nucleosome assembly (GO:0006334);;	K11281|1.4e-221|hsa:4675|K11281 nucleosome assembly protein 1-like 3 | (RefSeq) NAP1L3, MB20, NPL3; nucleosome assembly protein 1 like 3	--	[BD]	Chromatin structure and dynamics;; Cell cycle control, cell division, chromosome partitioning	Nucleosome assembly protein (NAP)	Nucleosome assembly protein 1-like 3 OS=Homo sapiens OX=9606 GN=NAP1L3 PE=1 SV=2	S	Function unknown	nucleosome assembly protein 1-like 3 [Homo sapiens]
ENSG00000187867	PALM3	1.68632	176	0.798497	80	1.19218	137	0.558088	57	0.610763	58	0.604501	49	0.00215551	-0.946534	down	--	--	Biological Process: regulation of cytokine-mediated signaling pathway (GO:0001959);; Biological Process: negative regulation of cytokine-mediated signaling pathway (GO:0001960);; Biological Process: response to molecule of bacterial origin (GO:0002237);; Biological Process: cell communication (GO:0007154);; Biological Process: signal transduction (GO:0007165);; Biological Process: cell surface re…	K16519|1.5e-08|lcf:108898759|K16519 A-kinase anchor protein 2 | (RefSeq) palmdelphin-like	--	--	--	--	Paralemmin-3 OS=Homo sapiens OX=9606 GN=PALM3 PE=1 SV=2	S	Function unknown	paralemmin-3 isoform 1 [Homo sapiens]
ENSG00000187955	COL14A1	0.805196	281	1.23445	384	0.929885	327	0.545925	165	0.373611	112	0.401931	109	2.05931e-05	-1.07132	down	--	--	Cellular Component: collagen trimer (GO:0005581);;	K08133|0.0e+00|hsa:7373|K08133 collagen type XIV alpha | (RefSeq) COL14A1, UND; collagen type XIV alpha 1 chain	Protein digestion and absorption (ko04974)	[W]	Extracellular structures	von Willebrand factor type A domain	Collagen alpha-1(XIV) chain OS=Homo sapiens OX=9606 GN=COL14A1 PE=1 SV=3	U	Intracellular trafficking, secretion, and vesicular transport	collagen alpha-1(XIV) chain isoform 1 precursor [Homo sapiens]
ENSG00000188234	AGAP4	1.88906	267	2.24445	285	2.18033	296	0.979965	125	1.25395	159	1.21903	133	0.00116604	-0.723219	down	--	--	Molecular Function: GTPase activator activity (GO:0005096);; Molecular Function: metal ion binding (GO:0046872);;	K12491|0.0e+00|hsa:119016|K12491 Arf-GAP with GTPase, ANK repeat and PH domain-containing protein 1/3/4/5/6/9/11 | (RefSeq) AGAP4, AGAP-4, AGAP-8, AGAP8, CTGLF1, CTGLF5, MRIP2; ArfGAP with GTPase domain, ankyrin repeat and PH domain 4	Endocytosis (ko04144)	[T]	Signal transduction mechanisms	Putative GTPase activating protein for Arf	Arf-GAP with GTPase, ANK repeat and PH domain-containing protein 4 OS=Homo sapiens OX=9606 GN=AGAP4 PE=2 SV=2	U	Intracellular trafficking, secretion, and vesicular transport	arf-GAP with GTPase, ANK repeat and PH domain-containing protein 4 isoform 1 [Homo sapiens]
ENSG00000188493	C19orf54	2.22185	309	2.14108	269	1.92455	274	1.4564	174	1.433	168	1.2368	120	0.00767029	-0.587667	down	--	--	--	--	--	--	--	--	UPF0692 protein C19orf54 OS=Homo sapiens OX=9606 GN=C19orf54 PE=1 SV=2	S	Function unknown	UPF0692 protein C19orf54 isoform 1 [Homo sapiens]
ENSG00000188610	FAM72B	1.97318	256	2.17472	244	1.96447	237	1.23602	128	1.04764	117	1.03329	101	0.000440583	-0.792541	down	--	--	Cellular Component: cellular_component (GO:0005575);; Cellular Component: intracellular (GO:0005622);; Cellular Component: cell (GO:0005623);; Cellular Component: cytoplasm (GO:0005737);; Cellular Component: cytosol (GO:0005829);; Cellular Component: organelle (GO:0043226);; Cellular Component: membrane-bounded organelle (GO:0043227);; Cellular Component: intracellular organelle (GO:0043229);; Ce…	--	--	--	--	FAM72 protein	Protein FAM72B OS=Homo sapiens OX=9606 GN=FAM72B PE=1 SV=2	S	Function unknown	protein FAM72B isoform 1 [Homo sapiens]
ENSG00000189057	FAM111B	3.6533	684	4.93734	847	4.43101	829	1.86617	302	2.78715	448	2.32943	339	8.18101e-06	-0.819298	down	--	--	--	K24275|0.0e+00|hsa:374393|K24275 protein FAM111B | (RefSeq) FAM111B, CANP, POIKTMP; family with sequence similarity 111 member B	--	--	--	Trypsin-like peptidase domain	Protein FAM111B OS=Homo sapiens OX=9606 GN=FAM111B PE=1 SV=1	O	Posttranslational modification, protein turnover, chaperones	protein FAM111B isoform a [Homo sapiens]
ENSG00000196104	SPOCK3	0.728672	111	0.599003	87	0.537994	78	0.075041	11	0.025618	4	0.092486	12	9.07185e-14	-3.0279	down	--	--	Molecular Function: calcium ion binding (GO:0005509);;	K08136|2.1e-214|hsa:50859|K08136 sparc/osteonectin, cwcv and kazal-like domains proteoglycan (testican) | (RefSeq) SPOCK3, HSAJ1454, TES-3, TICN3; SPARC (osteonectin), cwcv and kazal like domains proteoglycan 3	--	[R]	General function prediction only	Secreted protein acidic and rich in cysteine Ca binding region	Testican-3 OS=Homo sapiens OX=9606 GN=SPOCK3 PE=1 SV=2	O	Posttranslational modification, protein turnover, chaperones	testican-3 isoform 3 [Homo sapiens]
ENSG00000196437	ZNF569	1.62624	336	1.77878	353	1.43184	301	0.981466	167	1.07172	162	1.02102	167	0.00115902	-0.695979	down	--	--	Molecular Function: nucleic acid binding (GO:0003676);; Biological Process: regulation of transcription, DNA-templated (GO:0006355);; Molecular Function: metal ion binding (GO:0046872);;	K09228|5.1e-126|hsa:148266|K09228 KRAB domain-containing zinc finger protein | (RefSeq) ZNF569, ZAP1, ZNF, Zfp74; zinc finger protein 569	Herpes simplex virus 1 infection (ko05168)	[R]	General function prediction only	Zinc-finger double domain	Zinc finger protein 569 OS=Homo sapiens OX=9606 GN=ZNF569 PE=1 SV=1	S	Function unknown	zinc finger protein 569 isoform 1 [Homo sapiens]
ENSG00000196549	MME	85.275	23567	107.913	25877	108.095	28088	62.9156	13227	43.662	9473	58.3477	11392	7.71899e-10	-0.881687	down	[O]	Posttranslational modification, protein turnover, chaperones	Molecular Function: metalloendopeptidase activity (GO:0004222);; Cellular Component: integral component of membrane (GO:0016021);;	K01389|0.0e+00|hsa:4311|K01389 neprilysin [EC:3.4.24.11] | (RefSeq) MME, CALLA, CD10, CMT2T, NEP, SCA43, SFE; membrane metalloendopeptidase	Renin-angiotensin system (ko04614);; Hematopoietic cell lineage (ko04640);; Protein digestion and absorption (ko04974);; Alzheimer disease (ko05010)	[E]	Amino acid transport and metabolism	Peptidase family M13	Neprilysin OS=Homo sapiens OX=9606 GN=MME PE=1 SV=2	O	Posttranslational modification, protein turnover, chaperones	neprilysin isoform a [Homo sapiens]
ENSG00000196670	ZFP62	3.8928	745	4.52416	745	4.01	739	2.9787	486	2.36586	358	2.64567	361	0.000293334	-0.588937	down	--	--	Molecular Function: RNA polymerase II transcription factor activity, sequence-specific DNA binding (GO:0000981);; Molecular Function: molecular_function (GO:0003674);; Molecular Function: nucleic acid binding (GO:0003676);; Molecular Function: transcription factor activity, sequence-specific DNA binding (GO:0003700);; Biological Process: regulation of transcription, DNA-templated (GO:0006355);; B…	--	--	--	--	Zinc-finger double domain	Zinc finger protein 62 homolog OS=Homo sapiens OX=9606 GN=ZFP62 PE=1 SV=3	S	Function unknown	zinc finger protein 62 homolog isoform X5 [Homo sapiens]
ENSG00000196693	ZNF33B	0.952402	242	1.18298	325	1.09385	344	0.687367	182	0.439584	120	0.699606	156	0.00669469	-0.690243	down	--	--	Molecular Function: nucleic acid binding (GO:0003676);; Biological Process: regulation of transcription, DNA-templated (GO:0006355);; Molecular Function: metal ion binding (GO:0046872);;	K09228|8.0e-192|hsa:7582|K09228 KRAB domain-containing zinc finger protein | (RefSeq) ZNF33B, KOX2, KOX31, ZNF11B; zinc finger protein 33B	Herpes simplex virus 1 infection (ko05168)	[R]	General function prediction only	Zinc-finger double domain	Zinc finger protein 33B OS=Homo sapiens OX=9606 GN=ZNF33B PE=1 SV=2	S	Function unknown	zinc finger protein 33B isoform 2 [Homo sapiens]
ENSG00000196757	ZNF700	3.40911	551	3.69056	534	3.30723	558	1.98831	273	1.59981	231	2.29278	283	3.27763e-05	-0.75398	down	--	--	Molecular Function: nucleic acid binding (GO:0003676);; Biological Process: regulation of transcription, DNA-templated (GO:0006355);; Molecular Function: metal ion binding (GO:0046872);;	K09228|4.5e-104|hsa:90592|K09228 KRAB domain-containing zinc finger protein | (RefSeq) ZNF700; zinc finger protein 700	Herpes simplex virus 1 infection (ko05168)	[R]	General function prediction only	Zinc-finger double domain	Zinc finger protein 700 OS=Homo sapiens OX=9606 GN=ZNF700 PE=2 SV=1	S	Function unknown	zinc finger protein 700 isoform 2 [Homo sapiens]
ENSG00000197020	ZNF100	0.635701	198	1.05361	267	0.742586	229	0.492843	132	0.4277	114	0.468289	113	0.00776966	-0.655863	down	--	--	Molecular Function: nucleic acid binding (GO:0003676);; Biological Process: regulation of transcription, DNA-templated (GO:0006355);; Molecular Function: metal ion binding (GO:0046872);;	K09228|2.2e-119|hsa:163227|K09228 KRAB domain-containing zinc finger protein | (RefSeq) ZNF100; zinc finger protein 100	Herpes simplex virus 1 infection (ko05168)	[R]	General function prediction only	Zinc-finger double domain	Zinc finger protein 100 OS=Homo sapiens OX=9606 GN=ZNF100 PE=1 SV=2	S	Function unknown	Zinc finger protein 100 [Homo sapiens]
ENSG00000197275	RAD54B	2.99318	460	4.46525	590	3.91573	582	2.40086	306	2.16542	260	2.60571	287	0.000878478	-0.635641	down	[S]	Function unknown	Molecular Function: ATP binding (GO:0005524);;	K10877|0.0e+00|hsa:25788|K10877 DNA repair and recombination protein RAD54B [EC:3.6.4.-] | (RefSeq) RAD54B, RDH54; RAD54 homolog B	Homologous recombination (ko03440)	[L]	Replication, recombination and repair	SNF2 family N-terminal domain	DNA repair and recombination protein RAD54B OS=Homo sapiens OX=9606 GN=RAD54B PE=1 SV=1	L	Replication, recombination and repair	DNA repair and recombination protein RAD54B isoform 1 [Homo sapiens]
ENSG00000197299	BLM	1.91165	544	2.16232	563	2.11395	604	1.13508	278	0.730414	178	1.3558	298	8.98642e-05	-0.868974	down	[L]	Replication, recombination and repair	Molecular Function: DNA binding (GO:0003677);; Molecular Function: ATP binding (GO:0005524);; Cellular Component: nucleus (GO:0005634);; Biological Process: DNA replication (GO:0006260);; Biological Process: DNA repair (GO:0006281);; Biological Process: DNA recombination (GO:0006310);; Molecular Function: 3'-5' DNA helicase activity (GO:0043138);;	K10901|0.0e+00|hsa:641|K10901 bloom syndrome protein [EC:3.6.4.12] | (RefSeq) BLM, BS, MGRISCE1, RECQ2, RECQL2, RECQL3; BLM RecQ like helicase	Homologous recombination (ko03440);; Fanconi anemia pathway (ko03460)	[L]	Replication, recombination and repair	N-terminal region of Bloom syndrome protein	Bloom syndrome protein OS=Homo sapiens OX=9606 GN=BLM PE=1 SV=1	L	Replication, recombination and repair	Bloom syndrome protein isoform 1 [Homo sapiens]
ENSG00000197565	COL4A6	0.395075	145	0.571501	192	0.388568	143	0.168378	54	0.209515	66	0.166745	48	1.35658e-05	-1.22356	down	--	--	Molecular Function: extracellular matrix structural constituent (GO:0005201);; Cellular Component: collagen type IV trimer (GO:0005587);; Biological Process: extracellular matrix organization (GO:0030198);; Biological Process: collagen-activated tyrosine kinase receptor signaling pathway (GO:0038063);; Biological Process: cellular response to amino acid stimulus (GO:0071230);;	K06237|8.7e-175|hsa:1288|K06237 collagen type IV alpha | (RefSeq) COL4A6, CXDELq22.3, DELXq22.3, DFNX6; collagen type IV alpha 6 chain	PI3K-Akt signaling pathway (ko04151);; Focal adhesion (ko04510);; ECM-receptor interaction (ko04512);; Relaxin signaling pathway (ko04926);; AGE-RAGE signaling pathway in diabetic complications (ko04933);; Protein digestion and absorption (ko04974);; Amoebiasis (ko05146);; Human papillomavirus infection (ko05165);; Pathways in cancer (ko05200);; Small cell lung cancer (ko05222)	[W]	Extracellular structures	Collagen triple helix repeat (20 copies)	Collagen alpha-6(IV) chain OS=Homo sapiens OX=9606 GN=COL4A6 PE=1 SV=3	U	Intracellular trafficking, secretion, and vesicular transport	collagen alpha-6(IV) chain isoform 3 precursor [Homo sapiens]
ENSG00000198000	NOL8	5.46647	1351	7.43257	1628	7.66536	1726	3.76919	787	3.03311	603	4.28641	770	9.86983e-08	-0.817843	down	--	--	Molecular Function: RNA binding (GO:0003723);;	K14836|0.0e+00|hsa:55035|K14836 nucleolar protein 8 | (RefSeq) NOL8, C9orf34, NOP132, bA62C3.3, bA62C3.4; nucleolar protein 8	--	[S]	Function unknown	RNA recognition motif. (a.k.a. RRM, RBD, or RNP domain)	Nucleolar protein 8 OS=Homo sapiens OX=9606 GN=NOL8 PE=1 SV=1	S	Function unknown	hypothetical protein [Homo sapiens]
ENSG00000198046	ZNF667	0.434366	124	0.758642	145	0.554068	121	0.361134	89	0.228968	41	0.221875	49	0.00877947	-0.830933	down	--	--	Molecular Function: nucleic acid binding (GO:0003676);; Biological Process: regulation of transcription, DNA-templated (GO:0006355);;	K09228|6.5e-43|ggo:101126182|K09228 KRAB domain-containing zinc finger protein | (RefSeq) ZNF667; zinc finger protein 667 isoform X2	Herpes simplex virus 1 infection (ko05168)	[R]	General function prediction only	KRAB box	Zinc finger protein 667 OS=Homo sapiens OX=9606 GN=ZNF667 PE=1 SV=2	S	Function unknown	ZNF667 isoform 3 [Pan troglodytes]
ENSG00000198157	HMGN5	2.63372	299	3.08692	279	2.35976	230	1.70323	59	0.888313	85	1.00088	70	5.0375e-10	-1.61505	down	--	--	Cellular Component: chromatin (GO:0000785);; Cellular Component: nucleus (GO:0005634);; Biological Process: chromatin organization (GO:0006325);; Molecular Function: nucleosomal DNA binding (GO:0031492);;	K17045|5.3e-69|hsa:79366|K17045 high-mobility group nucleosome-binding domain-containing protein 5 | (RefSeq) HMGN5, NBP-45, NSBP1; high mobility group nucleosome binding domain 5	--	--	--	HMG14 and HMG17	High mobility group nucleosome-binding domain-containing protein 5 OS=Homo sapiens OX=9606 GN=HMGN5 PE=1 SV=1	K	Transcription	high mobility group nucleosome-binding domain-containing protein 5 [Homo sapiens]
ENSG00000198185	ZNF334	0.798767	155	1.15386	196	1.0247	187	0.418221	70	0.335828	56	0.370927	59	3.99612e-06	-1.24116	down	--	--	Molecular Function: nucleic acid binding (GO:0003676);; Biological Process: regulation of transcription, DNA-templated (GO:0006355);; Molecular Function: metal ion binding (GO:0046872);;	K09228|3.6e-116|hsa:55713|K09228 KRAB domain-containing zinc finger protein | (RefSeq) ZNF334; zinc finger protein 334	Herpes simplex virus 1 infection (ko05168)	[R]	General function prediction only	Zinc-finger double domain	Zinc finger protein 334 OS=Homo sapiens OX=9606 GN=ZNF334 PE=1 SV=2	S	Function unknown	zinc finger protein 334 isoform a [Homo sapiens]
ENSG00000198554	WDHD1	2.78362	901	4.69006	1330	3.99496	1258	2.00077	525	2.32771	632	2.43763	580	3.70508e-05	-0.70899	down	--	--	Molecular Function: DNA binding (GO:0003677);; Cellular Component: nucleus (GO:0005634);;	K11274|0.0e+00|hsa:11169|K11274 chromosome transmission fidelity protein 4 | (RefSeq) WDHD1, AND-1, AND1, CHTF4, CTF4; WD repeat and HMG-box DNA binding protein 1	--	[R]	General function prediction only	Minichromosome loss protein, Mcl1, middle region	WD repeat and HMG-box DNA-binding protein 1 OS=Homo sapiens OX=9606 GN=WDHD1 PE=1 SV=1	S	Function unknown	WD repeat and HMG-box DNA-binding protein 1 isoform 1 [Homo sapiens]
ENSG00000198795	ZNF521	1.43992	381	1.81139	425	1.39087	349	0.985356	209	0.576247	131	1.02285	192	0.000749583	-0.81475	down	--	--	Molecular Function: RNA polymerase II transcription factor activity, sequence-specific DNA binding (GO:0000981);; Molecular Function: molecular_function (GO:0003674);; Molecular Function: nucleic acid binding (GO:0003676);; Molecular Function: transcription factor activity, sequence-specific DNA binding (GO:0003700);; Molecular Function: binding (GO:0005488);; Molecular Function: protein binding …	K22870|1.9e-291|cmk:103176075|K22870 zinc finger protein 423 | (RefSeq) znf423; zinc finger protein 423	--	[R]	General function prediction only	C2H2-type zinc finger	Zinc finger protein 521 OS=Homo sapiens OX=9606 GN=ZNF521 PE=1 SV=1	S	Function unknown	zinc finger protein 521 isoform 1 [Homo sapiens]
ENSG00000198839	ZNF277	7.83721	759	7.48087	673	7.90344	782	5.6208	464	4.10454	341	4.61185	352	9.44989e-05	-0.633619	down	--	--	Molecular Function: transcription regulatory region sequence-specific DNA binding (GO:0000976);; Molecular Function: RNA polymerase II regulatory region sequence-specific DNA binding (GO:0000977);; Molecular Function: RNA polymerase II core promoter sequence-specific DNA binding (GO:0000979);; Molecular Function: RNA polymerase II transcription factor activity, sequence-specific DNA binding (GO:0…	--	--	[K]	Transcription	--	Zinc finger protein 277 OS=Homo sapiens OX=9606 GN=ZNF277 PE=1 SV=2	S	Function unknown	zinc finger protein 277 isoform X1 [Nomascus leucogenys]
ENSG00000198919	DZIP3	3.50949	999	4.81825	1238	4.18334	1192	2.44486	591	2.20597	492	2.63548	544	2.21746e-07	-0.775489	down	--	--	Biological Process: protein polyubiquitination (GO:0000209);; Molecular Function: RNA binding (GO:0003723);; Molecular Function: ubiquitin protein ligase activity (GO:0061630);;	K10642|0.0e+00|hsa:9666|K10642 E3 ubiquitin-protein ligase DZIP3 [EC:2.3.2.27] | (RefSeq) DZIP3, PPP1R66, UURF2, hRUL138; DAZ interacting zinc finger protein 3	--	--	--	DZIP3/ hRUL138-like HEPN	E3 ubiquitin-protein ligase DZIP3 OS=Homo sapiens OX=9606 GN=DZIP3 PE=1 SV=2	S	Function unknown	E3 ubiquitin-protein ligase DZIP3 [Homo sapiens]
ENSG00000203965	EFCAB7	1.59755	200	2.35894	270	2.23037	281	1.12146	121	1.13794	122	1.20964	117	0.0019448	-0.761691	down	--	--	Molecular Function: calcium ion binding (GO:0005509);; Cellular Component: cellular_component (GO:0005575);; Cellular Component: cell (GO:0005623);; Cellular Component: plasma membrane (GO:0005886);; Cellular Component: cilium (GO:0005929);; Biological Process: regulation of transcription, DNA-templated (GO:0006355);; Biological Process: regulation of transcription from RNA polymerase II promoter…	K02183|4.4e-07|eai:106833786|K02183 calmodulin | (RefSeq) calmodulin-like protein 3	Ras signaling pathway (ko04014);; Rap1 signaling pathway (ko04015);; Calcium signaling pathway (ko04020);; cGMP-PKG signaling pathway (ko04022);; cAMP signaling pathway (ko04024);; Phosphatidylinositol signaling system (ko04070);; Oocyte meiosis (ko04114);; Cellular senescence (ko04218);; Adrenergic signaling in cardiomyocytes (ko04261);; Vascular smooth muscle contraction (ko04270);; Apelin sign…	[T]	Signal transduction mechanisms	EF-hand domain pair	EF-hand calcium-binding domain-containing protein 7 OS=Homo sapiens OX=9606 GN=EFCAB7 PE=1 SV=1	DTZ	Cell cycle control, cell division, chromosome partitioning;; Signal transduction mechanisms;; Cytoskeleton	EF-hand calcium-binding domain-containing protein 7 [Homo sapiens]
ENSG00000204172	AGAP9	3.03535	392	2.88811	341	2.42814	315	1.96828	219	1.81418	201	1.49387	149	0.00583942	-0.586835	down	--	--	Molecular Function: GTPase activator activity (GO:0005096);; Molecular Function: metal ion binding (GO:0046872);;	K12491|0.0e+00|hsa:642517|K12491 Arf-GAP with GTPase, ANK repeat and PH domain-containing protein 1/3/4/5/6/9/11 | (RefSeq) AGAP9, AGAP-9, CTGLF6, bA301J7.2; ArfGAP with GTPase domain, ankyrin repeat and PH domain 9	Endocytosis (ko04144)	[T]	Signal transduction mechanisms	Putative GTPase activating protein for Arf	Arf-GAP with GTPase, ANK repeat and PH domain-containing protein 4 OS=Homo sapiens OX=9606 GN=AGAP4 PE=2 SV=2	U	Intracellular trafficking, secretion, and vesicular transport	arf-GAP with GTPase, ANK repeat and PH domain-containing protein 9 [Homo sapiens]
ENSG00000204305	AGER	2.33427	184	2.24993	154	1.87917	157	1.13249	80	1.37724	94	0.757165	48	0.00180019	-0.865688	down	--	--	Cellular Component: integral component of membrane (GO:0016021);;	K19722|3.6e-231|ptr:462584|K19722 receptor for advanced glycosylation end products | (RefSeq) AGER; advanced glycosylation end product-specific receptor isoform X1	AGE-RAGE signaling pathway in diabetic complications (ko04933);; Alzheimer disease (ko05010)	--	--	CD80-like C2-set immunoglobulin domain	Advanced glycosylation end product-specific receptor OS=Homo sapiens OX=9606 GN=AGER PE=1 SV=1	U	Intracellular trafficking, secretion, and vesicular transport	advanced glycosylation end product-specific receptor isoform 2 precursor [Homo sapiens]
ENSG00000204410	MSH5	5.037	681	4.3149	507	4.85066	657	2.04169	250	3.80524	425	2.9201	304	0.00255691	-0.607854	down	[L]	Replication, recombination and repair	Molecular Function: ATP binding (GO:0005524);; Biological Process: mismatch repair (GO:0006298);; Molecular Function: mismatched DNA binding (GO:0030983);;	K08741|0.0e+00|hsa:4439|K08741 DNA mismatch repair protein MSH5 | (RefSeq) MSH5, G7, MUTSH5, NG23, POF13; mutS homolog 5	--	[L]	Replication, recombination and repair	MutS domain V	MutS protein homolog 5 OS=Homo sapiens OX=9606 GN=MSH5 PE=1 SV=1	L	Replication, recombination and repair	MSH5 [Homo sapiens]
ENSG00000204611	ZNF616	2.39974	479	2.55689	534	2.49028	562	1.70325	294	1.253	246	1.85478	297	0.00116116	-0.606409	down	--	--	Molecular Function: nucleic acid binding (GO:0003676);; Biological Process: regulation of transcription, DNA-templated (GO:0006355);; Molecular Function: metal ion binding (GO:0046872);;	K09228|1.2e-118|hsa:90317|K09228 KRAB domain-containing zinc finger protein | (RefSeq) ZNF616; zinc finger protein 616	Herpes simplex virus 1 infection (ko05168)	[R]	General function prediction only	Zinc-finger double domain	Zinc finger protein 616 OS=Homo sapiens OX=9606 GN=ZNF616 PE=2 SV=2	S	Function unknown	zinc finger protein 616 [Homo sapiens]
ENSG00000204839	MROH6	0.413215	78	0.590872	67	0.787888	93	0.332302	22	0.556057	48	0.124325	18	0.00174806	-1.13943	down	--	--	--	--	--	--	--	--	Maestro heat-like repeat-containing protein family member 6 OS=Homo sapiens OX=9606 GN=MROH6 PE=4 SV=2	S	Function unknown	maestro heat-like repeat-containing protein family member 6 [Homo sapiens]
ENSG00000205302	SNX2	16.6413	1905	20.6521	2173	17.7032	2046	11.8763	1176	9.96115	959	10.7531	955	4.77945e-08	-0.689825	down	--	--	Biological Process: intracellular protein transport (GO:0006886);; Biological Process: endocytosis (GO:0006897);; Cellular Component: retromer complex (GO:0030904);; Molecular Function: phosphatidylinositol binding (GO:0035091);;	K17917|1.1e-274|ggo:101140491|K17917 sorting nexin-1/2 | (RefSeq) SNX2; sorting nexin-2 isoform X1	Endocytosis (ko04144)	[U]	Intracellular trafficking, secretion, and vesicular transport	Vps5 C terminal like	Sorting nexin-2 OS=Homo sapiens OX=9606 GN=SNX2 PE=1 SV=2	U	Intracellular trafficking, secretion, and vesicular transport	sorting nexin-2 isoform 1 [Homo sapiens]
ENSG00000205336	ADGRG1	1.11028	238	1.16695	222	1.08668	234	0.608338	109	0.803346	147	0.628442	105	0.00580293	-0.644002	down	--	--	Molecular Function: G-protein coupled receptor activity (GO:0004930);; Molecular Function: collagen binding (GO:0005518);; Biological Process: cell surface receptor signaling pathway (GO:0007166);; Molecular Function: heparin binding (GO:0008201);; Cellular Component: integral component of membrane (GO:0016021);; Biological Process: cerebral cortex regionalization (GO:0021796);; Biological Proces…	K08450|0.0e+00|hsa:9289|K08450 adhesion G-protein coupled receptor G1 | (RefSeq) ADGRG1, BFPP, BPPR, GPR56, TM7LN4, TM7XN1; adhesion G protein-coupled receptor G1	--	[T]	Signal transduction mechanisms	PTX/LNS-Like (PLL) domain	Adhesion G-protein coupled receptor G1 OS=Homo sapiens OX=9606 GN=ADGRG1 PE=1 SV=2	S	Function unknown	adhesion G-protein coupled receptor G1 isoform a precursor [Homo sapiens]
ENSG00000221886	ZBED8	1.5037	232	1.36161	192	1.74902	272	0.735651	98	0.543562	72	0.654885	78	3.39743e-06	-1.18073	down	--	--	Molecular Function: RNA polymerase II transcription factor activity, sequence-specific DNA binding (GO:0000981);; Molecular Function: molecular_function (GO:0003674);; Molecular Function: nucleic acid binding (GO:0003676);; Molecular Function: DNA binding (GO:0003677);; Molecular Function: transcription factor activity, sequence-specific DNA binding (GO:0003700);; Molecular Function: binding (GO:…	K22758|2.7e-99|mpah:110312903|K22758 coiled-coil-helix-coiled-coil-helix domain-containing protein 2 | (RefSeq) Chchd2; coiled-coil-helix-coiled-coil-helix domain-containing protein 2	--	--	--	Domain of unknown function (DUF4371)	Protein ZBED8 OS=Homo sapiens OX=9606 GN=ZBED8 PE=1 SV=1	S	Function unknown	protein ZBED8 [Homo sapiens]
ENSG00000221995	TIAF1	0.497388	144	0.394697	105	0.374145	109	0.255746	64	0.208369	52	0.179613	40	0.00161706	-0.898785	down	--	--	Cellular Component: cellular_component (GO:0005575);; Cellular Component: intracellular (GO:0005622);; Cellular Component: cell (GO:0005623);; Cellular Component: nucleus (GO:0005634);; Biological Process: cell communication (GO:0007154);; Biological Process: signal transduction (GO:0007165);; Biological Process: I-kappaB kinase/NF-kappaB signaling (GO:0007249);; Biological Process: biological_pr…	--	--	--	--	--	TGFB1-induced anti-apoptotic factor 1 OS=Homo sapiens OX=9606 GN=TIAF1 PE=1 SV=2	K	Transcription	TGFB1-induced anti-apoptotic factor 1 [Homo sapiens]
ENSG00000224712	NPIPA3	1.91712	110	2.95663	146	1.49659	88	0.294282	15	0.996994	49	0.648525	31	5.65732e-05	-1.56254	down	--	--	Cellular Component: nucleoplasm (GO:0005654);;	K23756|1.8e-08|pps:100972336|K23756 medium-chain acyl-CoA ligase / lipoate-activating enzyme [EC:6.2.1.2] | (RefSeq) ACSM1; acyl-CoA synthetase medium-chain family member 1	Butanoate metabolism (ko00650);; Lipoic acid metabolism (ko00785)	--	--	Nuclear pore complex interacting protein (NPIP)	Nuclear pore complex-interacting protein family member A2 OS=Homo sapiens OX=9606 GN=NPIPA2 PE=3 SV=1	Z	Cytoskeleton	nuclear pore complex-interacting protein family member A2 isoform X3 [Homo sapiens]
ENSG00000237651	C2orf74	2.47147	101	2.99474	112	3.10059	145	1.47247	52	1.45349	52	1.43249	50	0.00117043	-0.912084	down	--	--	Cellular Component: integral component of membrane (GO:0016021);;	--	--	--	--	Domain of unknown function (DUF4642)	Uncharacterized protein C2orf74 OS=Homo sapiens OX=9606 GN=C2orf74 PE=1 SV=3	S	Function unknown	C2orf74 isoform 5 [Pan troglodytes]
ENSG00000254996	ANKHD1-EIF4EBP3	6.71981	2813	8.16862	3195	6.53376	2886	5.55765	2109	3.82094	1442	2.68455	904	0.000354442	-0.718217	down	[T]	Signal transduction mechanisms	Molecular Function: RNA binding (GO:0003723);;	K16726|0.0e+00|hsa:404734|K16726 ankyrin repeat domain-containing protein 17 | (RefSeq) ANKHD1-EIF4EBP3, MASK-BP3, MASK-BP3ARF; ANKHD1-EIF4EBP3 readthrough	--	[T]	Signal transduction mechanisms	Ankyrin repeats (3 copies)	Ankyrin repeat and KH domain-containing protein 1 OS=Homo sapiens OX=9606 GN=ANKHD1 PE=1 SV=1	S	Function unknown	ANKHD1-EIF4EBP3 protein [Homo sapiens]
ENSG00000256683	ZNF350	1.52179	192	2.44772	273	1.85139	230	0.979151	107	0.941535	96	1.02776	99	0.000425762	-0.906434	down	--	--	Molecular Function: nucleic acid binding (GO:0003676);; Cellular Component: nucleoplasm (GO:0005654);; Biological Process: regulation of transcription, DNA-templated (GO:0006355);; Cellular Component: nuclear body (GO:0016604);;	K09228|3.8e-169|hsa:59348|K09228 KRAB domain-containing zinc finger protein | (RefSeq) ZNF350, ZBRK1, ZFQR; zinc finger protein 350	Herpes simplex virus 1 infection (ko05168)	[R]	General function prediction only	Zinc-finger double domain	Zinc finger protein 350 OS=Homo sapiens OX=9606 GN=ZNF350 PE=1 SV=3	S	Function unknown	zinc finger protein 350 [Homo sapiens]
ENSG00000257704	INAFM1	3.41179	232	2.2808	142	2.95472	202	1.68232	99	1.45204	85	1.90032	100	0.00750011	-0.704327	down	--	--	--	--	--	--	--	TRP-interacting helix	Putative transmembrane protein INAFM1 OS=Homo sapiens OX=9606 GN=INAFM1 PE=4 SV=1	S	Function unknown	hCG1820496 [Homo sapiens]
ENSG00000258388	PPT2-EGFL8	1.96634	362	2.82788	485	2.90555	490	1.46181	240	1.6253	229	1.65423	219	0.00130725	-0.660952	down	--	--	Molecular Function: palmitoyl-(protein) hydrolase activity (GO:0008474);;	K01074|1.1e-165|rbb:108519890|K01074 palmitoyl-protein thioesterase [EC:3.1.2.22] | (RefSeq) PPT2; palmitoyl-protein thioesterase 2	Fatty acid elongation (ko00062);; Fatty acid metabolism (ko01212);; Lysosome (ko04142)	[IO]	Lipid transport and metabolism;; Posttranslational modification, protein turnover, chaperones	Palmitoyl protein thioesterase	Lysosomal thioesterase PPT2 OS=Homo sapiens OX=9606 GN=PPT2 PE=1 SV=4	S	Function unknown	inactive palmitoyl-protein thioesterase-2i [Homo sapiens]
ENSG00000258653	AC005520.1	1.93812	388	0.219891	41	0.4823	97	0.122334	22	0.113936	20	0.458951	71	0.00630855	-1.83561	down	[QR]	Secondary metabolites biosynthesis, transport and catabolism;; General function prediction only	Biological Process: prostaglandin metabolic process (GO:0006693);; Molecular Function: 15-oxoprostaglandin 13-oxidase activity (GO:0047522);;	K13949|3.0e-136|hsa:145482|K13949 prostaglandin reductase 2 [EC:1.3.1.48] | (RefSeq) PTGR2, HEL-S-298, PGR2, ZADH1; prostaglandin reductase 2	--	[R]	General function prediction only	N-terminal domain of oxidoreductase	Prostaglandin reductase 2 OS=Homo sapiens OX=9606 GN=PTGR2 PE=1 SV=1	S	Function unknown	prostaglandin reductase 2 isoform 3 [Homo sapiens]
ENSG00000261052	SULT1A3	6.02874	316	4.22981	256	3.4784	236	2.15481	104	3.35934	171	2.8265	125	0.00505882	-0.712257	down	--	--	Molecular Function: sulfotransferase activity (GO:0008146);;	K01014|5.4e-173|hsa:445329|K01014 aryl sulfotransferase [EC:2.8.2.1] | (RefSeq) SULT1A4, HAST3, M-PST, ST1A3, ST1A3/ST1A4, ST1A4, STM, TL-PST; sulfotransferase family 1A member 4	Chemical carcinogenesis (ko05204)	[R]	General function prediction only	Sulfotransferase domain	Sulfotransferase 1A3 OS=Homo sapiens OX=9606 GN=SULT1A3 PE=1 SV=1	S	Function unknown	sulfotransferase 1A4 [Homo sapiens]
ENSG00000274419	TBC1D3D	3.08107	353	2.79546	293	2.92762	337	1.66108	164	2.14826	211	1.36921	121	0.00245094	-0.692218	down	--	--	Molecular Function: RNA polymerase II transcription factor activity, sequence-specific DNA binding (GO:0000981);; Molecular Function: molecular_function (GO:0003674);; Molecular Function: transcription factor activity, sequence-specific DNA binding (GO:0003700);; Molecular Function: GTPase activator activity (GO:0005096);; Molecular Function: binding (GO:0005488);; Molecular Function: protein bin…	K20134|0.0e+00|hsa:101060389|K20134 TBC1 domain family member 3 | (RefSeq) TBC1D3D, PRC17, TBC1D3, TBC1D3A, TBC1D3H; TBC1 domain family member 3D	--	[R]	General function prediction only	Rab-GTPase-TBC domain	TBC1 domain family member 3D OS=Homo sapiens OX=9606 GN=TBC1D3D PE=2 SV=1	S	Function unknown	TBC1 domain family member 3D [Homo sapiens]
ENSG00000275591	XKR5	0.24517	65	0.225058	55	0.226746	61	0.12879	30	0.152838	35	0.050605	11	0.00850382	-0.96327	down	--	--	Cellular Component: integral component of membrane (GO:0016021);;	K19522|5.7e-08|lsr:110483249|K19522 membrane transport protein XK | (RefSeq) XK; membrane transport protein XK	--	--	--	XK-related protein	XK-related protein 5 OS=Homo sapiens OX=9606 GN=XKR5 PE=2 SV=2	S	Function unknown	XK-related protein 5 isoform a [Homo sapiens]
ENSG00000277957	SENP3-EIF4A1	2.83607	540	127.288	22139	1.52238	291	1.57826	259	3.45933	564	0.391141	58	0.000136957	-4.5243	down	--	--	Cellular Component: nucleus (GO:0005634);; Molecular Function: cysteine-type peptidase activity (GO:0008234);; Biological Process: protein desumoylation (GO:0016926);; Cellular Component: MLL1 complex (GO:0071339);;	K08593|1.9e-280|hsa:26168|K08593 sentrin-specific protease 3 [EC:3.4.22.68] | (RefSeq) SENP3, SMT3IP1, SSP3, Ulp1; SUMO specific peptidase 3	--	[O]	Posttranslational modification, protein turnover, chaperones	Ulp1 protease family, C-terminal catalytic domain	Sentrin-specific protease 3 OS=Homo sapiens OX=9606 GN=SENP3 PE=1 SV=2	O	Posttranslational modification, protein turnover, chaperones	sentrin-specific protease 3 isoform X1 [Otolemur garnettii]
ENSG00000278662	GOLGA6L10	0.766212	129	0.851335	179	1.31454	195	0.866876	69	0.749895	60	0.543254	81	0.00102075	-0.952297	down	--	--	Cellular Component: Golgi apparatus (GO:0005794);;	K20358|7.6e-36|mcc:713596|K20358 golgin subfamily A member 2 | (RefSeq) golgin subfamily A member 6C-like isoform X1	--	--	--	Putative golgin subfamily A member 2-like protein 5	Golgin subfamily A member 6-like protein 9 OS=Homo sapiens OX=9606 GN=GOLGA6L9 PE=1 SV=4	S	Function unknown	golgin subfamily A member 6-like protein 9 isoform 1 [Homo sapiens]
ENSG00000284820	AC068946.2	1.42786	406	2.69526	699	1.36224	388	1.19551	292	1.00381	244	0.815836	179	0.00352144	-0.787615	down	--	--	--	--	--	--	--	--	--	V	Defense mechanisms	--
